# Supplementary material for: Bacteriophages in Pseudomonas aeruginosa evade the CRISPR-Cas I-F system by depletion of PAM sequences
Source: Microb Genom. 2025 Jun 17;11(6):001423. doi: 10.1099/mgen.0.001423 (PMC12174588; doi:10.1099/mgen.0.001423)
Supplement: Supplementary Material 1. [file mgen-11-01423-s001.xlsx]

## Sheet: Suppl. Table S1
Supplementary Table S1. Metadata collection of P. aeruginosa spacers.
Strain	Spacers	Array.Orientation	Repeat	Array	Spacer	Evidence_lev	Contig	Start	End	Subtype	Array.Completeness
pa00001	TCCGGCGTTATGCGCCCTACGCGGAGGGTTCCCAGCTTTCGCTCCGCCGTTG	Reverse	GCGGCGGGTATCGGCGGATAACGCC	RADD01000093_1	1	1	RADD01000093	68135	68236	Unspecified	Incomplete
pa00001	ACGCTTCTGGATGGAGAGCCTGTTGAACGGGATACGGAGCGGGATACGCTGTGCTGGC	Forward	TCATACCTTGCCCTCCAGTTCTTTGGCC	RADD01000030_1	1	1	RADD01000030	86254	86367	Unspecified	Incomplete
pa00001	CGACCGCCTGCACAAGGACATGACCAAGGCCGAAGCCCGCCTG	ND	GCCGACAACGGCAGCGAGCAGACCGT	RADD01000179_1	1	1	RADD01000179	99346	99440	Unspecified	Incomplete
pa00002	ACGCTTCTGGATGGAGAGCCTGTTGAACGGGATACGGAGCGGGATACGCTGTGCTGGC	Forward	TCATACCTTGCCCTCCAGTTCTTTGGCC	RACX01000179_1	1	1	RACX01000179	86287	86400	Unspecified	Incomplete
pa00002	TTGTCGCTGATATCGAAGGTGTCCCACTTCCG	ND	GTTCACTGCCGTGTAGGCAGCTAAGAAA	RACX01000296_1	1	1	RACX01000296	54	201	I-F	Complete
pa00002	AGTAGCCGTCGGCGTTGTGACAAAGCCATTCC	ND	GTTCACTGCCGTGTAGGCAGCTAAGAAA	RACX01000296_1	2	1	RACX01000296	54	201	I-F	Complete
pa00002	GCTGGAGCCGCCGGCAAGACGTTCGGCGAGGC	Forward	GTGTTCCCCACGGGTGTGGGGATGAACCG	RACX01000113_1	1	4	RACX01000113	296549	297370	I-E	Complete
pa00002	GACGGCGACCTGAAGCGCGCGGATGCGATGAA	Forward	GTGTTCCCCACGGGTGTGGGGATGAACCG	RACX01000113_1	2	4	RACX01000113	296549	297370	I-E	Complete
pa00002	GCCGGCCAGGTGCTCGGCCAACAGCTCGCGAA	Forward	GTGTTCCCCACGGGTGTGGGGATGAACCG	RACX01000113_1	3	4	RACX01000113	296549	297370	I-E	Complete
pa00002	GCTGCTCAGGCTAGCGCCGCCTCTACTCTCAT	Forward	GTGTTCCCCACGGGTGTGGGGATGAACCG	RACX01000113_1	4	4	RACX01000113	296549	297370	I-E	Complete
pa00002	TGTTTACGAGCTTCAGCGGCCCTCCATGTAGA	Forward	GTGTTCCCCACGGGTGTGGGGATGAACCG	RACX01000113_1	5	4	RACX01000113	296549	297370	I-E	Complete
pa00002	GAGGAGTTGGAGGCCATGATCGGCGCCAAGTC	Forward	GTGTTCCCCACGGGTGTGGGGATGAACCG	RACX01000113_1	6	4	RACX01000113	296549	297370	I-E	Complete
pa00002	GCGATCATCGAATGGCCGCACCGCATGGACCT	Forward	GTGTTCCCCACGGGTGTGGGGATGAACCG	RACX01000113_1	7	4	RACX01000113	296549	297370	I-E	Complete
pa00002	CTCAACGAGAAGAACATCCCGCGCAACATGAT	Forward	GTGTTCCCCACGGGTGTGGGGATGAACCG	RACX01000113_1	8	4	RACX01000113	296549	297370	I-E	Complete
pa00002	CTCGCGGACAACACCCCGAACCCCTACGTCGG	Forward	GTGTTCCCCACGGGTGTGGGGATGAACCG	RACX01000113_1	9	4	RACX01000113	296549	297370	I-E	Complete
pa00002	CTGCGCGTTCACGCCGAAACCCTTGGCTGGGT	Forward	GTGTTCCCCACGGGTGTGGGGATGAACCG	RACX01000113_1	10	4	RACX01000113	296549	297370	I-E	Complete
pa00002	TAGTCCTGGCGGATATCGCTGCACCAGTGCAT	Forward	GTGTTCCCCACGGGTGTGGGGATGAACCG	RACX01000113_1	11	4	RACX01000113	296549	297370	I-E	Complete
pa00002	ATGGAAGACCCAACCCGCGGCCAGGGGTGGGG	Forward	GTGTTCCCCACGGGTGTGGGGATGAACCG	RACX01000113_1	12	4	RACX01000113	296549	297370	I-E	Complete
pa00002	GTATCGACATCGATGGTGACCAGGCTGGTCCA	Forward	GTGTTCCCCACGGGTGTGGGGATGAACCG	RACX01000113_1	13	4	RACX01000113	296549	297370	I-E	Complete
pa00002	GCAACGCCTCGTCGAGCGACGGCAGCGCGCTG	Forward	GTGTTCCCCACATGCGTGGGGATGAACCG	RACX01000113_2	1	4	RACX01000113	306541	307667	I-E	Complete
pa00002	TCGACCTTGTCGACCCAGGCGACCGCCTTGAG	Forward	GTGTTCCCCACATGCGTGGGGATGAACCG	RACX01000113_2	2	4	RACX01000113	306541	307667	I-E	Complete
pa00002	GCGCAGCTCGATCCTGAGCAGGTCGATGCGTA	Forward	GTGTTCCCCACATGCGTGGGGATGAACCG	RACX01000113_2	3	4	RACX01000113	306541	307667	I-E	Complete
pa00002	TGCCGGTGGCGGTGCCATGCCGGGTGCCGACG	Forward	GTGTTCCCCACATGCGTGGGGATGAACCG	RACX01000113_2	4	4	RACX01000113	306541	307667	I-E	Complete
pa00002	TCCTCCACCCGCTGGGTGATTTCCTCGGTACG	Forward	GTGTTCCCCACATGCGTGGGGATGAACCG	RACX01000113_2	5	4	RACX01000113	306541	307667	I-E	Complete
pa00002	CGGGATAACAGTGGGAATCAGTCTGTAGGCTT	Forward	GTGTTCCCCACATGCGTGGGGATGAACCG	RACX01000113_2	6	4	RACX01000113	306541	307667	I-E	Complete
pa00002	TCGTAGCGCGGACTGATGTCGTTGCAGTACTT	Forward	GTGTTCCCCACATGCGTGGGGATGAACCG	RACX01000113_2	7	4	RACX01000113	306541	307667	I-E	Complete
pa00002	CCATGAAGGGTTCCTTCCGCGCCGTAGAGCAG	Forward	GTGTTCCCCACATGCGTGGGGATGAACCG	RACX01000113_2	8	4	RACX01000113	306541	307667	I-E	Complete
pa00002	GACCTCGGTACGCTGTTCGCCGGAATCGTTAA	Forward	GTGTTCCCCACATGCGTGGGGATGAACCG	RACX01000113_2	9	4	RACX01000113	306541	307667	I-E	Complete
pa00002	CCCGCGCGGCAATAAGGTGAAACTGGGAGACG	Forward	GTGTTCCCCACATGCGTGGGGATGAACCG	RACX01000113_2	10	4	RACX01000113	306541	307667	I-E	Complete
pa00002	GTCTCCCACGGCGATCCGCGGTAGATCATGTT	Forward	GTGTTCCCCACATGCGTGGGGATGAACCG	RACX01000113_2	11	4	RACX01000113	306541	307667	I-E	Complete
pa00002	TTCGAGGTCAGCGGCTTCGGCCCCGGCGAGCA	Forward	GTGTTCCCCACATGCGTGGGGATGAACCG	RACX01000113_2	12	4	RACX01000113	306541	307667	I-E	Complete
pa00002	CCGGGAATGAACGTTCCCATGTCGGCTACGCC	Forward	GTGTTCCCCACATGCGTGGGGATGAACCG	RACX01000113_2	13	4	RACX01000113	306541	307667	I-E	Complete
pa00002	ATGTGCTTCCAGCTTTCGTCGTCCAGCTTCCG	Forward	GTGTTCCCCACATGCGTGGGGATGAACCG	RACX01000113_2	14	4	RACX01000113	306541	307667	I-E	Complete
pa00002	ATAAAAGAGGCCGTCAAATACCGATGCGTCCT	Forward	GTGTTCCCCACATGCGTGGGGATGAACCG	RACX01000113_2	15	4	RACX01000113	306541	307667	I-E	Complete
pa00002	CAGCGGGCCACCTGGCTGCAGTTGCTGACCAG	Forward	GTGTTCCCCACATGCGTGGGGATGAACCG	RACX01000113_2	16	4	RACX01000113	306541	307667	I-E	Complete
pa00002	GTGATGGAGCGGACCGCCCCGAGCACCGCAGA	Forward	GTGTTCCCCACATGCGTGGGGATGAACCG	RACX01000113_2	17	4	RACX01000113	306541	307667	I-E	Complete
pa00002	AAGGACCGCGTCCGCGTGCTGCTGGAGACGAT	Forward	GTGTTCCCCACATGCGTGGGGATGAACCG	RACX01000113_2	18	4	RACX01000113	306541	307667	I-E	Complete
pa00002	TCGCCCGAAGCCCGCTTATGAACTTCGGGACA	Reverse	TTTCTTAGCTGCCTATACGGCAGTGAAC	RACX01000063_1	1	4	RACX01000063	8793	9362	I-F	Complete
pa00002	GCCAGCGCGAACCAGCACTCGCAGCAGCTGGT	Reverse	TTTCTTAGCTGCCTATACGGCAGTGAAC	RACX01000063_1	2	4	RACX01000063	8793	9362	I-F	Complete
pa00002	TGAGCTACAGCGAATCCGTGGCCTCCGGTGAT	Reverse	TTTCTTAGCTGCCTATACGGCAGTGAAC	RACX01000063_1	3	4	RACX01000063	8793	9362	I-F	Complete
pa00002	GCCAGCAGGCCGACATGATGATCGTGCTCACT	Reverse	TTTCTTAGCTGCCTATACGGCAGTGAAC	RACX01000063_1	4	4	RACX01000063	8793	9362	I-F	Complete
pa00002	CCTCTGGCTCGATGGCAGCCCAGGATTTGCAA	Reverse	TTTCTTAGCTGCCTATACGGCAGTGAAC	RACX01000063_1	5	4	RACX01000063	8793	9362	I-F	Complete
pa00002	ATGCTGTCGCCCCAGTCCGGCGCGAAGGTCCA	Reverse	TTTCTTAGCTGCCTATACGGCAGTGAAC	RACX01000063_1	6	4	RACX01000063	8793	9362	I-F	Complete
pa00002	GGGCATCTCGTTCCTATGTCCGTCAAGTGTTTG	Reverse	TTTCTTAGCTGCCTATACGGCAGTGAAC	RACX01000063_1	7	4	RACX01000063	8793	9362	I-F	Complete
pa00002	GTTCAGCCTCAGCCGGCATCGCAGCAGTTCCA	Reverse	TTTCTTAGCTGCCTATACGGCAGTGAAC	RACX01000063_1	8	4	RACX01000063	8793	9362	I-F	Complete
pa00002	AAACCAGCATTGGCCGTGAAGGTGGACCGCCGC	Reverse	TTTCTTAGCTGCCTATACGGCAGTGAAC	RACX01000063_1	9	4	RACX01000063	8793	9362	I-F	Complete
pa00002	CACGCGTCACTGAGGTCTGCCAGATCGACGTA	Forward	GTTCACTGCCGTGTAGGCAGCTAAGAAA	RACX01000187_1	1	4	RACX01000187	31708	32575	I-F	Complete
pa00002	CTCCCGAACAAGCTGGAAAAAGTCCTCTGGCT	Forward	GTTCACTGCCGTGTAGGCAGCTAAGAAA	RACX01000187_1	2	4	RACX01000187	31708	32575	I-F	Complete
pa00002	CTAAGCACTACAAGCTGTTCCCCGACATGGAA	Forward	GTTCACTGCCGTGTAGGCAGCTAAGAAA	RACX01000187_1	3	4	RACX01000187	31708	32575	I-F	Complete
pa00002	TTCGACGGCCACGCCTCAGCCCGACCCAGGCC	Forward	GTTCACTGCCGTGTAGGCAGCTAAGAAA	RACX01000187_1	4	4	RACX01000187	31708	32575	I-F	Complete
pa00002	TGGCCGGTCTTTGCGTATTCGTCGGCTTGGCT	Forward	GTTCACTGCCGTGTAGGCAGCTAAGAAA	RACX01000187_1	5	4	RACX01000187	31708	32575	I-F	Complete
pa00002	TGAGCCAGGCCCTGAACATCGCCATCGGCGTG	Forward	GTTCACTGCCGTGTAGGCAGCTAAGAAA	RACX01000187_1	6	4	RACX01000187	31708	32575	I-F	Complete
pa00002	TGCCCGACGTGCTAGTAAGGCTCACTAGCTGG	Forward	GTTCACTGCCGTGTAGGCAGCTAAGAAA	RACX01000187_1	7	4	RACX01000187	31708	32575	I-F	Complete
pa00002	AATGACCTGGCCGACATGGTGGCGGCTGGTGC	Forward	GTTCACTGCCGTGTAGGCAGCTAAGAAA	RACX01000187_1	8	4	RACX01000187	31708	32575	I-F	Complete
pa00002	TTGATGCCGGCATACACAGCGGCCAGCAGCGC	Forward	GTTCACTGCCGTGTAGGCAGCTAAGAAA	RACX01000187_1	9	4	RACX01000187	31708	32575	I-F	Complete
pa00002	TATCCGCACGAACTCCAAGCCACCGGACATTC	Forward	GTTCACTGCCGTGTAGGCAGCTAAGAAA	RACX01000187_1	10	4	RACX01000187	31708	32575	I-F	Complete
pa00002	ACCCGTAAGACCCGAGCCGCCACCAGTACCAC	Forward	GTTCACTGCCGTGTAGGCAGCTAAGAAA	RACX01000187_1	11	4	RACX01000187	31708	32575	I-F	Complete
pa00002	ATCAGCCACGCCTTCACCGGTAAGCCCGGCCG	Forward	GTTCACTGCCGTGTAGGCAGCTAAGAAA	RACX01000187_1	12	4	RACX01000187	31708	32575	I-F	Complete
pa00002	AAAAATAATCGAACGCATCTTGCACCCACTTA	Forward	GTTCACTGCCGTGTAGGCAGCTAAGAAA	RACX01000187_1	13	4	RACX01000187	31708	32575	I-F	Complete
pa00002	TTTGAGTGAGCGGTAGTGCGCTATGCGTGAGC	Forward	GTTCACTGCCGTGTAGGCAGCTAAGAAA	RACX01000187_1	14	4	RACX01000187	31708	32575	I-F	Complete
pa00002	CAGGCGGGCTTCGGCCTTGGTCATGTCCTTGTGCAGGCGGTCGAT	ND	GGTCTGTTCGCTGCCGTTGTCGGC	RACX01000150_1	1	1	RACX01000150	177916	178008	Unspecified	Incomplete
pa00002	TCCGGCGTTATTCGCCCTACGCGGAGGGTTCCCAGCTTTCGCTCCGCCGTTG	Reverse	GCGGCGGGTATCGGCGGATAACGCC	RACX01000128_1	1	1	RACX01000128	223258	223359	Unspecified	Incomplete
pa00003	ATCGACCGTCTGCACAAGGACATGGCCAAGGCCGAAGCCCGTCTG	ND	GCCGACAACGGCAGCGAACAGACC	QZXI01000050_1	1	1	QZXI01000050	95552	95644	Unspecified	Incomplete
pa00003	TGGGCCAAGCTGCCGATGTACAGGAAGGTCCTGTCCATGG	ND	CGCCGAAGGGGCTCAAGGACGCC	QZXI01000034_1	1	1	QZXI01000034	37580	37665	Unspecified	Incomplete
pa00003	ACTGGACGTTGCAGTGACATTGGCGAGG	Reverse	GTCTGGTTCTGCACGACGGTGATGCC	QZXI01000031_1	1	2	QZXI01000031	321485	321780	Unspecified	Incomplete
pa00003	ATTGACGCCTGGTCCGATGTTGGCGCCT	Reverse	GTCTGGTTCTGCACGACGGTGATGCC	QZXI01000031_1	2	2	QZXI01000031	321485	321780	Unspecified	Incomplete
pa00003	ACTGACGCCCGGGCCGATGTTGACCCCT	Reverse	GTCTGGTTCTGCACGACGGTGATGCC	QZXI01000031_1	3	2	QZXI01000031	321485	321780	Unspecified	Incomplete
pa00003	GCTGTTACCCGAGCCGATATTGGCTCCG	Reverse	GTCTGGTTCTGCACGACGGTGATGCC	QZXI01000031_1	4	2	QZXI01000031	321485	321780	Unspecified	Incomplete
pa00003	ACTGGCGTCCGGGTCGATATCGGGGCGG	Reverse	GTCTGGTTCTGCACGACGGTGATGCC	QZXI01000031_1	5	2	QZXI01000031	321485	321780	Unspecified	Incomplete
pa00003	GCGCACCCTGGGCACTTGTCCTCATCCGGTTC	Forward	GTTCACTGCCGTATAGGCAGCTAAGAAA	QZXI01000041_1	1	4	QZXI01000041	139	1427	I-F	Complete
pa00003	AGGTGGTTGGATAGGTTCATGTCGGCCAGCAT	Forward	GTTCACTGCCGTATAGGCAGCTAAGAAA	QZXI01000041_1	2	4	QZXI01000041	139	1427	I-F	Complete
pa00003	TCCGGCGGATCATGGCCGAGCGCAAGCTTCGC	Forward	GTTCACTGCCGTATAGGCAGCTAAGAAA	QZXI01000041_1	3	4	QZXI01000041	139	1427	I-F	Complete
pa00003	TCGAAATGATGGTTCCCTACGAGGACCTGCAG	Forward	GTTCACTGCCGTATAGGCAGCTAAGAAA	QZXI01000041_1	4	4	QZXI01000041	139	1427	I-F	Complete
pa00003	CCTTTGTGCCGTGCCATGACCATGACCAGGCC	Forward	GTTCACTGCCGTATAGGCAGCTAAGAAA	QZXI01000041_1	5	4	QZXI01000041	139	1427	I-F	Complete
pa00003	AGCAGAACAAGGAGCATTCGATAAGCCACACG	Forward	GTTCACTGCCGTATAGGCAGCTAAGAAA	QZXI01000041_1	6	4	QZXI01000041	139	1427	I-F	Complete
pa00003	GGGCAGATTCACGTCGTGTGCCCCTTCACATG	Forward	GTTCACTGCCGTATAGGCAGCTAAGAAA	QZXI01000041_1	7	4	QZXI01000041	139	1427	I-F	Complete
pa00003	CTCAAGCTGGGTCTGCCCAACCGTGGCGGAATA	Forward	GTTCACTGCCGTATAGGCAGCTAAGAAA	QZXI01000041_1	8	4	QZXI01000041	139	1427	I-F	Complete
pa00003	TTTCGCGCTGCCTGCTCAGCACGGAGCATGTC	Forward	GTTCACTGCCGTATAGGCAGCTAAGAAA	QZXI01000041_1	9	4	QZXI01000041	139	1427	I-F	Complete
pa00003	TCGTTGACCCGCTGGCGCCAGAGCATTTCGCG	Forward	GTTCACTGCCGTATAGGCAGCTAAGAAA	QZXI01000041_1	10	4	QZXI01000041	139	1427	I-F	Complete
pa00003	TGGAGCAGGTCAGCACCGCGCTGGCCGCGCAA	Forward	GTTCACTGCCGTATAGGCAGCTAAGAAA	QZXI01000041_1	11	4	QZXI01000041	139	1427	I-F	Complete
pa00003	ATGATCGGATTGCCCTTCTCGTCGCGCTCGAT	Forward	GTTCACTGCCGTATAGGCAGCTAAGAAA	QZXI01000041_1	12	4	QZXI01000041	139	1427	I-F	Complete
pa00003	ATCTCAAAATCGTCGCAGCCAGTTAGCAAACT	Forward	GTTCACTGCCGTATAGGCAGCTAAGAAA	QZXI01000041_1	13	4	QZXI01000041	139	1427	I-F	Complete
pa00003	AAGCACTCTGGTATGCGCTGGTTGCAAAGTAC	Forward	GTTCACTGCCGTATAGGCAGCTAAGAAA	QZXI01000041_1	14	4	QZXI01000041	139	1427	I-F	Complete
pa00003	ATGTCTCACCTCGCGTTCGCGTGCATGCGGCT	Forward	GTTCACTGCCGTATAGGCAGCTAAGAAA	QZXI01000041_1	15	4	QZXI01000041	139	1427	I-F	Complete
pa00003	GTCTACGGATTCGCCGGATTCGTGCCTGAGTG	Forward	GTTCACTGCCGTATAGGCAGCTAAGAAA	QZXI01000041_1	16	4	QZXI01000041	139	1427	I-F	Complete
pa00003	ATCGCCGTCAGAGCCGCCACCGCTGCCGCCAG	Forward	GTTCACTGCCGTATAGGCAGCTAAGAAA	QZXI01000041_1	17	4	QZXI01000041	139	1427	I-F	Complete
pa00003	ATTATGCGAGGCCACTTTTGGTACCGGCAGAG	Forward	GTTCACTGCCGTATAGGCAGCTAAGAAA	QZXI01000041_1	18	4	QZXI01000041	139	1427	I-F	Complete
pa00003	TATCCCTCCCTCTTTTGGCATGTGTCAAAACA	Forward	GTTCACTGCCGTATAGGCAGCTAAGAAA	QZXI01000041_1	19	4	QZXI01000041	139	1427	I-F	Complete
pa00003	CTCCCCAGCGCAGGCCGAGCAGGCAGAGGCGG	Forward	GTTCACTGCCGTATAGGCAGCTAAGAAA	QZXI01000041_1	20	4	QZXI01000041	139	1427	I-F	Complete
pa00003	AAGCAGCGCGAAGCGTTTTTGAAGCACCTGGG	Forward	GTTCACTGCCGTATAGGCAGCTAAGAAA	QZXI01000041_1	21	4	QZXI01000041	139	1427	I-F	Complete
pa00003	ACGCTTCTGGATGGAGAGCCTGTTGAACGGGATACGCTGTGCTGGC	Forward	TCATACCTTGCCCTCCAGTTCTTTAGCC	QZXI01000025_1	1	1	QZXI01000025	59595	59696	Unspecified	Incomplete
pa00003	ACCTGGCAGACGTTCGTTCACCTCTGGCGTAG	Forward	GTTCACTGCCGTATAGGCAGCTAAGAAA	QZXI01000073_1	1	4	QZXI01000073	38424	39110	I-F	Complete
pa00003	ACCGGGCCGACGACACCACGCCGTTAGGAGAC	Forward	GTTCACTGCCGTATAGGCAGCTAAGAAA	QZXI01000073_1	2	4	QZXI01000073	38424	39110	I-F	Complete
pa00003	TCGGCGTCACGCTTGAAGATGCCCCAGTTCTT	Forward	GTTCACTGCCGTATAGGCAGCTAAGAAA	QZXI01000073_1	3	4	QZXI01000073	38424	39110	I-F	Complete
pa00003	ATCGGAAAAGCAGGAACCAGCGGTACGCTGCC	Forward	GTTCACTGCCGTATAGGCAGCTAAGAAA	QZXI01000073_1	4	4	QZXI01000073	38424	39110	I-F	Complete
pa00003	AGACACCGCCGGCGGTGCCGAGGCCGACCAGT	Forward	GTTCACTGCCGTATAGGCAGCTAAGAAA	QZXI01000073_1	5	4	QZXI01000073	38424	39110	I-F	Complete
pa00003	TCTAGGGCGCCACGGAAGCCCACATAACCCAG	Forward	GTTCACTGCCGTATAGGCAGCTAAGAAA	QZXI01000073_1	6	4	QZXI01000073	38424	39110	I-F	Complete
pa00003	GGATGCAGCCTCGACCTGCTTGGCGGCCCCCT	Forward	GTTCACTGCCGTATAGGCAGCTAAGAAA	QZXI01000073_1	7	4	QZXI01000073	38424	39110	I-F	Complete
pa00003	TTGGTGGCGTCGGCGTCGATGTGCAGGCCCGG	Forward	GTTCACTGCCGTATAGGCAGCTAAGAAA	QZXI01000073_1	8	4	QZXI01000073	38424	39110	I-F	Complete
pa00003	ATGCCGAGTACGTCGAGCAGCGGAGACGCATG	Forward	GTTCACTGCCGTATAGGCAGCTAAGAAA	QZXI01000073_1	9	4	QZXI01000073	38424	39110	I-F	Complete
pa00003	TTACCTTTAAAAGGCTTTAAAAGGCCTTTTAG	Forward	GTTCACTGCCGTATAGGCAGCTAAGAAA	QZXI01000073_1	10	4	QZXI01000073	38424	39110	I-F	Complete
pa00003	GTCGCGAAGTTCATAAGCGGGCTTAGGGCGA	Forward	GTTCACTGCCGTATAGGCAGCTAAGAAA	QZXI01000073_1	11	4	QZXI01000073	38424	39110	I-F	Complete
pa00003	GCCAGGGCAATGTCCGGGCAGGCTACGGAAAA	Reverse	TTTCTTAGCTGCCTACTCGGCAGTGAAC	QZXI01000073_2	1	4	QZXI01000073	47635	48744	I-F	Complete
pa00003	TAAGGCGGTTTGTAAGTAGAGGCGGGGCGGTG	Reverse	TTTCTTAGCTGCCTACTCGGCAGTGAAC	QZXI01000073_2	2	4	QZXI01000073	47635	48744	I-F	Complete
pa00003	GGATGCCGCTGTGACCGTCGCCCTGCTGGTGT	Reverse	TTTCTTAGCTGCCTACTCGGCAGTGAAC	QZXI01000073_2	3	4	QZXI01000073	47635	48744	I-F	Complete
pa00003	GCACGGCGCGGGCCATGCCGCCGGGTGCTGAT	Reverse	TTTCTTAGCTGCCTACTCGGCAGTGAAC	QZXI01000073_2	4	4	QZXI01000073	47635	48744	I-F	Complete
pa00003	AACAGATGCGCGCTACATCGGTCGGCTCGACCA	Reverse	TTTCTTAGCTGCCTACTCGGCAGTGAAC	QZXI01000073_2	5	4	QZXI01000073	47635	48744	I-F	Complete
pa00003	GTAGGGCGACGGTCACAGTGGCATCCCTCCCA	Reverse	TTTCTTAGCTGCCTACTCGGCAGTGAAC	QZXI01000073_2	6	4	QZXI01000073	47635	48744	I-F	Complete
pa00003	TGCGCGTTCGTGAAGAACAACCCGTTCGGCAA	Reverse	TTTCTTAGCTGCCTACTCGGCAGTGAAC	QZXI01000073_2	7	4	QZXI01000073	47635	48744	I-F	Complete
pa00003	AATGATCGCCAGGCTGAAGTTGATGCCGTGCT	Reverse	TTTCTTAGCTGCCTACTCGGCAGTGAAC	QZXI01000073_2	8	4	QZXI01000073	47635	48744	I-F	Complete
pa00003	AGAAATGATCGCCGGCAGCCTAACCCCAGAACA	Reverse	TTTCTTAGCTGCCTACTCGGCAGTGAAC	QZXI01000073_2	9	4	QZXI01000073	47635	48744	I-F	Complete
pa00003	GACCACATCCGCAAGGAACTGCGCGAGATCGA	Reverse	TTTCTTAGCTGCCTACTCGGCAGTGAAC	QZXI01000073_2	10	4	QZXI01000073	47635	48744	I-F	Complete
pa00003	GGCTTCATGAGGCAGACAGCGGAGGCCACCAA	Reverse	TTTCTTAGCTGCCTACTCGGCAGTGAAC	QZXI01000073_2	11	4	QZXI01000073	47635	48744	I-F	Complete
pa00003	GCGAACGCACAGAACGGCGCGAACTATCCGGT	Reverse	TTTCTTAGCTGCCTACTCGGCAGTGAAC	QZXI01000073_2	12	4	QZXI01000073	47635	48744	I-F	Complete
pa00003	ACCTACTCAAGGCCACCAGGCGTTCGCGTGCC	Reverse	TTTCTTAGCTGCCTACTCGGCAGTGAAC	QZXI01000073_2	13	4	QZXI01000073	47635	48744	I-F	Complete
pa00003	GAGGCCAGGCAGAAGGCGATCAAGCACGAGTT	Reverse	TTTCTTAGCTGCCTACTCGGCAGTGAAC	QZXI01000073_2	14	4	QZXI01000073	47635	48744	I-F	Complete
pa00003	GGAAAAAAAGCAGCGCGCCGCACCATGATCTT	Reverse	TTTCTTAGCTGCCTACTCGGCAGTGAAC	QZXI01000073_2	15	4	QZXI01000073	47635	48744	I-F	Complete
pa00003	ACTATGGCGCCGTAGGGACGCGCCTCGTCGTT	Reverse	TTTCTTAGCTGCCTACTCGGCAGTGAAC	QZXI01000073_2	16	4	QZXI01000073	47635	48744	I-F	Complete
pa00003	CAATCCTCACAGACGGTTTCGCTGATGCTGTA	Reverse	TTTCTTAGCTGCCTACTCGGCAGTGAAC	QZXI01000073_2	17	4	QZXI01000073	47635	48744	I-F	Complete
pa00003	TTCGACAACGAGGCGGACTGGATCCGCGCCAA	Reverse	TTTCTTAGCTGCCTACTCGGCAGTGAAC	QZXI01000073_2	18	4	QZXI01000073	47635	48744	I-F	Complete
pa00004	ACGCTTCTGGATGGAGAGCCTGTTGAACGGGATACGCTGTGCTGGC	Forward	TCATACCTTGCCCTCCAGTTCTTTAGCC	QZXB01000093_1	1	1	QZXB01000093	85428	85529	Unspecified	Incomplete
pa00004	GCGGACCATCGATCGCTTGCATCGCGACATGACCAGCCGCGAGGTA	ND	CGCCTGGCCGAGAACGGTAGCGA	QZXB01000094_1	1	1	QZXB01000094	78163	78323	Unspecified	Incomplete
pa00004	ACAGACCGTCGACCGTCTGCACAAGGACATGGGGCGCGCCGACCTG	ND	CGCCTGGCCGAGAACGGTAGCGA	QZXB01000094_1	2	1	QZXB01000094	78163	78323	Unspecified	Incomplete
pa00004	ACTGGACGTTGCAGTGACATTGGCGAGG	Reverse	GTCTGGTTCTGCACGACGGTGATGCC	QZXB01000094_2	1	2	QZXB01000094	177831	178126	Unspecified	Incomplete
pa00004	ATTGACGCCTGGTCCGATGTTGGCGCCT	Reverse	GTCTGGTTCTGCACGACGGTGATGCC	QZXB01000094_2	2	2	QZXB01000094	177831	178126	Unspecified	Incomplete
pa00004	ACTGACGCCCGGGCCGATGTTGACCCCT	Reverse	GTCTGGTTCTGCACGACGGTGATGCC	QZXB01000094_2	3	2	QZXB01000094	177831	178126	Unspecified	Incomplete
pa00004	GCTGTTACCCGAGCCGATATTGGCTCCG	Reverse	GTCTGGTTCTGCACGACGGTGATGCC	QZXB01000094_2	4	2	QZXB01000094	177831	178126	Unspecified	Incomplete
pa00004	ACTGGCGTCCGGGTCGATATCGGGGCGG	Reverse	GTCTGGTTCTGCACGACGGTGATGCC	QZXB01000094_2	5	2	QZXB01000094	177831	178126	Unspecified	Incomplete
pa00004	GTTATCCGCCGATGCTCGGCTGGTCGGCGGATAACCGCGTTGCGGTTATGCGCCCTA	ND	CGTGGTGCTGCGCGGGGTACGGTAGGGCGAATAACGCCAGGGGC	QZXB01000301_1	1	1	QZXB01000301	76	220	Unspecified	Incomplete
pa00004	TGGGCCAAGCTGCCGATGTACAGGAAGGTCCTGTCCATGG	ND	CGCCGAAGGGGCTCAAGGACGCC	QZXB01000119_1	1	1	QZXB01000119	139266	139351	Unspecified	Incomplete
pa00005	ATGGCGTTATTCGCCCTACTCCAAGGGTAGGCATCGCGTAGGGCGA	Reverse	ATAACCGCTTGCGGTTATCCGCCGCCGGGCTTCGGTGTATCGGCGGATAACGCCG	VLXM01000011_1	1	1	VLXM01000011	30196	30351	Unspecified	Incomplete
pa00005	TGTTCTCGAGGCCGAAGGATCCGTAGAGCTTCAA	ND	GTTTCAATCCACGCGCCCGTGCGGGGCGCGAC	VLXM01000111_1	1	4	VLXM01000111	2	363	I-C	Complete
pa00005	CACGTCAGAGTCACCAGGCCGAACTCGAGCAGGT	ND	GTTTCAATCCACGCGCCCGTGCGGGGCGCGAC	VLXM01000111_1	2	4	VLXM01000111	2	363	I-C	Complete
pa00005	ACGATCATCATGTCGGCCTGCTGGCCTCTCCAGG	ND	GTTTCAATCCACGCGCCCGTGCGGGGCGCGAC	VLXM01000111_1	3	4	VLXM01000111	2	363	I-C	Complete
pa00005	TAGAGAGGAGCGTTGTTCTCGTCCAGCGCGAAG	ND	GTTTCAATCCACGCGCCCGTGCGGGGCGCGAC	VLXM01000111_1	4	4	VLXM01000111	2	363	I-C	Complete
pa00005	GAATATTCCGACTTAGCCACGTAGTTGCCCGGGTT	ND	GTTTCAATCCACGCGCCCGTGCGGGGCGCGAC	VLXM01000111_1	5	4	VLXM01000111	2	363	I-C	Complete
pa00005	GCCAGCACAGCGTATCCCGCTCCGTATCCCGTTCAACAGGCTCTCCATCCAGAAGCGT	Reverse	GGCCAAAGAACTGGAGGGCAAGGTATGA	VLXM01000026_1	1	1	VLXM01000026	12198	12311	Unspecified	Incomplete
pa00005	CCGCCCTACGTGGTGGCTCTGCGCGGGGTACGGTGGGGCGAATAATGCCG	ND	GGGGCGTTATCCGCCGATGCGCGGCTGGGCCGGCGGATAACCGCGTTGCGGTTAT	VLXM01000028_1	1	1	VLXM01000028	19747	19906	Unspecified	Incomplete
pa00005	CAGGCGGGCTTCGGCCTTGGTCATGTCCTTGTGCAGGCGGTCG	ND	ACGGTCTGTTCGCTGCCGTTGTCGGC	VLXM01000003_1	1	1	VLXM01000003	246259	246353	Unspecified	Incomplete
pa00005	ATTCCCTGATAGCCGTCACGCGACAACGGCAGT	ND	GTTTCAATCCACGCGCCCGTGCGGGGCGCGAC	VLXM01000055_1	1	1	VLXM01000055	4889	5121	I-C	Complete
pa00005	CTCACCGGCTGCGGTCATTACGACCTGGCCGGGGCT	ND	GTTTCAATCCACGCGCCCGTGCGGGGCGCGAC	VLXM01000055_1	2	1	VLXM01000055	4889	5121	I-C	Complete
pa00005	ACGCTGTTACCGTCGCCGGTGATAACCGTGTTCGT	ND	GTTTCAATCCACGCGCCCGTGCGGGGCGCGAC	VLXM01000055_1	3	1	VLXM01000055	4889	5121	I-C	Complete
pa00005	GCACACCCACTGCAACGAGCAGCCACTTAGTCACA	ND	GTTTCAATCCACGCGCCCGTGCGGGGCGCGAC	VLXM01000055_2	1	4	VLXM01000055	5390	5750	I-C	Complete
pa00005	CGAGGTAGCCGATTCCGTTGGCATGGATGTATT	ND	GTTTCAATCCACGCGCCCGTGCGGGGCGCGAC	VLXM01000055_2	2	4	VLXM01000055	5390	5750	I-C	Complete
pa00005	GTGATCGAAATCTACCCATCGCTCCTTGACGGA	ND	GTTTCAATCCACGCGCCCGTGCGGGGCGCGAC	VLXM01000055_2	3	4	VLXM01000055	5390	5750	I-C	Complete
pa00005	CTTCGAGACCAGCCTAGCGCAGCGACGATCGCGC	ND	GTTTCAATCCACGCGCCCGTGCGGGGCGCGAC	VLXM01000055_2	4	4	VLXM01000055	5390	5750	I-C	Complete
pa00005	GCGGGAACTGGGCTACCGACGAGCCGCTACTTGT	ND	GTTTCAATCCACGCGCCCGTGCGGGGCGCGAC	VLXM01000055_2	5	4	VLXM01000055	5390	5750	I-C	Complete
pa00006	GATAACCGCGAGGCGGCTACTCGCCCTACCGGTGAGAGTCGTGACGT	ND	AGGGCGAATAGCGCCAGCGGCGCTATCCGCCGCTTTTGCGGAGCATGGCCCGGCG	VLXN01000134_1	1	1	VLXN01000134	193	349	Unspecified	Incomplete
pa00006	CGACCGCCTGCACAAGGACATGACCAAGGCCGAAGCCCGCCTG	ND	GCCGACAACGGCAGCGAGCAGACCGT	VLXN01000002_1	1	1	VLXN01000002	99560	99654	Unspecified	Incomplete
pa00006	ACGCTTCTGGATGGAGAGCCTGTTGAACGGGATACGGAGCGGGATACGCTGTGCTGGC	Forward	TCATACCTTGCCCTCCAGTTCTTTGGCC	VLXN01000027_1	1	1	VLXN01000027	86237	86350	Unspecified	Incomplete
pa00006	CGGCATTATTCGCCCCACCGTACCCCGCGCAGAGCCACCACGTAGGGCGG	ND	ATAACCGCAACGCGGTTATCCGTCGGCCCAGCCGCGCATCGGCGGATAACGCCCC	VLXN01000029_1	1	1	VLXN01000029	19938	20097	Unspecified	Incomplete
pa00006	ATTCCCTGATAGCCGTCACGCGACAACGGCAGT	Forward	GTTTCAATCCACGCGCCCGTGCGGGGCGCGAC	VLXN01000072_1	1	1	VLXN01000072	4889	5121	I-C	Complete
pa00006	CTCACCGGCTGCGGTCATTACGACCTGGCCGGGGCT	Forward	GTTTCAATCCACGCGCCCGTGCGGGGCGCGAC	VLXN01000072_1	2	1	VLXN01000072	4889	5121	I-C	Complete
pa00006	ACGCTGTTACCGTCGCCGGTGATAACCGTGTTCGT	Forward	GTTTCAATCCACGCGCCCGTGCGGGGCGCGAC	VLXN01000072_1	3	1	VLXN01000072	4889	5121	I-C	Complete
pa00006	TGTTCTCGAGGCCGAAGGATCCGTAGAGCTTCAA	Reverse	GTTTCAATCCACGCGCCCGTGCGGGGCGCGAC	VLXN01000072_2	1	4	VLXN01000072	5224	5980	I-C	Complete
pa00006	CACGTCAGAGTCACCAGGCCGAACTCGAGCAGGT	Reverse	GTTTCAATCCACGCGCCCGTGCGGGGCGCGAC	VLXN01000072_2	2	4	VLXN01000072	5224	5980	I-C	Complete
pa00006	ACGATCATCATGTCGGCCTGCTGGCCTCTCCAGG	Reverse	GTTTCAATCCACGCGCCCGTGCGGGGCGCGAC	VLXN01000072_2	3	4	VLXN01000072	5224	5980	I-C	Complete
pa00006	TAGAGAGGAGCGTTGTTCTCGTCCAGCGCGAAG	Reverse	GTTTCAATCCACGCGCCCGTGCGGGGCGCGAC	VLXN01000072_2	4	4	VLXN01000072	5224	5980	I-C	Complete
pa00006	GAATATTCCGACTTAGCCACGTAGTTGCCCGGGTT	Reverse	GTTTCAATCCACGCGCCCGTGCGGGGCGCGAC	VLXN01000072_2	5	4	VLXN01000072	5224	5980	I-C	Complete
pa00006	TGCTGTGCTGCTGTACGTTGTCACGCATGAGCGC	Reverse	GTTTCAATCCACGCGCCCGTGCGGGGCGCGAC	VLXN01000072_2	6	4	VLXN01000072	5224	5980	I-C	Complete
pa00006	GCACACCCACTGCAACGAGCAGCCACTTAGTCACA	Reverse	GTTTCAATCCACGCGCCCGTGCGGGGCGCGAC	VLXN01000072_2	7	4	VLXN01000072	5224	5980	I-C	Complete
pa00006	CGAGGTAGCCGATTCCGTTGGCATGGATGTATT	Reverse	GTTTCAATCCACGCGCCCGTGCGGGGCGCGAC	VLXN01000072_2	8	4	VLXN01000072	5224	5980	I-C	Complete
pa00006	GTGATCGAAATCTACCCATCGCTCCTTGACGGA	Reverse	GTTTCAATCCACGCGCCCGTGCGGGGCGCGAC	VLXN01000072_2	9	4	VLXN01000072	5224	5980	I-C	Complete
pa00006	CTTCGAGACCAGCCTAGCGCAGCGACGATCGCGC	Reverse	GTTTCAATCCACGCGCCCGTGCGGGGCGCGAC	VLXN01000072_2	10	4	VLXN01000072	5224	5980	I-C	Complete
pa00006	GCGGGAACTGGGCTACCGACGAGCCGCTACTTGT	Reverse	GTTTCAATCCACGCGCCCGTGCGGGGCGCGAC	VLXN01000072_2	11	4	VLXN01000072	5224	5980	I-C	Complete
pa00006	AACTGACTTCGGCGCCGACAGCGAGCTGGGTGA	Forward	TTCCACTGGAACCACTCCACCAGG	VLXN01000082_1	1	1	VLXN01000082	4889	4969	Unspecified	Incomplete
pa00007	TCTTCGCAATGTGCCCATAGGTCCATGTGGGC	Forward	GTTCACTGCCGTATAGGCAGCTAAGAAA	VLXP01000002_1	1	4	VLXP01000002	341531	342038	I-F	Complete
pa00007	TTGCCCAGGCGCTAGGAATATCCACCGACGAA	Forward	GTTCACTGCCGTATAGGCAGCTAAGAAA	VLXP01000002_1	2	4	VLXP01000002	341531	342038	I-F	Complete
pa00007	TTGATCGCCGGATGATCCGCCTTGAACTCACG	Forward	GTTCACTGCCGTATAGGCAGCTAAGAAA	VLXP01000002_1	3	4	VLXP01000002	341531	342038	I-F	Complete
pa00007	ACGTATCCCGAGCGCGAACGCGGCTTGTGCAT	Forward	GTTCACTGCCGTATAGGCAGCTAAGAAA	VLXP01000002_1	4	4	VLXP01000002	341531	342038	I-F	Complete
pa00007	ATTCGAAGAGCGGACGTCCGGCGACTTCTGCC	Forward	GTTCACTGCCGTATAGGCAGCTAAGAAA	VLXP01000002_1	5	4	VLXP01000002	341531	342038	I-F	Complete
pa00007	AACGCAACGACCGGCTCTACGGGCGCCGACGG	Forward	GTTCACTGCCGTATAGGCAGCTAAGAAA	VLXP01000002_1	6	4	VLXP01000002	341531	342038	I-F	Complete
pa00007	CGCAGGAAAATTTGCTAGCACTTTTCGACCTG	Forward	GTTCACTGCCGTATAGGCAGCTAAGAAA	VLXP01000002_1	7	4	VLXP01000002	341531	342038	I-F	Complete
pa00007	ATTGCGCTCAGCGCGAAGAACCACAGAGTGAA	Forward	GTTCACTGCCGTATAGGCAGCTAAGAAA	VLXP01000002_1	8	4	VLXP01000002	341531	342038	I-F	Complete
pa00007	ACGCTTCTGGATGGAGAGCCTGTTGAACGGGATACGGAGCGGGATACGCTGTGCTGGC	Forward	TCATACCTTGCCCTCCAGTTCTTTGGCC	VLXP01000023_1	1	1	VLXP01000023	86255	86368	Unspecified	Incomplete
pa00007	CGGATAACGCCGGTGGCGTCATTCGCCCTACGGGCCGACTCCGGGGCCGCGGGAGGCA	Reverse	TATCCGCCATGAAACGCCGGCGCAGCGG	VLXP01000025_1	1	1	VLXP01000025	89931	90044	Unspecified	Incomplete
pa00007	TGATCAAGAAGAACCCGATGGCGCCACTTGAG	Forward	GTTCACTGCCGTATAGGCAGCTAAGAAA	VLXP01000033_1	1	4	VLXP01000033	37942	39466	I-F	Complete
pa00007	ATCCTATCGACGACAAAGTGCTCGAGCATCTC	Forward	GTTCACTGCCGTATAGGCAGCTAAGAAA	VLXP01000033_1	2	4	VLXP01000033	37942	39466	I-F	Complete
pa00007	TGCCGGACCTGCTCCGCCACTGCGGACTCCAA	Forward	GTTCACTGCCGTATAGGCAGCTAAGAAA	VLXP01000033_1	3	4	VLXP01000033	37942	39466	I-F	Complete
pa00007	AGAAAGCCAAGATCTACCGCTGGAGAAAGGCG	Forward	GTTCACTGCCGTATAGGCAGCTAAGAAA	VLXP01000033_1	4	4	VLXP01000033	37942	39466	I-F	Complete
pa00007	GAAGAACATCGCTGCGGCGATCTGGGCCTCGC	Forward	GTTCACTGCCGTATAGGCAGCTAAGAAA	VLXP01000033_1	5	4	VLXP01000033	37942	39466	I-F	Complete
pa00007	AGGGGTTCGTCCCTGGCCGAGGTGGCCCGCTC	Forward	GTTCACTGCCGTATAGGCAGCTAAGAAA	VLXP01000033_1	6	4	VLXP01000033	37942	39466	I-F	Complete
pa00007	AGGAAACCAGAGCAGGAGGATGGACTATGACC	Forward	GTTCACTGCCGTATAGGCAGCTAAGAAA	VLXP01000033_1	7	4	VLXP01000033	37942	39466	I-F	Complete
pa00007	GAGAACGATTCCGTCTTGTTGGAGCTTTCTGT	Forward	GTTCACTGCCGTATAGGCAGCTAAGAAA	VLXP01000033_1	8	4	VLXP01000033	37942	39466	I-F	Complete
pa00007	CGACGAGCAACTGCGCTTGCGCGTGCGTAACC	Forward	GTTCACTGCCGTATAGGCAGCTAAGAAA	VLXP01000033_1	9	4	VLXP01000033	37942	39466	I-F	Complete
pa00007	GGAAGGCTGGCGCTCGAACGGATGTGTACAGG	Forward	GTTCACTGCCGTATAGGCAGCTAAGAAA	VLXP01000033_1	10	4	VLXP01000033	37942	39466	I-F	Complete
pa00007	TCCGGATCACCAGGGCGACAGATGGCCACCTC	Forward	GTTCACTGCCGTATAGGCAGCTAAGAAA	VLXP01000033_1	11	4	VLXP01000033	37942	39466	I-F	Complete
pa00007	CTCTGGCGGTAACCTTCCATGATCTGCGCAGCC	Forward	GTTCACTGCCGTATAGGCAGCTAAGAAA	VLXP01000033_1	12	4	VLXP01000033	37942	39466	I-F	Complete
pa00007	TGCATGCACATCGGCGAACTGCTGACGTGCTT	Forward	GTTCACTGCCGTATAGGCAGCTAAGAAA	VLXP01000033_1	13	4	VLXP01000033	37942	39466	I-F	Complete
pa00007	TGGCGCCGCCCGATTTCACGTAGCTGCTCGAT	Forward	GTTCACTGCCGTATAGGCAGCTAAGAAA	VLXP01000033_1	14	4	VLXP01000033	37942	39466	I-F	Complete
pa00007	TGATATCCAGCTGCTCCAGGAACCGCTGGCGG	Forward	GTTCACTGCCGTATAGGCAGCTAAGAAA	VLXP01000033_1	15	4	VLXP01000033	37942	39466	I-F	Complete
pa00007	TGTCCGGTCCCGGAAAAGACCAACGCGGGAGT	Forward	GTTCACTGCCGTATAGGCAGCTAAGAAA	VLXP01000033_1	16	4	VLXP01000033	37942	39466	I-F	Complete
pa00007	TCTACGAGCAGACCGAGTTGAAAGGACAGGAG	Forward	GTTCACTGCCGTATAGGCAGCTAAGAAA	VLXP01000033_1	17	4	VLXP01000033	37942	39466	I-F	Complete
pa00007	GAGTGTGAGGCCGGGCAAACGGATTTGT	Forward	GTTCACTGCCGTATAGGCAGCTAAGAAA	VLXP01000033_1	18	4	VLXP01000033	37942	39466	I-F	Complete
pa00007	TTGACGGCCAATGCCGGCTTCGACTTAGCTCG	Forward	GTTCACTGCCGTATAGGCAGCTAAGAAA	VLXP01000033_1	19	4	VLXP01000033	37942	39466	I-F	Complete
pa00007	TCTGTCACCTCCTGGGAGGCGGCCTCGGCCTG	Forward	GTTCACTGCCGTATAGGCAGCTAAGAAA	VLXP01000033_1	20	4	VLXP01000033	37942	39466	I-F	Complete
pa00007	AGCCACTCGCGGGCCAGCTCGGGCGATAGCAC	Forward	GTTCACTGCCGTATAGGCAGCTAAGAAA	VLXP01000033_1	21	4	VLXP01000033	37942	39466	I-F	Complete
pa00007	GTGTCGCCCAGCACCGTTCAGCGCTACTTCAT	Forward	GTTCACTGCCGTATAGGCAGCTAAGAAA	VLXP01000033_1	22	4	VLXP01000033	37942	39466	I-F	Complete
pa00007	AGCAATGGAAAGCAGCGATGTGACCCGACCCG	Forward	GTTCACTGCCGTATAGGCAGCTAAGAAA	VLXP01000033_1	23	4	VLXP01000033	37942	39466	I-F	Complete
pa00007	TGCAGGTCATAGGCGTATTCGAAGGACAGGCT	Forward	GTTCACTGCCGTATAGGCAGCTAAGAAA	VLXP01000033_1	24	4	VLXP01000033	37942	39466	I-F	Complete
pa00007	TGTCCCGAAGTTCATAAGCGGGCTTAGGGCGA	Forward	GTTCACTGCCGTATAGGCAGCTAAGAAA	VLXP01000033_1	25	4	VLXP01000033	37942	39466	I-F	Complete
pa00007	AGCCTCCGGCGTGGGCGCCGGCACCTACCGTGC	Reverse	TTTCTTAGCTGCCTACACGGCAGTGAAC	VLXP01000033_2	1	4	VLXP01000033	48341	49449	I-F	Complete
pa00007	GGAATGGCTTTGTCACAACGCCGACGGCTACT	Reverse	TTTCTTAGCTGCCTACACGGCAGTGAAC	VLXP01000033_2	2	4	VLXP01000033	48341	49449	I-F	Complete
pa00007	CGGAAGTGGGACACCTTCGATATCAGCGACAA	Reverse	TTTCTTAGCTGCCTACACGGCAGTGAAC	VLXP01000033_2	3	4	VLXP01000033	48341	49449	I-F	Complete
pa00007	TGCTCGTCGGGTTCGGAGTCGGCCCCGGGCAC	Reverse	TTTCTTAGCTGCCTACACGGCAGTGAAC	VLXP01000033_2	4	4	VLXP01000033	48341	49449	I-F	Complete
pa00007	GTCGCGCGGGTGGTTCGATCCATCCCCGACCT	Reverse	TTTCTTAGCTGCCTACACGGCAGTGAAC	VLXP01000033_2	5	4	VLXP01000033	48341	49449	I-F	Complete
pa00007	TACTACGCCGGCCGCCCCGGGGCGACCGAGCT	Reverse	TTTCTTAGCTGCCTACACGGCAGTGAAC	VLXP01000033_2	6	4	VLXP01000033	48341	49449	I-F	Complete
pa00007	CCGGGGATGTCCGAGGAACAACTTGCGCAGAA	Reverse	TTTCTTAGCTGCCTACACGGCAGTGAAC	VLXP01000033_2	7	4	VLXP01000033	48341	49449	I-F	Complete
pa00007	TGGTACCGCAAGCCTGTCGGTCACCTGCAATT	Reverse	TTTCTTAGCTGCCTACACGGCAGTGAAC	VLXP01000033_2	8	4	VLXP01000033	48341	49449	I-F	Complete
pa00007	AGGTGATGCCCACTGTGCAGTCAACTCTTTTC	Reverse	TTTCTTAGCTGCCTACACGGCAGTGAAC	VLXP01000033_2	9	4	VLXP01000033	48341	49449	I-F	Complete
pa00007	TGAGATCAAAGCGCGAGCAAACGTGCCTGGAC	Reverse	TTTCTTAGCTGCCTACACGGCAGTGAAC	VLXP01000033_2	10	4	VLXP01000033	48341	49449	I-F	Complete
pa00007	CGCGACATCGGTGTGGGCGAGGACGTCTACCT	Reverse	TTTCTTAGCTGCCTACACGGCAGTGAAC	VLXP01000033_2	11	4	VLXP01000033	48341	49449	I-F	Complete
pa00007	CTTGGCCTAAATCCGGCATCAATATCGTTATA	Reverse	TTTCTTAGCTGCCTACACGGCAGTGAAC	VLXP01000033_2	12	4	VLXP01000033	48341	49449	I-F	Complete
pa00007	GCCAATGCTGACCGTCCAAGTGCGTTCTTCCA	Reverse	TTTCTTAGCTGCCTACACGGCAGTGAAC	VLXP01000033_2	13	4	VLXP01000033	48341	49449	I-F	Complete
pa00007	CGATGGCCGCGACGCGCCTCGATGCCGGTCTG	Reverse	TTTCTTAGCTGCCTACACGGCAGTGAAC	VLXP01000033_2	14	4	VLXP01000033	48341	49449	I-F	Complete
pa00007	TCCAGCCAAGCCTCCATCTTGCTGATCGGCGA	Reverse	TTTCTTAGCTGCCTACACGGCAGTGAAC	VLXP01000033_2	15	4	VLXP01000033	48341	49449	I-F	Complete
pa00007	GAACTCCGCGAGCTTTTCGCGCTGCTGCCATT	Reverse	TTTCTTAGCTGCCTACACGGCAGTGAAC	VLXP01000033_2	16	4	VLXP01000033	48341	49449	I-F	Complete
pa00007	ACCTTGCTGCGGTCGAGCATGTCGGCCTCGAA	Reverse	TTTCTTAGCTGCCTACACGGCAGTGAAC	VLXP01000033_2	17	4	VLXP01000033	48341	49449	I-F	Complete
pa00007	GTTGAGTGCGAGCAAACCACACCAGAGCTTTG	Reverse	TTTCTTAGCTGCCTACACGGCAGTGAAC	VLXP01000033_2	18	4	VLXP01000033	48341	49449	I-F	Complete
pa00008	AACGGCGGAGCGAAAGCTGGGAACCCTCCGCGTAGGGCGAATAACGCCGGA	Forward	GGCGTTATCCGCCGATACCCCGCCGC	VLXK01000011_1	1	1	VLXK01000011	41441	41543	Unspecified	Incomplete
pa00008	AAGCATCGACTGGTGGACCTTGCACGGCCAAT	Reverse	TTTCTTAGCTGCCTATACGGCAGTGAAC	VLXK01000022_1	1	4	VLXK01000022	62223	62970	I-F	Complete
pa00008	GAATAGACCAGGGAAGCACTGTCGTGGTCGAT	Reverse	TTTCTTAGCTGCCTATACGGCAGTGAAC	VLXK01000022_1	2	4	VLXK01000022	62223	62970	I-F	Complete
pa00008	TTGCTGATTCGCATGATCGATCGCCTCGCCGA	Reverse	TTTCTTAGCTGCCTATACGGCAGTGAAC	VLXK01000022_1	3	4	VLXK01000022	62223	62970	I-F	Complete
pa00008	TGGGCGGCGAACGGCAGATCACGAACGTTGCG	Reverse	TTTCTTAGCTGCCTATACGGCAGTGAAC	VLXK01000022_1	4	4	VLXK01000022	62223	62970	I-F	Complete
pa00008	AACGTCTTCGGTGCCCTGGTGCTGTACCTGAT	Reverse	TTTCTTAGCTGCCTATACGGCAGTGAAC	VLXK01000022_1	5	4	VLXK01000022	62223	62970	I-F	Complete
pa00008	ACCAACGCGGTCAGGTAGTTGCGTTCCGACGT	Reverse	TTTCTTAGCTGCCTATACGGCAGTGAAC	VLXK01000022_1	6	4	VLXK01000022	62223	62970	I-F	Complete
pa00008	CAGTTGGCCGAGGACCGCCATCTGTTCGACCA	Reverse	TTTCTTAGCTGCCTATACGGCAGTGAAC	VLXK01000022_1	7	4	VLXK01000022	62223	62970	I-F	Complete
pa00008	AACGGTTTGACTTACCGCCGCCATGGCACGCT	Reverse	TTTCTTAGCTGCCTATACGGCAGTGAAC	VLXK01000022_1	8	4	VLXK01000022	62223	62970	I-F	Complete
pa00008	TCCAAGTGACTTTTCCCTGGCTGAGTCAGTAT	Reverse	TTTCTTAGCTGCCTATACGGCAGTGAAC	VLXK01000022_1	9	4	VLXK01000022	62223	62970	I-F	Complete
pa00008	ATGAGCCTCGACGAGTACAACGACAAGCTCAA	Reverse	TTTCTTAGCTGCCTATACGGCAGTGAAC	VLXK01000022_1	10	4	VLXK01000022	62223	62970	I-F	Complete
pa00008	TACTCCGGATAACTGCGGCTTCCCCAGCGGGC	Reverse	TTTCTTAGCTGCCTATACGGCAGTGAAC	VLXK01000022_1	11	4	VLXK01000022	62223	62970	I-F	Complete
pa00008	CGTTTCTTCGTGCCAGGAGAGCATTCCCATGT	Reverse	TTTCTTAGCTGCCTATACGGCAGTGAAC	VLXK01000022_1	12	4	VLXK01000022	62223	62970	I-F	Complete
pa00008	ATTCCCTGATAGCCGTCACGCGACAACGGCAGT	Reverse	GTTTCAATCCACGCGCCCGTGCGGGGCGCGAC	VLXK01000003_1	1	4	VLXK01000003	247869	248691	I-C	Complete
pa00008	CTCACCGGCTGCGGTCATTACGACCTGGCCGGGGCT	Reverse	GTTTCAATCCACGCGCCCGTGCGGGGCGCGAC	VLXK01000003_1	2	4	VLXK01000003	247869	248691	I-C	Complete
pa00008	TGTTCTCGAGGCCGAAGGATCCGTAGAGCTTCAA	Reverse	GTTTCAATCCACGCGCCCGTGCGGGGCGCGAC	VLXK01000003_1	3	4	VLXK01000003	247869	248691	I-C	Complete
pa00008	GTCTTGCAGCGGCAGGGCCTTGCGATAGTTGCT	Reverse	GTTTCAATCCACGCGCCCGTGCGGGGCGCGAC	VLXK01000003_1	4	4	VLXK01000003	247869	248691	I-C	Complete
pa00008	CACGTCAGAGTCACCAGGCCGAACTCGAGCAGGT	Reverse	GTTTCAATCCACGCGCCCGTGCGGGGCGCGAC	VLXK01000003_1	5	4	VLXK01000003	247869	248691	I-C	Complete
pa00008	ACGATCATCATGTCGGCCTGCTGGCCTCTCCAGG	Reverse	GTTTCAATCCACGCGCCCGTGCGGGGCGCGAC	VLXK01000003_1	6	4	VLXK01000003	247869	248691	I-C	Complete
pa00008	TAGAGAGGAGCGTTGTTCTCGTCCAGCGCGAAG	Reverse	GTTTCAATCCACGCGCCCGTGCGGGGCGCGAC	VLXK01000003_1	7	4	VLXK01000003	247869	248691	I-C	Complete
pa00008	TGCTGTGCTGCTGTACGTTGTCACGCATGAGCGC	Reverse	GTTTCAATCCACGCGCCCGTGCGGGGCGCGAC	VLXK01000003_1	8	4	VLXK01000003	247869	248691	I-C	Complete
pa00008	GCACACCCACTGCAACGAGCAGCCACTTAGTCACA	Reverse	GTTTCAATCCACGCGCCCGTGCGGGGCGCGAC	VLXK01000003_1	9	4	VLXK01000003	247869	248691	I-C	Complete
pa00008	GTGATCGAAATCTACCCATCGCTCCTTGACGGA	Reverse	GTTTCAATCCACGCGCCCGTGCGGGGCGCGAC	VLXK01000003_1	10	4	VLXK01000003	247869	248691	I-C	Complete
pa00008	CTTCGAGACCAGCCTAGCGCAGCGACGATCGCGC	Reverse	GTTTCAATCCACGCGCCCGTGCGGGGCGCGAC	VLXK01000003_1	11	4	VLXK01000003	247869	248691	I-C	Complete
pa00008	GCGGGAACTGGGCTACCGACGAGCCGCTACTTGT	Reverse	GTTTCAATCCACGCGCCCGTGCGGGGCGCGAC	VLXK01000003_1	12	4	VLXK01000003	247869	248691	I-C	Complete
pa00008	GCCAGCACAGCGTATCCCGCTCCGTATCCCGTTCAACAGGCTCTCCATCCAGAAGCGT	Reverse	GGCCAAAGAACTGGAGGGCAAGGTATGA	VLXK01000030_1	1	1	VLXK01000030	12209	12322	Unspecified	Incomplete
pa00008	GACATGTTGGAAGGGGAAGCGGCATGAACAAA	ND	GTTCACTGCCGTGTAGGCAGCTAAGAAA	VLXK01000042_1	1	4	VLXK01000042	90	1437	I-F	Complete
pa00008	AGGCCAGTGCCGCCACCGGTACCACCGCCCTC	ND	GTTCACTGCCGTGTAGGCAGCTAAGAAA	VLXK01000042_1	2	4	VLXK01000042	90	1437	I-F	Complete
pa00008	TCGACGAACTCTGGCGGCGCTGGCCGAAGGGC	ND	GTTCACTGCCGTGTAGGCAGCTAAGAAA	VLXK01000042_1	3	4	VLXK01000042	90	1437	I-F	Complete
pa00008	AGCACCTGGCAGACCGGTGCGCAGATAGAGCA	ND	GTTCACTGCCGTGTAGGCAGCTAAGAAA	VLXK01000042_1	4	4	VLXK01000042	90	1437	I-F	Complete
pa00008	AGGAAGTGGAAATTCCATCGTTCATTTCGCAG	ND	GTTCACTGCCGTGTAGGCAGCTAAGAAA	VLXK01000042_1	5	4	VLXK01000042	90	1437	I-F	Complete
pa00008	TAGAGCGATCTCATAGGCTAGCCGTCGTTCTG	ND	GTTCACTGCCGTGTAGGCAGCTAAGAAA	VLXK01000042_1	6	4	VLXK01000042	90	1437	I-F	Complete
pa00008	ATTACTCAAGCACCCGGAAGCAGTAGCCGACC	ND	GTTCACTGCCGTGTAGGCAGCTAAGAAA	VLXK01000042_1	7	4	VLXK01000042	90	1437	I-F	Complete
pa00008	TGGGCATCAAGGTCGAGCGCAACCTCGAACAA	ND	GTTCACTGCCGTGTAGGCAGCTAAGAAA	VLXK01000042_1	8	4	VLXK01000042	90	1437	I-F	Complete
pa00008	TTCGTCTGCGCCCTGGTGGTCATTCCTCTCAG	ND	GTTCACTGCCGTGTAGGCAGCTAAGAAA	VLXK01000042_1	9	4	VLXK01000042	90	1437	I-F	Complete
pa00008	AGAAGCCGTAACCGGCAGCAGCGCGGGCTTCG	ND	GTTCACTGCCGTGTAGGCAGCTAAGAAA	VLXK01000042_1	10	4	VLXK01000042	90	1437	I-F	Complete
pa00008	AGCAGCCTGGACCTGGTTCGGCCCGTCCAGGC	ND	GTTCACTGCCGTGTAGGCAGCTAAGAAA	VLXK01000042_1	11	4	VLXK01000042	90	1437	I-F	Complete
pa00008	CAGAAGCGCCGGCCGTTGGCGAAGAACCAGTA	ND	GTTCACTGCCGTGTAGGCAGCTAAGAAA	VLXK01000042_1	12	4	VLXK01000042	90	1437	I-F	Complete
pa00008	AGTCCGTCAGTTGACCCGGCGACGGCGATTGA	ND	GTTCACTGCCGTGTAGGCAGCTAAGAAA	VLXK01000042_1	13	4	VLXK01000042	90	1437	I-F	Complete
pa00008	ACCAGATCGGGAACCCTGGGCGACATATCACC	ND	GTTCACTGCCGTGTAGGCAGCTAAGAAA	VLXK01000042_1	14	4	VLXK01000042	90	1437	I-F	Complete
pa00008	ATGAGCTGCCCCCTTATGCGCCAGTGCCGGTG	ND	GTTCACTGCCGTGTAGGCAGCTAAGAAA	VLXK01000042_1	15	4	VLXK01000042	90	1437	I-F	Complete
pa00008	TGTGATCGCCGCTACCTCCATCATAGAGAAGC	ND	GTTCACTGCCGTGTAGGCAGCTAAGAAA	VLXK01000042_1	16	4	VLXK01000042	90	1437	I-F	Complete
pa00008	AAGTTCCGGGAAGCGGTCGAGCCGAAAGCTAT	ND	GTTCACTGCCGTGTAGGCAGCTAAGAAA	VLXK01000042_1	17	4	VLXK01000042	90	1437	I-F	Complete
pa00008	ACGAAGTAGAAGCTGTCCGGCTCCAGCGTACC	ND	GTTCACTGCCGTGTAGGCAGCTAAGAAA	VLXK01000042_1	18	4	VLXK01000042	90	1437	I-F	Complete
pa00008	AAGACGTGGCAGGCGGCCTACAACCACGACGA	ND	GTTCACTGCCGTGTAGGCAGCTAAGAAA	VLXK01000042_1	19	4	VLXK01000042	90	1437	I-F	Complete
pa00008	TGACTGCGGGGCTGCACGACATAGTCGTCGAC	ND	GTTCACTGCCGTGTAGGCAGCTAAGAAA	VLXK01000042_1	20	4	VLXK01000042	90	1437	I-F	Complete
pa00008	GTATGAAGTGTGTTACCGCGTGGGCGATTCCT	ND	GTTCACTGCCGTGTAGGCAGCTAAGAAA	VLXK01000042_1	21	4	VLXK01000042	90	1437	I-F	Complete
pa00008	TCGTAGTGGCCCCACGTCGGCGGTAGCTCGCC	ND	GTTCACTGCCGTGTAGGCAGCTAAGAAA	VLXK01000042_1	22	4	VLXK01000042	90	1437	I-F	Complete
pa00008	TCGCCCGAAGCCCGCTTATGAACTTCGGGACA	Reverse	TTTCTTAGCTGCCTATACGGCAGTGAAC	VLXK01000042_2	1	4	VLXK01000042	9962	10409	I-F	Complete
pa00008	GCCAGCGCGAACCAGCACTCGCAGCAGCTGGT	Reverse	TTTCTTAGCTGCCTATACGGCAGTGAAC	VLXK01000042_2	2	4	VLXK01000042	9962	10409	I-F	Complete
pa00008	GCTGGTGTCCGAAGGTGGCCGTACGAGGTTCT	Reverse	TTTCTTAGCTGCCTATACGGCAGTGAAC	VLXK01000042_2	3	4	VLXK01000042	9962	10409	I-F	Complete
pa00008	TCCAGTAGTCGCCACCGGGCGGGATTGCTCCA	Reverse	TTTCTTAGCTGCCTATACGGCAGTGAAC	VLXK01000042_2	4	4	VLXK01000042	9962	10409	I-F	Complete
pa00008	GATCGCTGCGGGCAACCTGCGGGGTTGAAGCA	Reverse	TTTCTTAGCTGCCTATACGGCAGTGAAC	VLXK01000042_2	5	4	VLXK01000042	9962	10409	I-F	Complete
pa00008	TTGATCTCGGATATTTCACTTTTATTCTGTGT	Reverse	TTTCTTAGCTGCCTATACGGCAGTGAAC	VLXK01000042_2	6	4	VLXK01000042	9962	10409	I-F	Complete
pa00008	TTTAAACCCCGCGACTTCCACCACCACCCCGC	Reverse	TTTCTTAGCTGCCTATACGGCAGTGAAC	VLXK01000042_2	7	4	VLXK01000042	9962	10409	I-F	Complete
pa00009	ACGCTTCTGGATGGAGAGCCTGTTGAACGGGATACGGAGCGGGATACGCTGTGCTGGC	Forward	TCATACCTTGCCCTCCAGTTCTTTGGCC	VLXI01000020_1	1	1	VLXI01000020	86084	86197	Unspecified	Incomplete
pa00009	CCAGGAACTGACTTCGGCGCCGACGGCGAGTTGG	Forward	GTGTTTCCACTGGAACCACTCCA	VLXI01000039_1	1	1	VLXI01000039	5102	5181	Unspecified	Incomplete
pa00009	CGGTCCTGCCAGTACTGCGGCAGGATCTGGTC	Forward	GTTCACTGCCGTGTAGGCAGCTAAGAAA	VLXI01000041_1	1	4	VLXI01000041	850	1957	I-F	Complete
pa00009	AGCCTGGCGCCCTTCGAGTCCATCCAGCCCGG	Forward	GTTCACTGCCGTGTAGGCAGCTAAGAAA	VLXI01000041_1	2	4	VLXI01000041	850	1957	I-F	Complete
pa00009	CATCCAATTCGCCGATCCGGCGCAAGCGCCCG	Forward	GTTCACTGCCGTGTAGGCAGCTAAGAAA	VLXI01000041_1	3	4	VLXI01000041	850	1957	I-F	Complete
pa00009	ACGAAGCAGATCGCCGAATGCGGCGTCAGCGC	Forward	GTTCACTGCCGTGTAGGCAGCTAAGAAA	VLXI01000041_1	4	4	VLXI01000041	850	1957	I-F	Complete
pa00009	GTGGGTGCAAATCGCGATTCTGGTCGCGTCGT	Forward	GTTCACTGCCGTGTAGGCAGCTAAGAAA	VLXI01000041_1	5	4	VLXI01000041	850	1957	I-F	Complete
pa00009	TGAATATCAGCCTGCAAAGCGTCGTCGTAGTA	Forward	GTTCACTGCCGTGTAGGCAGCTAAGAAA	VLXI01000041_1	6	4	VLXI01000041	850	1957	I-F	Complete
pa00009	AAGCCGGGCCGATGTTCGAGCCTGGCTGCGTG	Forward	GTTCACTGCCGTGTAGGCAGCTAAGAAA	VLXI01000041_1	7	4	VLXI01000041	850	1957	I-F	Complete
pa00009	TGGACAATGCGCAGCCCAGGCGCTGGATTTAC	Forward	GTTCACTGCCGTGTAGGCAGCTAAGAAA	VLXI01000041_1	8	4	VLXI01000041	850	1957	I-F	Complete
pa00009	ATGCGAGGCTGATCGAGGTGCGCGGTTCTGTT	Forward	GTTCACTGCCGTGTAGGCAGCTAAGAAA	VLXI01000041_1	9	4	VLXI01000041	850	1957	I-F	Complete
pa00009	GTGCGCGGATGGCTGGTATCTCGAGCACGATT	Forward	GTTCACTGCCGTGTAGGCAGCTAAGAAA	VLXI01000041_1	10	4	VLXI01000041	850	1957	I-F	Complete
pa00009	AGGCAAACAACGGAAAGATCACCACCGAAGGC	Forward	GTTCACTGCCGTGTAGGCAGCTAAGAAA	VLXI01000041_1	11	4	VLXI01000041	850	1957	I-F	Complete
pa00009	AACGAAACAGGCCCAGCACAGCCGCTTGATAA	Forward	GTTCACTGCCGTGTAGGCAGCTAAGAAA	VLXI01000041_1	12	4	VLXI01000041	850	1957	I-F	Complete
pa00009	ACAAGACGCTCATCGACGGCAGCATCGAGACG	Forward	GTTCACTGCCGTGTAGGCAGCTAAGAAA	VLXI01000041_1	13	4	VLXI01000041	850	1957	I-F	Complete
pa00009	AAGGTGACGATGCACAGCTGTTGCGCGCGGTT	Forward	GTTCACTGCCGTGTAGGCAGCTAAGAAA	VLXI01000041_1	14	4	VLXI01000041	850	1957	I-F	Complete
pa00009	ATCCTCGAACAGCCCGGGTTCGGTCGCCTCCA	Forward	GTTCACTGCCGTGTAGGCAGCTAAGAAA	VLXI01000041_1	15	4	VLXI01000041	850	1957	I-F	Complete
pa00009	AGGAGTTTGCGGCCCCGCTCCCTGCGGCTCTC	Forward	GTTCACTGCCGTGTAGGCAGCTAAGAAA	VLXI01000041_1	16	4	VLXI01000041	850	1957	I-F	Complete
pa00009	TTCACGGCGGGCTTGATGTCCGCGTCTACCTG	Forward	GTTCACTGCCGTGTAGGCAGCTAAGAAA	VLXI01000041_1	17	4	VLXI01000041	850	1957	I-F	Complete
pa00009	TTGCCGAGTACGATGCCTGATACATGAATCCA	Forward	GTTCACTGCCGTGTAGGCAGCTAAGAAA	VLXI01000041_1	18	4	VLXI01000041	850	1957	I-F	Complete
pa00009	TCGCCCGAAGCCCGCTTATGAACTTCGGGACATTTTTT	Reverse	TTTCTTAGCTGCCTATACGGCAGTGAAC	VLXI01000041_2	1	4	VLXI01000041	10481	11294	I-F	Complete
pa00009	GCGTCAGCTTACAACTGGCTCGGCGTAGCTAT	Reverse	TTTCTTAGCTGCCTATACGGCAGTGAAC	VLXI01000041_2	2	4	VLXI01000041	10481	11294	I-F	Complete
pa00009	AGTTCGGTGCGATAGCGCCGCTTCCTGCAAAC	Reverse	TTTCTTAGCTGCCTATACGGCAGTGAAC	VLXI01000041_2	3	4	VLXI01000041	10481	11294	I-F	Complete
pa00009	GCCAGAAGGCGGACAAGCTCGTCTTGCGTCAT	Reverse	TTTCTTAGCTGCCTATACGGCAGTGAAC	VLXI01000041_2	4	4	VLXI01000041	10481	11294	I-F	Complete
pa00009	CCGCAGCAACGTCGGGAGCCGGGCCATGTTCT	Reverse	TTTCTTAGCTGCCTATACGGCAGTGAAC	VLXI01000041_2	5	4	VLXI01000041	10481	11294	I-F	Complete
pa00009	CACTTCGCGAGACCGCGCGTACTCGTCTGCCT	Reverse	TTTCTTAGCTGCCTATACGGCAGTGAAC	VLXI01000041_2	6	4	VLXI01000041	10481	11294	I-F	Complete
pa00009	GGCCGGAAAGGCGCGTGATGCGTGAACGTTCA	Reverse	TTTCTTAGCTGCCTATACGGCAGTGAAC	VLXI01000041_2	7	4	VLXI01000041	10481	11294	I-F	Complete
pa00009	GCCTGGTCGGTGAGCAGGAGGGTGCGATGCAA	Reverse	TTTCTTAGCTGCCTATACGGCAGTGAAC	VLXI01000041_2	8	4	VLXI01000041	10481	11294	I-F	Complete
pa00009	GCTTGGTAGGAGCAAACCATGCAAACTGATAT	Reverse	TTTCTTAGCTGCCTATACGGCAGTGAAC	VLXI01000041_2	9	4	VLXI01000041	10481	11294	I-F	Complete
pa00009	CGTGTCGTCCGATCTGTGCACGTATCTCCAGT	Reverse	TTTCTTAGCTGCCTATACGGCAGTGAAC	VLXI01000041_2	10	4	VLXI01000041	10481	11294	I-F	Complete
pa00009	TGTTGAACGGGTGTCGCTGCAACACGCAGCAA	Reverse	TTTCTTAGCTGCCTATACGGCAGTGAAC	VLXI01000041_2	11	4	VLXI01000041	10481	11294	I-F	Complete
pa00009	GGGTGGCCAAGTCGCCACGTATTTACTGATAA	Reverse	TTTCTTAGCTGCCTATACGGCAGTGAAC	VLXI01000041_2	12	4	VLXI01000041	10481	11294	I-F	Complete
pa00009	GCCTGGGCGCCGAAGGCCAGCGCGCCGGTGAT	Reverse	TTTCTTAGCTGCCTATACGGCAGTGAAC	VLXI01000041_2	13	4	VLXI01000041	10481	11294	I-F	Complete
pa00009	GTGTCGTCAGTTGCACCCCGTTACGTCGTGGTTTGCACCCCGTTACGTCGTCATTTGCAC	Forward	CGGGTGCAACCGTTGCACCCCGTT	VLXI01000007_1	1	1	VLXI01000007	187506	187613	Unspecified	Incomplete
pa00010	CGACCGCCTGCACAAGGACATGACCAAGGCCGAAGCCCGCCTG	ND	GCCGACAACGGCAGCGAGCAGACCGT	VLXW01000001_1	1	1	VLXW01000001	99317	99411	Unspecified	Incomplete
pa00010	CCAAGACGCCGAACCGCATGCGTTTTGAAGGGCGAACGACCGGCCAGGATGGCCGGGCC	Reverse	GGGGTGGGCTGAACGACGAGGCCTCGACAGGATGTCGGCTCGGCCTCAC	VLXW01000011_1	1	1	VLXW01000011	84597	84753	Unspecified	Incomplete
pa00010	GCCAGCACAGCGTATCCCGCTCCGTATCCCGTTCAACAGGCTCTCCATCCAGAAGCGT	Reverse	GGCCAAAGAACTGGAGGGCAAGGTATGA	VLXW01000021_1	1	1	VLXW01000021	12208	12321	Unspecified	Incomplete
pa00010	AACGGCGGAGCGAAAGCTGGGAACCCTCCGCGTAGGGCGAATAACGCCGGA	Forward	GGCGTTATCCGCCGATACCCCGCCGC	VLXW01000007_1	1	1	VLXW01000007	42075	42177	Unspecified	Incomplete
pa00011	TGGTCGTTGATGGCGTAGCCTGCTCCGAATTG	Forward	GTTCACTGCCGTATAGGCAGCTAAGAAA	VKQP01000021_1	1	4	VKQP01000021	173	1279	I-F	Complete
pa00011	CGCACGTGCGGAGGCGGGATATGGGCGGCCG	Forward	GTTCACTGCCGTATAGGCAGCTAAGAAA	VKQP01000021_1	2	4	VKQP01000021	173	1279	I-F	Complete
pa00011	GTATTCGATGAGGACAGCGGGCTGCTCGGGAT	Forward	GTTCACTGCCGTATAGGCAGCTAAGAAA	VKQP01000021_1	3	4	VKQP01000021	173	1279	I-F	Complete
pa00011	AAGGGCAACGCTGGCCGTCACGGCCGCCGAAA	Forward	GTTCACTGCCGTATAGGCAGCTAAGAAA	VKQP01000021_1	4	4	VKQP01000021	173	1279	I-F	Complete
pa00011	TCGACGTTGCCGACCCGCGGCCGCGCCCGGTT	Forward	GTTCACTGCCGTATAGGCAGCTAAGAAA	VKQP01000021_1	5	4	VKQP01000021	173	1279	I-F	Complete
pa00011	TCGGCCAAGGCTCCGGCATCGAGCACGATGCC	Forward	GTTCACTGCCGTATAGGCAGCTAAGAAA	VKQP01000021_1	6	4	VKQP01000021	173	1279	I-F	Complete
pa00011	TTGAGGAACAGGCGCGCTACGTCCGCCGCGAA	Forward	GTTCACTGCCGTATAGGCAGCTAAGAAA	VKQP01000021_1	7	4	VKQP01000021	173	1279	I-F	Complete
pa00011	TTGATGATGCCGTCCTGCTGTTTGCCGGCGAT	Forward	GTTCACTGCCGTATAGGCAGCTAAGAAA	VKQP01000021_1	8	4	VKQP01000021	173	1279	I-F	Complete
pa00011	ATTCCGGCAGAGGTTCGCGAAGCGGACATTGA	Forward	GTTCACTGCCGTATAGGCAGCTAAGAAA	VKQP01000021_1	9	4	VKQP01000021	173	1279	I-F	Complete
pa00011	TGTACCAACTGAGGTGCTACCTCAACCATGGC	Forward	GTTCACTGCCGTATAGGCAGCTAAGAAA	VKQP01000021_1	10	4	VKQP01000021	173	1279	I-F	Complete
pa00011	AGGCCGATGGAGTAGCCGGACAGCACTGAGCC	Forward	GTTCACTGCCGTATAGGCAGCTAAGAAA	VKQP01000021_1	11	4	VKQP01000021	173	1279	I-F	Complete
pa00011	TGTGCCGGGCAGGCTGGCCAGCGCCTCATTGA	Forward	GTTCACTGCCGTATAGGCAGCTAAGAAA	VKQP01000021_1	12	4	VKQP01000021	173	1279	I-F	Complete
pa00011	GTCGGCCTGGAGTTTCGTCGGGCGTACATCAG	Forward	GTTCACTGCCGTATAGGCAGCTAAGAAA	VKQP01000021_1	13	4	VKQP01000021	173	1279	I-F	Complete
pa00011	CAAGCGGACGGTGACACGGACTATCAGACCGG	Forward	GTTCACTGCCGTATAGGCAGCTAAGAAA	VKQP01000021_1	14	4	VKQP01000021	173	1279	I-F	Complete
pa00011	ATCTCAGCGCCGCCTGTTCTGCCGGCCGCATC	Forward	GTTCACTGCCGTATAGGCAGCTAAGAAA	VKQP01000021_1	15	4	VKQP01000021	173	1279	I-F	Complete
pa00011	TACGGGCAGTCACGGCGAAAGGCACTCAGCGA	Forward	GTTCACTGCCGTATAGGCAGCTAAGAAA	VKQP01000021_1	16	4	VKQP01000021	173	1279	I-F	Complete
pa00011	TCGCGCAATGATTTCAGCCGCGGAGCGCATAG	Forward	GTTCACTGCCGTATAGGCAGCTAAGAAA	VKQP01000021_1	17	4	VKQP01000021	173	1279	I-F	Complete
pa00011	ATAGATAACACGTGTGACCGCGACCACTACCG	Forward	GTTCACTGCCGTATAGGCAGCTAAGAAA	VKQP01000021_1	18	4	VKQP01000021	173	1279	I-F	Complete
pa00011	ACGCTTCTGGATGGAGAGCCTGTTGAACGGGATACGGAGCGGGATACGCTGTGCTGGC	Forward	TCATACCTTGCCCTCCAGTTCTTTGGCC	VKQP01000025_1	1	1	VKQP01000025	86274	86387	Unspecified	Incomplete
pa00011	AGCCCGAGCTGAGCGATATCCCCTGTCACGAC	ND	GTTCACTGCCGTGTAGGCAGCTAAGAAA	VKQP01000034_1	1	4	VKQP01000034	41	848	I-F	Complete
pa00011	GCCTACAACCTGCCGCAGATACAAGCGCAGAT	ND	GTTCACTGCCGTGTAGGCAGCTAAGAAA	VKQP01000034_1	2	4	VKQP01000034	41	848	I-F	Complete
pa00011	TGGACACCATCGATCCAGGCCAGCCACGTGCC	ND	GTTCACTGCCGTGTAGGCAGCTAAGAAA	VKQP01000034_1	3	4	VKQP01000034	41	848	I-F	Complete
pa00011	TATTACGACATCCAGTGGCGAGACATGGCCAT	ND	GTTCACTGCCGTGTAGGCAGCTAAGAAA	VKQP01000034_1	4	4	VKQP01000034	41	848	I-F	Complete
pa00011	GCGGAATCATCTCGCCGGCCGTCTTCGTGCTC	ND	GTTCACTGCCGTGTAGGCAGCTAAGAAA	VKQP01000034_1	5	4	VKQP01000034	41	848	I-F	Complete
pa00011	CCGGACGCCCCTAATCTGGAGGGCTCCTGGCA	ND	GTTCACTGCCGTGTAGGCAGCTAAGAAA	VKQP01000034_1	6	4	VKQP01000034	41	848	I-F	Complete
pa00011	TTTCCCCGCGAGGCATAGCAGGGATATCTTGT	ND	GTTCACTGCCGTGTAGGCAGCTAAGAAA	VKQP01000034_1	7	4	VKQP01000034	41	848	I-F	Complete
pa00011	TACAAGCAGATCGGCGAGCTGAGCGGCAAGGA	ND	GTTCACTGCCGTGTAGGCAGCTAAGAAA	VKQP01000034_1	8	4	VKQP01000034	41	848	I-F	Complete
pa00011	GTGTGTGCGGCCAGCTCGGACCCGAACTTGAT	ND	GTTCACTGCCGTGTAGGCAGCTAAGAAA	VKQP01000034_1	9	4	VKQP01000034	41	848	I-F	Complete
pa00011	ACTGAAAGACTCAGAAATCGTGCACGCCTTCC	ND	GTTCACTGCCGTGTAGGCAGCTAAGAAA	VKQP01000034_1	10	4	VKQP01000034	41	848	I-F	Complete
pa00011	GGCAATCGCCGCGTCGATATCTTCCGGGGTCA	ND	GTTCACTGCCGTGTAGGCAGCTAAGAAA	VKQP01000034_1	11	4	VKQP01000034	41	848	I-F	Complete
pa00011	CATGGTCGTCACCAGTACTTCTTGGGGCGGGC	ND	GTTCACTGCCGTGTAGGCAGCTAAGAAA	VKQP01000034_1	12	4	VKQP01000034	41	848	I-F	Complete
pa00011	TCGTACTGGTCGAGATTTCCGATTCGGAAGCC	ND	GTTCACTGCCGTGTAGGCAGCTAAGAAA	VKQP01000034_1	13	4	VKQP01000034	41	848	I-F	Complete
pa00011	TCGCCCGAAGCCCGCTTATGAACTTCGAGACA	Reverse	TTTCTTAGCTGCCTATACGGCAGTGAAC	VKQP01000034_2	1	4	VKQP01000034	9722	10769	I-F	Complete
pa00011	GTTGTTGCCGTCTGCGCCCTGGTCGCGTTCCT	Reverse	TTTCTTAGCTGCCTATACGGCAGTGAAC	VKQP01000034_2	2	4	VKQP01000034	9722	10769	I-F	Complete
pa00011	CTCCAGTGTGTGTATGCGCCAGGGCGCGGTTA	Reverse	TTTCTTAGCTGCCTATACGGCAGTGAAC	VKQP01000034_2	3	4	VKQP01000034	9722	10769	I-F	Complete
pa00011	AAGTCGCCGTTCGACGGCGATCCCTGGTGGTA	Reverse	TTTCTTAGCTGCCTATACGGCAGTGAAC	VKQP01000034_2	4	4	VKQP01000034	9722	10769	I-F	Complete
pa00011	ATGGGCGCTGGTGAACGTCTCGGCTTCGTCGA	Reverse	TTTCTTAGCTGCCTATACGGCAGTGAAC	VKQP01000034_2	5	4	VKQP01000034	9722	10769	I-F	Complete
pa00011	AACGTCCGGCCGATCTGCTTTCCGCTTGAGGT	Reverse	TTTCTTAGCTGCCTATACGGCAGTGAAC	VKQP01000034_2	6	4	VKQP01000034	9722	10769	I-F	Complete
pa00011	ATGTCCCGGAACTGGAACTGACGGATTGCGGT	Reverse	TTTCTTAGCTGCCTATACGGCAGTGAAC	VKQP01000034_2	7	4	VKQP01000034	9722	10769	I-F	Complete
pa00011	CTGATGGTTAGCGATACCCAGCCGCCCTACAA	Reverse	TTTCTTAGCTGCCTATACGGCAGTGAAC	VKQP01000034_2	8	4	VKQP01000034	9722	10769	I-F	Complete
pa00011	ACGCTGTCCCTTGTCATCCCTGCCCTTCGCCA	Reverse	TTTCTTAGCTGCCTATACGGCAGTGAAC	VKQP01000034_2	9	4	VKQP01000034	9722	10769	I-F	Complete
pa00011	TTCCCGGCCGGCCCATTCGAATGCCAGTGGCT	Reverse	TTTCTTAGCTGCCTATACGGCAGTGAAC	VKQP01000034_2	10	4	VKQP01000034	9722	10769	I-F	Complete
pa00011	AGCGTGTTCATGTTCGCCGTGGCGTTTGTTGA	Reverse	TTTCTTAGCTGCCTATACGGCAGTGAAC	VKQP01000034_2	11	4	VKQP01000034	9722	10769	I-F	Complete
pa00011	GCGGTGAGTATGCCGGCGTGGTCGAGCGGCCA	Reverse	TTTCTTAGCTGCCTATACGGCAGTGAAC	VKQP01000034_2	12	4	VKQP01000034	9722	10769	I-F	Complete
pa00011	AGTTGATTGCGCTGCCGGTGCCTGATGAGTTT	Reverse	TTTCTTAGCTGCCTATACGGCAGTGAAC	VKQP01000034_2	13	4	VKQP01000034	9722	10769	I-F	Complete
pa00011	CAATGATGCGCCGCTCGGCGAGGGATCTGATT	Reverse	TTTCTTAGCTGCCTATACGGCAGTGAAC	VKQP01000034_2	14	4	VKQP01000034	9722	10769	I-F	Complete
pa00011	TGAAGTCGGCGGCGACGATGTGCAGCGTCACC	Reverse	TTTCTTAGCTGCCTATACGGCAGTGAAC	VKQP01000034_2	15	4	VKQP01000034	9722	10769	I-F	Complete
pa00011	ACTGGCGGCTCGGGTCTTACCGGCGGCTGTAA	Reverse	TTTCTTAGCTGCCTATACGGCAGTGAAC	VKQP01000034_2	16	4	VKQP01000034	9722	10769	I-F	Complete
pa00011	GTGACCTGGTGACCCTGGTCAAGGAACCGTCC	Reverse	TTTCTTAGCTGCCTATACGGCAGTGAAC	VKQP01000034_2	17	4	VKQP01000034	9722	10769	I-F	Complete
pa00012	GCCAGCACAGCGTATCCCGCTCCGTATCCCGTTCAACAGGCTCTCCATCCAGAAGCGT	Reverse	GGCCAAAGAACTGGAGGGCAAGGTATGA	VKQQ01000021_1	1	1	VKQQ01000021	9239	9352	Unspecified	Incomplete
pa00012	AACGGCGGAGCGAAAGCTGGGAACCCTCCGCGTAGGGCGAATAACGCCGGA	Forward	GGCGTTATCCGCCGATACCCCGCCGC	VKQQ01000005_1	1	1	VKQQ01000005	135262	135364	Unspecified	Incomplete
pa00012	TTCGTCGTTCAGCCCACCCCCGGCCCGGCCATCCTGGCCGGTCGTTCGCATTGAAAAA	Forward	CCATGCGGTTCGGCGTCTTGGAGTGAGGCCGAGCCGACATCCTGTCGAGGC	VKQQ01000006_1	1	1	VKQQ01000006	142661	142820	Unspecified	Incomplete
pa00013	CGACCGCCTGCACAAGGACATGACCAAGGCCGAAGCCCGCCTG	ND	GCCGACAACGGCAGCGAGCAGACCGT	VKQS01000001_1	1	1	VKQS01000001	99192	99286	Unspecified	Incomplete
pa00013	CCAAGACGCCGAACCGCATGCGTTTTGAAGGGCGAACGACCGGCCAGGATGGCCGGGCC	Reverse	GGGGTGGGCTGAACGACGAGGCCTCGACAGGATGTCGGCTCGGCCTCAC	VKQS01000017_1	1	1	VKQS01000017	84605	84761	Unspecified	Incomplete
pa00013	GCATCCACGCGTGGCCGCTGCATCGGGTAGGTGCGGGCCCTGGTCCGCGCGCGT	ND	TTGCCGACCAGCGGCCGGCACTACC	VKQS01000234_1	1	1	VKQS01000234	1	104	Unspecified	Incomplete
pa00013	GCCAGCACAGCGTATCCCGCTCCGTATCCCGTTCAACAGGCTCTCCATCCAGAAGCGT	Reverse	GGCCAAAGAACTGGAGGGCAAGGTATGA	VKQS01000028_1	1	1	VKQS01000028	12208	12321	Unspecified	Incomplete
pa00013	TCCGGCGTTATTCGCCCTACGCGGAGGGTTCCCAGCTTTCGCTCCGCCGTTG	Reverse	GCGGCGGGTATCGGCGGATAACGCC	VKQS01000005_1	1	1	VKQS01000005	261594	261695	Unspecified	Incomplete
pa00014	ACGCTTCTGGATGGAGAGCCTGTTGAACGGGATACGGAGCGGGATACGCTGTGCTGGC	Forward	TCATACCTTGCCCTCCAGTTCTTTGGCC	VKQT01000025_1	1	1	VKQT01000025	86242	86355	Unspecified	Incomplete
pa00014	GGCGTACTCGGCGGATTCTGT	Forward	CTGGGTTCGGCATCCGAACTCAG	VKQT01000039_1	1	1	VKQT01000039	632	796	Unspecified	Incomplete
pa00014	CGGTAAAGCGCATTGCTTGCCGCTGATTTCA	Forward	CTGGGTTCGGCATCCGAACTCAG	VKQT01000039_1	2	1	VKQT01000039	632	796	Unspecified	Incomplete
pa00014	GGTTGAATGAGGTAGATCGGG	Forward	CTGGGTTCGGCATCCGAACTCAG	VKQT01000039_1	3	1	VKQT01000039	632	796	Unspecified	Incomplete
pa00014	TCCGACGAGCGTCCTCGCGCGAGAAGCCCCTTCATGCCGCAGTTCCATGGCG	Reverse	TTTGCCCCTTCTTGAACTGCGTT	VKQT01000039_2	1	1	VKQT01000039	11919	12016	Unspecified	Incomplete
pa00014	TGCGTCCCGCGGCCCCGTAGTCGGGCCGTAGGGCGAATAACGCCACCGGCGTTATCCG	ND	CCGCTGCGCCGGCGTTTCACGGCGGATA	VKQT01000041_1	1	1	VKQT01000041	1790	1903	Unspecified	Incomplete
pa00015	TCCGGCGTTATTCGCCCTACGCGGAGGGTTCCCAGCTTTCGCTCCGCCGTTG	Reverse	GCGGCGGGTATCGGCGGATAACGCC	VKQU01000017_1	1	1	VKQU01000017	72133	72234	Unspecified	Incomplete
pa00015	ACGCTTCTGGATGGAGAGCCTGTTGAACGGGATACGGAGCGGGATACGCTGTGCTGGC	Forward	TCATACCTTGCCCTCCAGTTCTTTGGCC	VKQU01000021_1	1	1	VKQU01000021	85488	85601	Unspecified	Incomplete
pa00015	TGTCAGAAGGGATTACCGCGGACCTGGTCGCA	Forward	GTTCACTGCCGTATAGGCAGCTAAGAAA	VKQU01000030_1	1	4	VKQU01000030	53631	54618	I-F	Complete
pa00015	TCAGGCTCATTTCGTTGTCCTCGATGCCCCGG	Forward	GTTCACTGCCGTATAGGCAGCTAAGAAA	VKQU01000030_1	2	4	VKQU01000030	53631	54618	I-F	Complete
pa00015	GGGAGGGCATGTGATGCGAGCAGACGAGTACC	Forward	GTTCACTGCCGTATAGGCAGCTAAGAAA	VKQU01000030_1	3	4	VKQU01000030	53631	54618	I-F	Complete
pa00015	GGGCCCGACGGCTAGTAATTCGCGGAGGATGG	Forward	GTTCACTGCCGTATAGGCAGCTAAGAAA	VKQU01000030_1	4	4	VKQU01000030	53631	54618	I-F	Complete
pa00015	TGTCCGACAACCCGCATAGCATCCCTGAGCAA	Forward	GTTCACTGCCGTATAGGCAGCTAAGAAA	VKQU01000030_1	5	4	VKQU01000030	53631	54618	I-F	Complete
pa00015	AAGGACTCTGATCTCTTGACTCACCATTTCCT	Forward	GTTCACTGCCGTATAGGCAGCTAAGAAA	VKQU01000030_1	6	4	VKQU01000030	53631	54618	I-F	Complete
pa00015	CGCTGCCATCCGGCGCATTTCCCTCTCATAGC	Forward	GTTCACTGCCGTATAGGCAGCTAAGAAA	VKQU01000030_1	7	4	VKQU01000030	53631	54618	I-F	Complete
pa00015	AACATCCAGCCCGAGCTGAGCGATATCCCCCG	Forward	GTTCACTGCCGTATAGGCAGCTAAGAAA	VKQU01000030_1	8	4	VKQU01000030	53631	54618	I-F	Complete
pa00015	AATCCGAGGCGGAGTTCAGCCACTTGGCATAG	Forward	GTTCACTGCCGTATAGGCAGCTAAGAAA	VKQU01000030_1	9	4	VKQU01000030	53631	54618	I-F	Complete
pa00015	GCAGTGATCGAGCGCGCACGGTCGCGCAAGAC	Forward	GTTCACTGCCGTATAGGCAGCTAAGAAA	VKQU01000030_1	10	4	VKQU01000030	53631	54618	I-F	Complete
pa00015	AGAAGCGCATCCAGCGATACGAAGATGCACTC	Forward	GTTCACTGCCGTATAGGCAGCTAAGAAA	VKQU01000030_1	11	4	VKQU01000030	53631	54618	I-F	Complete
pa00015	AACCAGCGTGTCGATGCCGAAGCGAAGGCCCG	Forward	GTTCACTGCCGTATAGGCAGCTAAGAAA	VKQU01000030_1	12	4	VKQU01000030	53631	54618	I-F	Complete
pa00015	AGTGAGCACGATCATCATGTCGGCCTGCTGGC	Forward	GTTCACTGCCGTATAGGCAGCTAAGAAA	VKQU01000030_1	13	4	VKQU01000030	53631	54618	I-F	Complete
pa00015	ATCACCGGAGGCCACGGATTCGCTGTAGCTCA	Forward	GTTCACTGCCGTATAGGCAGCTAAGAAA	VKQU01000030_1	14	4	VKQU01000030	53631	54618	I-F	Complete
pa00015	ACCAGCTGCTGCGAGTGCTGGTTCGCGCTGGC	Forward	GTTCACTGCCGTATAGGCAGCTAAGAAA	VKQU01000030_1	15	4	VKQU01000030	53631	54618	I-F	Complete
pa00015	TGTCCCGAAGTTCATAAGCGGGCTTCGGGCGA	Forward	GTTCACTGCCGTATAGGCAGCTAAGAAA	VKQU01000030_1	16	4	VKQU01000030	53631	54618	I-F	Complete
pa00015	GGCGAGCTACCGCCGACGTGGGGCCACTACGA	Reverse	TTTCTTAGCTGCCTACACGGCAGTGAAC	VKQU01000030_2	1	4	VKQU01000030	63143	65270	I-F	Complete
pa00015	AGGAATCGCCCACGCGGTAACACACTTCATAC	Reverse	TTTCTTAGCTGCCTACACGGCAGTGAAC	VKQU01000030_2	2	4	VKQU01000030	63143	65270	I-F	Complete
pa00015	GTCGACGACTATGTCGTGCAGCCCCGCAGTCA	Reverse	TTTCTTAGCTGCCTACACGGCAGTGAAC	VKQU01000030_2	3	4	VKQU01000030	63143	65270	I-F	Complete
pa00015	TCGTCGTGGTTGTAGGCCGCCTGCCACGTCTT	Reverse	TTTCTTAGCTGCCTACACGGCAGTGAAC	VKQU01000030_2	4	4	VKQU01000030	63143	65270	I-F	Complete
pa00015	TACCAGTTTCTTAGACACCCGCGGCTTCTCAA	Reverse	TTTCTTAGCTGCCTACACGGCAGTGAAC	VKQU01000030_2	5	4	VKQU01000030	63143	65270	I-F	Complete
pa00015	AACCTCTACGAGCAGACCGAGTTGAAAGGACA	Reverse	TTTCTTAGCTGCCTACACGGCAGTGAAC	VKQU01000030_2	6	4	VKQU01000030	63143	65270	I-F	Complete
pa00015	ACAGGTGATCCAGCACCAGGCCGTCAGGTATC	Reverse	TTTCTTAGCTGCCTACACGGCAGTGAAC	VKQU01000030_2	7	4	VKQU01000030	63143	65270	I-F	Complete
pa00015	TACTGGTTCTTCGCCAACGGCCGGCGCTTCTG	Reverse	TTTCTTAGCTGCCTACACGGCAGTGAAC	VKQU01000030_2	8	4	VKQU01000030	63143	65270	I-F	Complete
pa00015	GCCTGGACGGGCCGAACCAGGTCCAGGCCGCT	Reverse	TTTCTTAGCTGCCTACACGGCAGTGAAC	VKQU01000030_2	9	4	VKQU01000030	63143	65270	I-F	Complete
pa00015	GGCGGGGATGGAAGCTTGCGCTCGGGGATGCC	Reverse	TTTCTTAGCTGCCTACACGGCAGTGAAC	VKQU01000030_2	10	4	VKQU01000030	63143	65270	I-F	Complete
pa00015	GAGCAGATCCGCTATGGCATTCAGCAATGCCG	Reverse	TTTCTTAGCTGCCTACACGGCAGTGAAC	VKQU01000030_2	11	4	VKQU01000030	63143	65270	I-F	Complete
pa00015	CAACTGGCGGCCGGCGCTCGGCAGTCCATTCT	Reverse	TTTCTTAGCTGCCTACACGGCAGTGAAC	VKQU01000030_2	12	4	VKQU01000030	63143	65270	I-F	Complete
pa00015	GTGACCAAGGCGGCGGGCTCCGTGACGGGCGA	Reverse	TTTCTTAGCTGCCTACACGGCAGTGAAC	VKQU01000030_2	13	4	VKQU01000030	63143	65270	I-F	Complete
pa00015	GCAGTTGCGACGTGTCGCACCCGCTTCGTTCC	Reverse	TTTCTTAGCTGCCTACACGGCAGTGAAC	VKQU01000030_2	14	4	VKQU01000030	63143	65270	I-F	Complete
pa00015	AAAAATCACGTTCATCGAAAATCACACGTGAT	Reverse	TTTCTTAGCTGCCTACACGGCAGTGAAC	VKQU01000030_2	15	4	VKQU01000030	63143	65270	I-F	Complete
pa00015	ATGCCCAGGTGCCGGTGCTCAGTCACGAACTT	Reverse	TTTCTTAGCTGCCTACACGGCAGTGAAC	VKQU01000030_2	16	4	VKQU01000030	63143	65270	I-F	Complete
pa00015	TTGATCAATGCACTTCCGGTTCCGCAGTTTCT	Reverse	TTTCTTAGCTGCCTACACGGCAGTGAAC	VKQU01000030_2	17	4	VKQU01000030	63143	65270	I-F	Complete
pa00015	GTTGATCAGGGCAACAGATGGGAGTTCGGACA	Reverse	TTTCTTAGCTGCCTACACGGCAGTGAAC	VKQU01000030_2	18	4	VKQU01000030	63143	65270	I-F	Complete
pa00015	CCGTGGTCACCTTTGTCCCGGTGACTCGCTAA	Reverse	TTTCTTAGCTGCCTACACGGCAGTGAAC	VKQU01000030_2	19	4	VKQU01000030	63143	65270	I-F	Complete
pa00015	CGGGCGGTCTGGCTGCTGCGGCGGCTGTGACT	Reverse	TTTCTTAGCTGCCTACACGGCAGTGAAC	VKQU01000030_2	20	4	VKQU01000030	63143	65270	I-F	Complete
pa00015	TCAAGTTCGGGTCCGAGCTGGCCGCACACACC	Reverse	TTTCTTAGCTGCCTACACGGCAGTGAAC	VKQU01000030_2	21	4	VKQU01000030	63143	65270	I-F	Complete
pa00015	AGTGCGGGGTTGAAAAGTGGCTGGGGCGTGAT	Reverse	TTTCTTAGCTGCCTACACGGCAGTGAAC	VKQU01000030_2	22	4	VKQU01000030	63143	65270	I-F	Complete
pa00015	GCGGCCTCTGTGGGCGTTCCTGATGTCGATCA	Reverse	TTTCTTAGCTGCCTACACGGCAGTGAAC	VKQU01000030_2	23	4	VKQU01000030	63143	65270	I-F	Complete
pa00015	AGCTGGTTGTAGACGGCGATGCACTGCTCGAT	Reverse	TTTCTTAGCTGCCTACACGGCAGTGAAC	VKQU01000030_2	24	4	VKQU01000030	63143	65270	I-F	Complete
pa00015	TGGAGGCGTCTTGTGAAGGCTCGCTGAGTCCT	Reverse	TTTCTTAGCTGCCTACACGGCAGTGAAC	VKQU01000030_2	25	4	VKQU01000030	63143	65270	I-F	Complete
pa00015	GGGTTTTGACTATTGTCGGACCCGCTCTGGAG	Reverse	TTTCTTAGCTGCCTACACGGCAGTGAAC	VKQU01000030_2	26	4	VKQU01000030	63143	65270	I-F	Complete
pa00015	GGGCACGCCGTGGGTTGGTGATGCATTCGGGT	Reverse	TTTCTTAGCTGCCTACACGGCAGTGAAC	VKQU01000030_2	27	4	VKQU01000030	63143	65270	I-F	Complete
pa00015	TCGGGCTGCGCGGGTAATGGTGCAGCGCTCCA	Reverse	TTTCTTAGCTGCCTACACGGCAGTGAAC	VKQU01000030_2	28	4	VKQU01000030	63143	65270	I-F	Complete
pa00015	GAGATTGTCGGCGAGCTGATCCGTTTCATTTT	Reverse	TTTCTTAGCTGCCTACACGGCAGTGAAC	VKQU01000030_2	29	4	VKQU01000030	63143	65270	I-F	Complete
pa00015	TTTTCGTAGATCCCGACGTCGAGGCGCAGAGT	Reverse	TTTCTTAGCTGCCTACACGGCAGTGAAC	VKQU01000030_2	30	4	VKQU01000030	63143	65270	I-F	Complete
pa00015	AATGCCCGGACTTGCCGGGCTAATGAGGGGTA	Reverse	TTTCTTAGCTGCCTACACGGCAGTGAAC	VKQU01000030_2	31	4	VKQU01000030	63143	65270	I-F	Complete
pa00015	AATGGAGAGCAGTTCAGGTGCCGCAGCAATCA	Reverse	TTTCTTAGCTGCCTACACGGCAGTGAAC	VKQU01000030_2	32	4	VKQU01000030	63143	65270	I-F	Complete
pa00015	AACCACCCCGCCCCGGTTCGCCGGGGCATCGA	Reverse	TTTCTTAGCTGCCTACACGGCAGTGAAC	VKQU01000030_2	33	4	VKQU01000030	63143	65270	I-F	Complete
pa00015	GAAATGCTGGCTCGGCTGACAAAACTTGAGGA	Reverse	TTTCTTAGCTGCCTACACGGCAGTGAAC	VKQU01000030_2	34	4	VKQU01000030	63143	65270	I-F	Complete
pa00015	GAGCTAGCCCGGCGCCTAGGGGTTTCGCCCCA	Reverse	TTTCTTAGCTGCCTACACGGCAGTGAAC	VKQU01000030_2	35	4	VKQU01000030	63143	65270	I-F	Complete
pa00016	CGACCGCCTGCACAAGGACATGACCAAGGCCGAAGCCCGCCTG	ND	GCCGACAACGGCAGCGAGCAGACCGT	VKQW01000001_1	1	1	VKQW01000001	109301	109395	Unspecified	Incomplete
pa00017	ACGCTTCTGGATGGAGAGCCTGTTGAACGGGATACGGAGCGGGATACGCTGTGCTGGC	Forward	TCATACCTTGCCCTCCAGTTCTTTGGCC	VKQX01000018_1	1	1	VKQX01000018	86089	86202	Unspecified	Incomplete
pa00017	ATCACCGGCGCGCTGGCCTTCGGCGCCCAGGC	Forward	GTTCACTGCCGTATAGGCAGCTAAGAAA	VKQX01000050_1	1	4	VKQX01000050	36319	37132	I-F	Complete
pa00017	TTATCAGTAAATACGTGGCGACTTGGCCACCC	Forward	GTTCACTGCCGTATAGGCAGCTAAGAAA	VKQX01000050_1	2	4	VKQX01000050	36319	37132	I-F	Complete
pa00017	TTGCTGCGTGTTGCAGCGACACCCGTTCAACA	Forward	GTTCACTGCCGTATAGGCAGCTAAGAAA	VKQX01000050_1	3	4	VKQX01000050	36319	37132	I-F	Complete
pa00017	ACTGGAGATACGTGCACAGATCGGACGACACG	Forward	GTTCACTGCCGTATAGGCAGCTAAGAAA	VKQX01000050_1	4	4	VKQX01000050	36319	37132	I-F	Complete
pa00017	ATATCAGTTTGCATGGTTTGCTCCTACCAAGC	Forward	GTTCACTGCCGTATAGGCAGCTAAGAAA	VKQX01000050_1	5	4	VKQX01000050	36319	37132	I-F	Complete
pa00017	TTGCATCGCACCCTCCTGCTCACCGACCAGGC	Forward	GTTCACTGCCGTATAGGCAGCTAAGAAA	VKQX01000050_1	6	4	VKQX01000050	36319	37132	I-F	Complete
pa00017	TGAACGTTCACGCATCACGCGCCTTTCCGGCC	Forward	GTTCACTGCCGTATAGGCAGCTAAGAAA	VKQX01000050_1	7	4	VKQX01000050	36319	37132	I-F	Complete
pa00017	AGGCAGACGAGTACGCGCGGTCTCGCGAAGTG	Forward	GTTCACTGCCGTATAGGCAGCTAAGAAA	VKQX01000050_1	8	4	VKQX01000050	36319	37132	I-F	Complete
pa00017	AGAACATGGCCCGGCTCCCGACGTTGCTGCGG	Forward	GTTCACTGCCGTATAGGCAGCTAAGAAA	VKQX01000050_1	9	4	VKQX01000050	36319	37132	I-F	Complete
pa00017	ATGACGCAAGACGAGCTTGTCCGCCTTCTGGC	Forward	GTTCACTGCCGTATAGGCAGCTAAGAAA	VKQX01000050_1	10	4	VKQX01000050	36319	37132	I-F	Complete
pa00017	GTTTGCAGGAAGCGGCGCTATCGCACCGAACT	Forward	GTTCACTGCCGTATAGGCAGCTAAGAAA	VKQX01000050_1	11	4	VKQX01000050	36319	37132	I-F	Complete
pa00017	ATAGCTACGCCGAGCCAGTTGTAAGCTGACGC	Forward	GTTCACTGCCGTATAGGCAGCTAAGAAA	VKQX01000050_1	12	4	VKQX01000050	36319	37132	I-F	Complete
pa00017	AAAAAATGTCCCGAAGTTCATAAGCGGGCTTCGGGCGA	Forward	GTTCACTGCCGTATAGGCAGCTAAGAAA	VKQX01000050_1	13	4	VKQX01000050	36319	37132	I-F	Complete
pa00017	TGGATTCATGTATCAGGCATCGTACTCGGCAA	Reverse	TTTCTTAGCTGCCTACACGGCAGTGAAC	VKQX01000050_2	1	4	VKQX01000050	45656	46763	I-F	Complete
pa00017	CAGGTAGACGCGGACATCAAGCCCGCCGTGAA	Reverse	TTTCTTAGCTGCCTACACGGCAGTGAAC	VKQX01000050_2	2	4	VKQX01000050	45656	46763	I-F	Complete
pa00017	GAGAGCCGCAGGGAGCGGGGCCGCAAACTCCT	Reverse	TTTCTTAGCTGCCTACACGGCAGTGAAC	VKQX01000050_2	3	4	VKQX01000050	45656	46763	I-F	Complete
pa00017	TGGAGGCGACCGAACCCGGGCTGTTCGAGGAT	Reverse	TTTCTTAGCTGCCTACACGGCAGTGAAC	VKQX01000050_2	4	4	VKQX01000050	45656	46763	I-F	Complete
pa00017	AACCGCGCGCAACAGCTGTGCATCGTCACCTT	Reverse	TTTCTTAGCTGCCTACACGGCAGTGAAC	VKQX01000050_2	5	4	VKQX01000050	45656	46763	I-F	Complete
pa00017	CGTCTCGATGCTGCCGTCGATGAGCGTCTTGT	Reverse	TTTCTTAGCTGCCTACACGGCAGTGAAC	VKQX01000050_2	6	4	VKQX01000050	45656	46763	I-F	Complete
pa00017	TTATCAAGCGGCTGTGCTGGGCCTGTTTCGTT	Reverse	TTTCTTAGCTGCCTACACGGCAGTGAAC	VKQX01000050_2	7	4	VKQX01000050	45656	46763	I-F	Complete
pa00017	GCCTTCGGTGGTGATCTTTCCGTTGTTTGCCT	Reverse	TTTCTTAGCTGCCTACACGGCAGTGAAC	VKQX01000050_2	8	4	VKQX01000050	45656	46763	I-F	Complete
pa00017	AATCGTGCTCGAGATACCAGCCATCCGCGCAC	Reverse	TTTCTTAGCTGCCTACACGGCAGTGAAC	VKQX01000050_2	9	4	VKQX01000050	45656	46763	I-F	Complete
pa00017	AACAGAACCGCGCACCTCGATCAGCCTCGCAT	Reverse	TTTCTTAGCTGCCTACACGGCAGTGAAC	VKQX01000050_2	10	4	VKQX01000050	45656	46763	I-F	Complete
pa00017	GTAAATCCAGCGCCTGGGCTGCGCATTGTCCA	Reverse	TTTCTTAGCTGCCTACACGGCAGTGAAC	VKQX01000050_2	11	4	VKQX01000050	45656	46763	I-F	Complete
pa00017	CACGCAGCCAGGCTCGAACATCGGCCCGGCTT	Reverse	TTTCTTAGCTGCCTACACGGCAGTGAAC	VKQX01000050_2	12	4	VKQX01000050	45656	46763	I-F	Complete
pa00017	TACTACGACGACGCTTTGCAGGCTGATATTCA	Reverse	TTTCTTAGCTGCCTACACGGCAGTGAAC	VKQX01000050_2	13	4	VKQX01000050	45656	46763	I-F	Complete
pa00017	ACGACGCGACCAGAATCGCGATTTGCACCCAC	Reverse	TTTCTTAGCTGCCTACACGGCAGTGAAC	VKQX01000050_2	14	4	VKQX01000050	45656	46763	I-F	Complete
pa00017	GCGCTGACGCCGCATTCGGCGATCTGCTTCGT	Reverse	TTTCTTAGCTGCCTACACGGCAGTGAAC	VKQX01000050_2	15	4	VKQX01000050	45656	46763	I-F	Complete
pa00017	CGGGCGCTTGCGCCGGATCGGCGAATTGGATG	Reverse	TTTCTTAGCTGCCTACACGGCAGTGAAC	VKQX01000050_2	16	4	VKQX01000050	45656	46763	I-F	Complete
pa00017	CCGGGCTGGATGGACTCGAAGGGCGCCAGGCT	Reverse	TTTCTTAGCTGCCTACACGGCAGTGAAC	VKQX01000050_2	17	4	VKQX01000050	45656	46763	I-F	Complete
pa00017	GACCAGATCCTGCCGCAGTACTGGCAGGACCG	Reverse	TTTCTTAGCTGCCTACACGGCAGTGAAC	VKQX01000050_2	18	4	VKQX01000050	45656	46763	I-F	Complete
pa00018	ACGCTTCTGGATGGAGAGCCTGTTGAACGGGATACGGAGCGGGATACGCTGTGCTGGC	Forward	TCATACCTTGCCCTCCAGTTCTTTGGCC	VKQY01000023_1	1	1	VKQY01000023	86052	86165	Unspecified	Incomplete
pa00018	CACCCCGAAAACACCGGAAAGCGTCCAGGTCCGTAGGGCGGATAA	ND	CCGGGGTATCGGCGGATACCGCCTATGGCGGTATTCGCCCTACA	VKQY01000035_1	1	1	VKQY01000035	30382	30514	Unspecified	Incomplete
pa00019	AGGTCGAGGTGGGCTCGGCGGCGATGATCGAT	ND	GTTCACTGCCGTGTAGGCAGCTAAGAAA	VKRD01000019_1	1	4	VKRD01000019	90	657	I-F	Complete
pa00019	GGTACGTGGTTTCGACCAACAGCACTGCCCAA	ND	GTTCACTGCCGTGTAGGCAGCTAAGAAA	VKRD01000019_1	2	4	VKRD01000019	90	657	I-F	Complete
pa00019	TAAAGGAGATTGCCATGCTGATCAAACTTCCC	ND	GTTCACTGCCGTGTAGGCAGCTAAGAAA	VKRD01000019_1	3	4	VKRD01000019	90	657	I-F	Complete
pa00019	GTCAGGGTCGTGCATGACTCCGATGTGGTGGC	ND	GTTCACTGCCGTGTAGGCAGCTAAGAAA	VKRD01000019_1	4	4	VKRD01000019	90	657	I-F	Complete
pa00019	CGTCCAGAACGTCACACGCTCGCCGTCGATGT	ND	GTTCACTGCCGTGTAGGCAGCTAAGAAA	VKRD01000019_1	5	4	VKRD01000019	90	657	I-F	Complete
pa00019	AACCGGAGCCTTCGGGCCGCGTTGGGATCCAC	ND	GTTCACTGCCGTGTAGGCAGCTAAGAAA	VKRD01000019_1	6	4	VKRD01000019	90	657	I-F	Complete
pa00019	TTGACTGCTGGGGCCTGACGCTCATCGCGCGG	ND	GTTCACTGCCGTGTAGGCAGCTAAGAAA	VKRD01000019_1	7	4	VKRD01000019	90	657	I-F	Complete
pa00019	GCGACCCTGGCCAGGGCGGCGTCGCGCTCTGC	ND	GTTCACTGCCGTGTAGGCAGCTAAGAAA	VKRD01000019_1	8	4	VKRD01000019	90	657	I-F	Complete
pa00019	TTGAGCACAACCGGCTGAGCCAGCTGGTTGTC	ND	GTTCACTGCCGTGTAGGCAGCTAAGAAA	VKRD01000019_1	9	4	VKRD01000019	90	657	I-F	Complete
pa00019	TCGCCCTAAGCCCGCTTATGAACTTCGCGAC	Reverse	TTTCTTAGCTGCCTATACGGCAGTGAAC	VKRD01000019_2	1	4	VKRD01000019	9523	10268	I-F	Complete
pa00019	ATGCAGCGATCCGGCCGGCGGAGCCGAAGGA	Reverse	TTTCTTAGCTGCCTATACGGCAGTGAAC	VKRD01000019_2	2	4	VKRD01000019	9523	10268	I-F	Complete
pa00019	TGTCGTTGTCCACGGTTGGTCCTCCGGGGGTC	Reverse	TTTCTTAGCTGCCTATACGGCAGTGAAC	VKRD01000019_2	3	4	VKRD01000019	9523	10268	I-F	Complete
pa00019	CACTTACCAGTTCGGATGCGCAGGACCGCATT	Reverse	TTTCTTAGCTGCCTATACGGCAGTGAAC	VKRD01000019_2	4	4	VKRD01000019	9523	10268	I-F	Complete
pa00019	CCCTCGACGGCGCGCATCAGGGTGCCGAAGCT	Reverse	TTTCTTAGCTGCCTATACGGCAGTGAAC	VKRD01000019_2	5	4	VKRD01000019	9523	10268	I-F	Complete
pa00019	CAGGTGCCCCAGCATCAGGCGATTGATGTTGT	Reverse	TTTCTTAGCTGCCTATACGGCAGTGAAC	VKRD01000019_2	6	4	VKRD01000019	9523	10268	I-F	Complete
pa00019	TAGATTCTGCTGTGATGATGCCGCCCCAGATC	Reverse	TTTCTTAGCTGCCTATACGGCAGTGAAC	VKRD01000019_2	7	4	VKRD01000019	9523	10268	I-F	Complete
pa00019	GAGTATCGCCACCCCAATGGAGAGAGCCATAC	Reverse	TTTCTTAGCTGCCTATACGGCAGTGAAC	VKRD01000019_2	8	4	VKRD01000019	9523	10268	I-F	Complete
pa00019	GCGGACGTCTGGTAGTTGTCGCCGCGACTCTT	Reverse	TTTCTTAGCTGCCTATACGGCAGTGAAC	VKRD01000019_2	9	4	VKRD01000019	9523	10268	I-F	Complete
pa00019	AGGCAGCGCCCCTCTTCCTGGAGCCGCTGCTG	Reverse	TTTCTTAGCTGCCTATACGGCAGTGAAC	VKRD01000019_2	10	4	VKRD01000019	9523	10268	I-F	Complete
pa00019	GCCAATTCGGCGCCTGCGGGCCTTATCCGCAT	Reverse	TTTCTTAGCTGCCTATACGGCAGTGAAC	VKRD01000019_2	11	4	VKRD01000019	9523	10268	I-F	Complete
pa00019	ATTCCGGCAGCGCCTGGACTGAGCTGGTGGGC	Reverse	TTTCTTAGCTGCCTATACGGCAGTGAAC	VKRD01000019_2	12	4	VKRD01000019	9523	10268	I-F	Complete
pa00019	TAGTTCACCGAGTCATTCGCGACTCGAACAGT	Reverse	TTTCTTAGCTGCCTATACGGCAGTGAAC	VKRD01000019_3	1	4	VKRD01000019	95525	95913	I-F	Complete
pa00019	CGGTGGTGTATTTCGCCAATGCGTTTCAGATT	Reverse	TTTCTTAGCTGCCTATACGGCAGTGAAC	VKRD01000019_3	2	4	VKRD01000019	95525	95913	I-F	Complete
pa00019	TAGCCGGCAATCCGCCAGATCGCGGACGGCACA	Reverse	TTTCTTAGCTGCCTATACGGCAGTGAAC	VKRD01000019_3	3	4	VKRD01000019	95525	95913	I-F	Complete
pa00019	GAGTTCTTTACGCAGGCAGGCAATGCGTTCCA	Reverse	TTTCTTAGCTGCCTATACGGCAGTGAAC	VKRD01000019_3	4	4	VKRD01000019	95525	95913	I-F	Complete
pa00019	CCGTCGCCGCCGTTGCCGTTCGCGGCGCTGCA	Reverse	TTTCTTAGCTGCCTATACGGCAGTGAAC	VKRD01000019_3	5	4	VKRD01000019	95525	95913	I-F	Complete
pa00019	CGGTGCCGATGCTCGGCCAACAGTTTCTTGTC	Reverse	TTTCTTAGCTGCCTATACGGCAGTGAAC	VKRD01000019_3	6	4	VKRD01000019	95525	95913	I-F	Complete
pa00019	CACCTTCGATTAGCCAGTCGCGTCCAAGCA	Reverse	TCCCCATATCCATTCACCTTTCA	VKRD01000020_1	1	1	VKRD01000020	98830	99025	Unspecified	Incomplete
pa00019	GGCGTCAGCGCCTCAAAC	Reverse	TCCCCATATCCATTCACCTTTCA	VKRD01000020_1	2	1	VKRD01000020	98830	99025	Unspecified	Incomplete
pa00019	CCCGGATTAGGTCACTGGTGACACACTAAATCTCGGCATTTAGGCTGCGCTCAGC	Reverse	TCCCCATATCCATTCACCTTTCA	VKRD01000020_1	3	1	VKRD01000020	98830	99025	Unspecified	Incomplete
pa00019	GGCAGACGCCCCATAAGCTTTCACCTAGGGC	Reverse	TCCCCATATCCATTCACCTTTCA	VKRD01000020_2	1	1	VKRD01000020	99300	99376	Unspecified	Incomplete
pa00019	ACGCTTCTGGATGGAGAGCCTGTTGAACGGGATACGGAGCGGGATACGCTGTGCTGGC	Forward	TCATACCTTGCCCTCCAGTTCTTTGGCC	VKRD01000027_1	1	1	VKRD01000027	86233	86346	Unspecified	Incomplete
pa00019	GACCGGCAGCAAGCCAAGGTGCAGTCGCTGCA	ND	TTTCTTAGCTGCCTATACGGCAGTGAAC	VKRD01000035_1	1	4	VKRD01000035	62614	63062	I-F	Complete
pa00019	AGATCGTCCTGGGCGGCAGGTCCGGATTGTCT	ND	TTTCTTAGCTGCCTATACGGCAGTGAAC	VKRD01000035_1	2	4	VKRD01000035	62614	63062	I-F	Complete
pa00019	ATCGCAATCGTGTTCGGCCTGCTGGCCTTCAT	ND	TTTCTTAGCTGCCTATACGGCAGTGAAC	VKRD01000035_1	3	4	VKRD01000035	62614	63062	I-F	Complete
pa00019	ATTATGCGGACCCTTGGCGGCATCCTGATGAA	ND	TTTCTTAGCTGCCTATACGGCAGTGAAC	VKRD01000035_1	4	4	VKRD01000035	62614	63062	I-F	Complete
pa00019	TGCATGTACCTCCAGTGGTTCGGGTATCTGCT	ND	TTTCTTAGCTGCCTATACGGCAGTGAAC	VKRD01000035_1	5	4	VKRD01000035	62614	63062	I-F	Complete
pa00019	GATTCGACCGTCAGACCACGGCGACGCACAGC	ND	TTTCTTAGCTGCCTATACGGCAGTGAAC	VKRD01000035_1	6	4	VKRD01000035	62614	63062	I-F	Complete
pa00019	TTCCACCACGTTGCCGAGCGCCATGACCTTGTA	ND	TTTCTTAGCTGCCTATACGGCAGTGAAC	VKRD01000035_1	7	4	VKRD01000035	62614	63062	I-F	Complete
pa00019	GGACTCGCTTGCTTCGGGAGAGCCGACAGCTAGGCGCTCGCGCTCGCGCATCGG	ND	CCTCGCCCAGCCTGCGGCGGGCT	VKRD01000062_1	1	1	VKRD01000062	14440	14539	Unspecified	Incomplete
pa00019	GCAGTGATCAGCCTGGCCGGCGACCAGGTGAA	ND	TTTCTTAGCTGCCTATACGGCAGTGAAC	VKRD01000084_1	1	4	VKRD01000084	4	331	I-F	Complete
pa00019	AACCACGGCCCCTTTGCCGAACTGCTCGACCA	ND	TTTCTTAGCTGCCTATACGGCAGTGAAC	VKRD01000084_1	2	4	VKRD01000084	4	331	I-F	Complete
pa00019	TTATCGTGTTCTGCACGATTTGATGCGATGCT	ND	TTTCTTAGCTGCCTATACGGCAGTGAAC	VKRD01000084_1	3	4	VKRD01000084	4	331	I-F	Complete
pa00019	ACCGTCTTCCTCGCGCAAGTCGTATTCGGGTA	ND	TTTCTTAGCTGCCTATACGGCAGTGAAC	VKRD01000084_1	4	4	VKRD01000084	4	331	I-F	Complete
pa00019	GCAGGCCTGACTGTCGGCCTGCTGATCAGCTA	ND	TTTCTTAGCTGCCTATACGGCAGTGAAC	VKRD01000084_1	5	4	VKRD01000084	4	331	I-F	Complete
pa00019	TCCGGCGTTATTCGCCCTACGCGGAGGGTTCCCAGCTTTCGCTCCGCCGTTG	Reverse	GCGGCGGGTATCGGCGGATAACGCC	VKRD01000009_1	1	1	VKRD01000009	165148	165249	Unspecified	Incomplete
pa00020	GGCGTACTCGGCGGATTCTGT	Forward	CTGGGTTCGGCATCCGAACTCAG	VKRB01000102_1	1	1	VKRB01000102	610	774	Unspecified	Incomplete
pa00020	CGGTAAAGCGCATTGCTTGCCGCTGATTTCA	Forward	CTGGGTTCGGCATCCGAACTCAG	VKRB01000102_1	2	1	VKRB01000102	610	774	Unspecified	Incomplete
pa00020	GGTTGAATGAGGTAGATCGGG	Forward	CTGGGTTCGGCATCCGAACTCAG	VKRB01000102_1	3	1	VKRB01000102	610	774	Unspecified	Incomplete
pa00020	CAGACGGGCTTCGGCCTTGGTCATGTCCTTGTGCAGGCGGTCGAT	ND	GGTCTGTTCGCTGCCGTTGTCGGC	VKRB01000002_1	1	1	VKRB01000002	215883	215975	Unspecified	Incomplete
pa00020	GCCAGCACAGCGTATCCCGCTCCGTATCCCGTTCAACAGGCTCTCCATCCAGAAGCGT	Reverse	GGCCAAAGAACTGGAGGGCAAGGTATGA	VKRB01000026_1	1	1	VKRB01000026	12203	12316	Unspecified	Incomplete
pa00020	GTTCAAATTTTCCGGCTGATGACTTTCCTGCGGAGCATCCG	Forward	TTCCCGGTTTAGCATGCGAAACTGG	VKRB01000027_1	1	1	VKRB01000027	42806	42896	Unspecified	Incomplete
pa00020	TTGCTGTTGCTGCTGGTCGAGCAGCGCGA	ND	CGAGGTCCTGCAGGTTGCGGCCTCC	VKRB01000030_1	1	1	VKRB01000030	2	80	Unspecified	Incomplete
pa00020	TGCGTCCCGCGGCCCCGTAGTCGGGCCGTAGGGCGAATAACGCCACCGGCGTTATCCG	Forward	CCGCTGCGCCGACGTTTCATGGCGGATA	VKRB01000031_1	1	1	VKRB01000031	940	1053	Unspecified	Incomplete
pa00020	AGAACAAAGGGGACAGATTTATTTTCCCTACTCTAGTTTTCTAAGCAA	Forward	GGAGGCTCCAGCGCAGACGCCGTAAGGAGGCTCCGCGATGCCTAGGCAAG	VKRB01000041_1	1	1	VKRB01000041	5401	5548	Unspecified	Incomplete
pa00021	ACGCTTCTGGATGGAGAGCCTGTTGAACGGGATACGGAGCGGGATACGCTGTGCTGGC	Forward	TCATACCTTGCCCTCCAGTTCTTTGGCC	VKRI01000031_1	1	1	VKRI01000031	74686	74799	Unspecified	Incomplete
pa00021	CGACCTCCGCGCCGGTGGCGAGTTGGGTGGTT	ND	CCACTGGCACCACTTCACCAGGAAC	VKRI01000035_1	1	1	VKRI01000035	27	108	Unspecified	Incomplete
pa00021	GCGCCGTAAGGAGGCTTCGCAAGCATAAAGGGGACGGAT	ND	TTATTTTCCCTACTCTAATTCTCTGAGCAGGGAGGGTCCAGTGCAG	VKRI01000352_1	1	1	VKRI01000352	106	236	Unspecified	Incomplete
pa00021	AACGGCGGAGCGAAAGCTGGGAACCCTCCGCGTAGGGCGAATAACGCCGGA	Forward	GGCGTTATCCGCCGATACCCCGCCGC	VKRI01000005_1	1	1	VKRI01000005	41843	41945	Unspecified	Incomplete
pa00022	ACGCTTCTGGATGGAGAGCCTGTTGAACGGGATACGGAGCGGGATACGCTGTGCTGGC	Forward	TCATACCTTGCCCTCCAGTTCTTTGGCC	VKRH01000022_1	1	1	VKRH01000022	85499	85612	Unspecified	Incomplete
pa00022	GTTCACCGCGAACGCTAAGAATGGCGCGAACT	Forward	GTTCACTGCCGTGTAGGCAGCTAAGAAA	VKRH01000036_1	1	4	VKRH01000036	854	2441	I-F	Complete
pa00022	ATCTGAAGTTTTCCCTCATCCTGAGCATTAAG	Forward	GTTCACTGCCGTGTAGGCAGCTAAGAAA	VKRH01000036_1	2	4	VKRH01000036	854	2441	I-F	Complete
pa00022	GGTGTGTGCGGCCAGCTCGGACCCGAACTTGA	Forward	GTTCACTGCCGTGTAGGCAGCTAAGAAA	VKRH01000036_1	3	4	VKRH01000036	854	2441	I-F	Complete
pa00022	AGTCACAGCCGCCGCAGCAGCCAGACCGCCCG	Forward	GTTCACTGCCGTGTAGGCAGCTAAGAAA	VKRH01000036_1	4	4	VKRH01000036	854	2441	I-F	Complete
pa00022	TTAGCGAGTCACCGGGACAAAGGTGACCACGG	Forward	GTTCACTGCCGTGTAGGCAGCTAAGAAA	VKRH01000036_1	5	4	VKRH01000036	854	2441	I-F	Complete
pa00022	TGTCCGAACTCCCATCTGTTGCCCTGATCAAC	Forward	GTTCACTGCCGTGTAGGCAGCTAAGAAA	VKRH01000036_1	6	4	VKRH01000036	854	2441	I-F	Complete
pa00022	AGAAACTGCGGAACCGGAAGTGCATTGATCAA	Forward	GTTCACTGCCGTGTAGGCAGCTAAGAAA	VKRH01000036_1	7	4	VKRH01000036	854	2441	I-F	Complete
pa00022	AAGTTCGTGACTGAGCACCGGCACCTGGGCAT	Forward	GTTCACTGCCGTGTAGGCAGCTAAGAAA	VKRH01000036_1	8	4	VKRH01000036	854	2441	I-F	Complete
pa00022	ATCACGTGTGATTTTCGATGAACGTGATTTTT	Forward	GTTCACTGCCGTGTAGGCAGCTAAGAAA	VKRH01000036_1	9	4	VKRH01000036	854	2441	I-F	Complete
pa00022	GGAACGAAGCGGGTGCGACACGTCGCAACTGC	Forward	GTTCACTGCCGTGTAGGCAGCTAAGAAA	VKRH01000036_1	10	4	VKRH01000036	854	2441	I-F	Complete
pa00022	AGACCATCACACCGGTGACGCTGCACATCGTC	Forward	GTTCACTGCCGTGTAGGCAGCTAAGAAA	VKRH01000036_1	11	4	VKRH01000036	854	2441	I-F	Complete
pa00022	GCATAAAAGTGCCAACGTCGACTTTGTAGCGT	Forward	GTTCACTGCCGTGTAGGCAGCTAAGAAA	VKRH01000036_1	12	4	VKRH01000036	854	2441	I-F	Complete
pa00022	AGGAGGTTCTGGTCCGTCGCCCAGTTCCCGGT	Forward	GTTCACTGCCGTGTAGGCAGCTAAGAAA	VKRH01000036_1	13	4	VKRH01000036	854	2441	I-F	Complete
pa00022	TCGCCCGTCACGGAGCCCGCCGCCTTGGTCAC	Forward	GTTCACTGCCGTGTAGGCAGCTAAGAAA	VKRH01000036_1	14	4	VKRH01000036	854	2441	I-F	Complete
pa00022	AGAATGGACTGCCGAGCGCCGGCCGCCAGTTG	Forward	GTTCACTGCCGTGTAGGCAGCTAAGAAA	VKRH01000036_1	15	4	VKRH01000036	854	2441	I-F	Complete
pa00022	CGGCATTGCTGAATGCCATAGCGGATCTGCTC	Forward	GTTCACTGCCGTGTAGGCAGCTAAGAAA	VKRH01000036_1	16	4	VKRH01000036	854	2441	I-F	Complete
pa00022	GGCATCCCCGAGCGCAAGCTTCCATCCCCGCC	Forward	GTTCACTGCCGTGTAGGCAGCTAAGAAA	VKRH01000036_1	17	4	VKRH01000036	854	2441	I-F	Complete
pa00022	AGCGGCCTGGACCTGGTTCGGCCCGTCCAGGC	Forward	GTTCACTGCCGTGTAGGCAGCTAAGAAA	VKRH01000036_1	18	4	VKRH01000036	854	2441	I-F	Complete
pa00022	CAGAAGCGCCGGCCGTTGGCGAAGAACCAGTA	Forward	GTTCACTGCCGTGTAGGCAGCTAAGAAA	VKRH01000036_1	19	4	VKRH01000036	854	2441	I-F	Complete
pa00022	GATACCTGACGGCCTGGTGCTGGATCACCTGT	Forward	GTTCACTGCCGTGTAGGCAGCTAAGAAA	VKRH01000036_1	20	4	VKRH01000036	854	2441	I-F	Complete
pa00022	TGTCCTTTCAACTCGGTCTGCTCGTAGAGGTT	Forward	GTTCACTGCCGTGTAGGCAGCTAAGAAA	VKRH01000036_1	21	4	VKRH01000036	854	2441	I-F	Complete
pa00022	TTGAGAAGCCGCGGGTGTCTAAGAAACTGGTA	Forward	GTTCACTGCCGTGTAGGCAGCTAAGAAA	VKRH01000036_1	22	4	VKRH01000036	854	2441	I-F	Complete
pa00022	AAGACGTGGCAGGCGGCCTACAACCACGACGA	Forward	GTTCACTGCCGTGTAGGCAGCTAAGAAA	VKRH01000036_1	23	4	VKRH01000036	854	2441	I-F	Complete
pa00022	TGACTGCGGGGCTGCACGACATAGTCGTCGAC	Forward	GTTCACTGCCGTGTAGGCAGCTAAGAAA	VKRH01000036_1	24	4	VKRH01000036	854	2441	I-F	Complete
pa00022	GTATGAAGTGTGTTACCGCGTGGGCGATTCCT	Forward	GTTCACTGCCGTGTAGGCAGCTAAGAAA	VKRH01000036_1	25	4	VKRH01000036	854	2441	I-F	Complete
pa00022	TCGTAGTGGCCCCACGTCGGCGGTAGCTCGCC	Forward	GTTCACTGCCGTGTAGGCAGCTAAGAAA	VKRH01000036_1	26	4	VKRH01000036	854	2441	I-F	Complete
pa00022	TCGCCCGAAGCCCGCTTATGAACTTCGGGACA	Reverse	TTTCTTAGCTGCCTATACGGCAGTGAAC	VKRH01000036_2	1	4	VKRH01000036	10967	11654	I-F	Complete
pa00022	CTAAAAGGCCTTTTAAAGCCTTTTAAAGGTAA	Reverse	TTTCTTAGCTGCCTATACGGCAGTGAAC	VKRH01000036_2	2	4	VKRH01000036	10967	11654	I-F	Complete
pa00022	ACGAGTCCCAGATGCACGACGTCACCTGGATT	Reverse	TTTCTTAGCTGCCTATACGGCAGTGAAC	VKRH01000036_2	3	4	VKRH01000036	10967	11654	I-F	Complete
pa00022	GTCAATGCGCCACACACGGACCCCGGCCTTCT	Reverse	TTTCTTAGCTGCCTATACGGCAGTGAAC	VKRH01000036_2	4	4	VKRH01000036	10967	11654	I-F	Complete
pa00022	GCCCAGGACGCTATGAGCGATGTGAGCCTCTT	Reverse	TTTCTTAGCTGCCTATACGGCAGTGAAC	VKRH01000036_2	5	4	VKRH01000036	10967	11654	I-F	Complete
pa00022	GAGCGACACCACCAGATCATGTATCCGCGGGA	Reverse	TTTCTTAGCTGCCTATACGGCAGTGAAC	VKRH01000036_2	6	4	VKRH01000036	10967	11654	I-F	Complete
pa00022	AATGGCGGACGATCACGGCCCCGTTTCCGATT	Reverse	TTTCTTAGCTGCCTATACGGCAGTGAAC	VKRH01000036_2	7	4	VKRH01000036	10967	11654	I-F	Complete
pa00022	TACACATCAATCGAAGCGCTCGGCAATGCCGA	Reverse	TTTCTTAGCTGCCTATACGGCAGTGAAC	VKRH01000036_2	8	4	VKRH01000036	10967	11654	I-F	Complete
pa00022	TTGATCCAGGCGCTTATCCGACGCTGGCACTC	Reverse	TTTCTTAGCTGCCTATACGGCAGTGAAC	VKRH01000036_2	9	4	VKRH01000036	10967	11654	I-F	Complete
pa00022	CCCCTGTGTTCGGGCATGTGGGTCTTGACCCA	Reverse	TTTCTTAGCTGCCTATACGGCAGTGAAC	VKRH01000036_2	10	4	VKRH01000036	10967	11654	I-F	Complete
pa00022	ATCACACGTGATGGCGAGGTGAAATCACACAT	Reverse	TTTCTTAGCTGCCTATACGGCAGTGAAC	VKRH01000036_2	11	4	VKRH01000036	10967	11654	I-F	Complete
pa00022	GGCGTACTCGGCGGATTCTGT	Forward	CTGGGTTCGGCATCCGAACTCAG	VKRH01000058_1	1	1	VKRH01000058	584	748	Unspecified	Incomplete
pa00022	CGGTAAAGCGCATTGCTTGCCGCTGATTTCA	Forward	CTGGGTTCGGCATCCGAACTCAG	VKRH01000058_1	2	1	VKRH01000058	584	748	Unspecified	Incomplete
pa00022	GGTTGAATGAGGTAGATCGGG	Forward	CTGGGTTCGGCATCCGAACTCAG	VKRH01000058_1	3	1	VKRH01000058	584	748	Unspecified	Incomplete
pa00023	CGCCCTAGGTGAAAGCTTATGGGGCGTCTGC	Forward	CTGAAAGGTGAATGGATATGGGG	VKRG01000016_1	1	1	VKRG01000016	70017	70094	Unspecified	Incomplete
pa00023	GGCTGAGCGCAGCCTAAATGCCGAGATTTAGTGTGTCACCAGTGACCTAATCCGG	Forward	CTGAAAGGTGAATGGATATGGGG	VKRG01000016_2	1	1	VKRG01000016	70370	70564	Unspecified	Incomplete
pa00023	CGTTTGAGGCGCTGACGC	Forward	CTGAAAGGTGAATGGATATGGGG	VKRG01000016_2	2	1	VKRG01000016	70370	70564	Unspecified	Incomplete
pa00023	CTGCTTGGACGCGACTGGCTAATCGAAGGT	Forward	CTGAAAGGTGAATGGATATGGGG	VKRG01000016_2	3	1	VKRG01000016	70370	70564	Unspecified	Incomplete
pa00023	CAGGCGGGCTTCGGCCTTGGTCATGTCCTTGTGCAGGCGGTCG	ND	ACGGTCTGTTCGCTGCCGTTGTCGGC	VKRG01000002_1	1	1	VKRG01000002	202782	202876	Unspecified	Incomplete
pa00023	TGGCGAAACCGGCGGCCAAGCCCGCGGCGAAAACCGCAGCCGCGAAGCCCGCAGCCAAGCCGGC	ND	GAAAACCGCAGCCGCGAAGCCCGCAGCCAAGCCGGCGGCGAAGCCTG	VKRG01000004_1	1	1	VKRG01000004	18459	18616	Unspecified	Incomplete
pa00024	GACAAGAAACTGTTGGCCGAGCATCGGCACCG	Forward	GTTCACTGCCGTATAGGCAGCTAAGAAA	VKRE01000020_1	1	4	VKRE01000020	38003	38391	I-F	Complete
pa00024	TGCAGCGCCGCGAACGGCAACGGCGGCGACGG	Forward	GTTCACTGCCGTATAGGCAGCTAAGAAA	VKRE01000020_1	2	4	VKRE01000020	38003	38391	I-F	Complete
pa00024	TGGAACGCATTGCCTGCCTGCGTAAAGAACTC	Forward	GTTCACTGCCGTATAGGCAGCTAAGAAA	VKRE01000020_1	3	4	VKRE01000020	38003	38391	I-F	Complete
pa00024	TGTGCCGTCCGCGATCTGGCGGATTGCCGGCTA	Forward	GTTCACTGCCGTATAGGCAGCTAAGAAA	VKRE01000020_1	4	4	VKRE01000020	38003	38391	I-F	Complete
pa00024	AATCTGAAACGCATTGGCGAAATACACCACCG	Forward	GTTCACTGCCGTATAGGCAGCTAAGAAA	VKRE01000020_1	5	4	VKRE01000020	38003	38391	I-F	Complete
pa00024	ACTGTTCGAGTCGCGAATGACTCGGTGAACTA	Forward	GTTCACTGCCGTATAGGCAGCTAAGAAA	VKRE01000020_1	6	4	VKRE01000020	38003	38391	I-F	Complete
pa00024	GCCCACCAGCTCAGTCCAGGCGCTGCCGGAAT	Forward	GTTCACTGCCGTATAGGCAGCTAAGAAA	VKRE01000020_2	1	4	VKRE01000020	123648	124393	I-F	Complete
pa00024	ATGCGGATAAGGCCCGCAGGCGCCGAATTGGC	Forward	GTTCACTGCCGTATAGGCAGCTAAGAAA	VKRE01000020_2	2	4	VKRE01000020	123648	124393	I-F	Complete
pa00024	CAGCAGCGGCTCCAGGAAGAGGGGCGCTGCCT	Forward	GTTCACTGCCGTATAGGCAGCTAAGAAA	VKRE01000020_2	3	4	VKRE01000020	123648	124393	I-F	Complete
pa00024	AAGAGTCGCGGCGACAACTACCAGACGTCCGC	Forward	GTTCACTGCCGTATAGGCAGCTAAGAAA	VKRE01000020_2	4	4	VKRE01000020	123648	124393	I-F	Complete
pa00024	GTATGGCTCTCTCCATTGGGGTGGCGATACTC	Forward	GTTCACTGCCGTATAGGCAGCTAAGAAA	VKRE01000020_2	5	4	VKRE01000020	123648	124393	I-F	Complete
pa00024	GATCTGGGGCGGCATCATCACAGCAGAATCTA	Forward	GTTCACTGCCGTATAGGCAGCTAAGAAA	VKRE01000020_2	6	4	VKRE01000020	123648	124393	I-F	Complete
pa00024	ACAACATCAATCGCCTGATGCTGGGGCACCTG	Forward	GTTCACTGCCGTATAGGCAGCTAAGAAA	VKRE01000020_2	7	4	VKRE01000020	123648	124393	I-F	Complete
pa00024	AGCTTCGGCACCCTGATGCGCGCCGTCGAGGG	Forward	GTTCACTGCCGTATAGGCAGCTAAGAAA	VKRE01000020_2	8	4	VKRE01000020	123648	124393	I-F	Complete
pa00024	AATGCGGTCCTGCGCATCCGAACTGGTAAGTG	Forward	GTTCACTGCCGTATAGGCAGCTAAGAAA	VKRE01000020_2	9	4	VKRE01000020	123648	124393	I-F	Complete
pa00024	GACCCCCGGAGGACCAACCGTGGACAACGACA	Forward	GTTCACTGCCGTATAGGCAGCTAAGAAA	VKRE01000020_2	10	4	VKRE01000020	123648	124393	I-F	Complete
pa00024	TCCTTCGGCTCCGCCGGCCGGATCGCTGCAT	Forward	GTTCACTGCCGTATAGGCAGCTAAGAAA	VKRE01000020_2	11	4	VKRE01000020	123648	124393	I-F	Complete
pa00024	GTCGCGAAGTTCATAAGCGGGCTTAGGGCGA	Forward	GTTCACTGCCGTATAGGCAGCTAAGAAA	VKRE01000020_2	12	4	VKRE01000020	123648	124393	I-F	Complete
pa00024	GACAACCAGCTGGCTCAGCCGGTTGTGCTCAA	ND	TTTCTTAGCTGCCTACACGGCAGTGAAC	VKRE01000020_3	1	4	VKRE01000020	133259	133826	I-F	Complete
pa00024	GCAGAGCGCGACGCCGCCCTGGCCAGGGTCGC	ND	TTTCTTAGCTGCCTACACGGCAGTGAAC	VKRE01000020_3	2	4	VKRE01000020	133259	133826	I-F	Complete
pa00024	CCGCGCGATGAGCGTCAGGCCCCAGCAGTCAA	ND	TTTCTTAGCTGCCTACACGGCAGTGAAC	VKRE01000020_3	3	4	VKRE01000020	133259	133826	I-F	Complete
pa00024	GTGGATCCCAACGCGGCCCGAAGGCTCCGGTT	ND	TTTCTTAGCTGCCTACACGGCAGTGAAC	VKRE01000020_3	4	4	VKRE01000020	133259	133826	I-F	Complete
pa00024	ACATCGACGGCGAGCGTGTGACGTTCTGGACG	ND	TTTCTTAGCTGCCTACACGGCAGTGAAC	VKRE01000020_3	5	4	VKRE01000020	133259	133826	I-F	Complete
pa00024	GCCACCACATCGGAGTCATGCACGACCCTGAC	ND	TTTCTTAGCTGCCTACACGGCAGTGAAC	VKRE01000020_3	6	4	VKRE01000020	133259	133826	I-F	Complete
pa00024	GGGAAGTTTGATCAGCATGGCAATCTCCTTTA	ND	TTTCTTAGCTGCCTACACGGCAGTGAAC	VKRE01000020_3	7	4	VKRE01000020	133259	133826	I-F	Complete
pa00024	TTGGGCAGTGCTGTTGGTCGAAACCACGTACC	ND	TTTCTTAGCTGCCTACACGGCAGTGAAC	VKRE01000020_3	8	4	VKRE01000020	133259	133826	I-F	Complete
pa00024	ATCGATCATCGCCGCCGAGCCCACCTCGACCT	ND	TTTCTTAGCTGCCTACACGGCAGTGAAC	VKRE01000020_3	9	4	VKRE01000020	133259	133826	I-F	Complete
pa00024	CGCCCTAGGTGAAAGCTTATGGGGCGTCTGC	Forward	CTGAAAGGTGAATGGATATGGGG	VKRE01000021_1	1	1	VKRE01000021	16240	16317	Unspecified	Incomplete
pa00024	GGCTGAGCGCAGCCTAAATGCCGAGATTTAGTGTGTCACCAGTGACCTAATCCGG	Forward	CTGAAAGGTGAATGGATATGGGG	VKRE01000021_2	1	1	VKRE01000021	16592	16786	Unspecified	Incomplete
pa00024	CGTTTGAGGCGCTGACGC	Forward	CTGAAAGGTGAATGGATATGGGG	VKRE01000021_2	2	1	VKRE01000021	16592	16786	Unspecified	Incomplete
pa00024	CTGCTTGGACGCGACTGGCTAATCGAAGGT	Forward	CTGAAAGGTGAATGGATATGGGG	VKRE01000021_2	3	1	VKRE01000021	16592	16786	Unspecified	Incomplete
pa00024	ACGCTTCTGGATGGAGAGCCTGTTGAACGGGATACGGAGCGGGATACGCTGTGCTGGC	Forward	TCATACCTTGCCCTCCAGTTCTTTGGCC	VKRE01000028_1	1	1	VKRE01000028	86238	86351	Unspecified	Incomplete
pa00024	CCGATGCGCGAGCGCGAGCGCCTAGCTGTCGGCTCTCCCGAAGCAAGCGAGTCC	ND	AGCCCGCCGTAGGCTGGGCGAGG	VKRE01000056_1	1	1	VKRE01000056	1986	2085	Unspecified	Incomplete
pa00024	GACCGGCAGCAAGCCAAGGTGCAGTCGCTGCA	Reverse	TTTCTTAGCTGCCTATACGGCAGTGAAC	VKRE01000069_1	1	4	VKRE01000069	522	1270	I-F	Complete
pa00024	AGATCGTCCTGGGCGGCAGGTCCGGATTGTCT	Reverse	TTTCTTAGCTGCCTATACGGCAGTGAAC	VKRE01000069_1	2	4	VKRE01000069	522	1270	I-F	Complete
pa00024	ATCGCAATCGTGTTCGGCCTGCTGGCCTTCAT	Reverse	TTTCTTAGCTGCCTATACGGCAGTGAAC	VKRE01000069_1	3	4	VKRE01000069	522	1270	I-F	Complete
pa00024	ATTATGCGGACCCTTGGCGGCATCCTGATGAA	Reverse	TTTCTTAGCTGCCTATACGGCAGTGAAC	VKRE01000069_1	4	4	VKRE01000069	522	1270	I-F	Complete
pa00024	TGCATGTACCTCCAGTGGTTCGGGTATCTGCT	Reverse	TTTCTTAGCTGCCTATACGGCAGTGAAC	VKRE01000069_1	5	4	VKRE01000069	522	1270	I-F	Complete
pa00024	GATTCGACCGTCAGACCACGGCGACGCACAGC	Reverse	TTTCTTAGCTGCCTATACGGCAGTGAAC	VKRE01000069_1	6	4	VKRE01000069	522	1270	I-F	Complete
pa00024	TTCCACCACGTTGCCGAGCGCCATGACCTTGTA	Reverse	TTTCTTAGCTGCCTATACGGCAGTGAAC	VKRE01000069_1	7	4	VKRE01000069	522	1270	I-F	Complete
pa00024	GCAGTGATCAGCCTGGCCGGCGACCAGGTGAA	Reverse	TTTCTTAGCTGCCTATACGGCAGTGAAC	VKRE01000069_1	8	4	VKRE01000069	522	1270	I-F	Complete
pa00024	AACCACGGCCCCTTTGCCGAACTGCTCGACCA	Reverse	TTTCTTAGCTGCCTATACGGCAGTGAAC	VKRE01000069_1	9	4	VKRE01000069	522	1270	I-F	Complete
pa00024	TTATCGTGTTCTGCACGATTTGATGCGATGCT	Reverse	TTTCTTAGCTGCCTATACGGCAGTGAAC	VKRE01000069_1	10	4	VKRE01000069	522	1270	I-F	Complete
pa00024	ACCGTCTTCCTCGCGCAAGTCGTATTCGGGTA	Reverse	TTTCTTAGCTGCCTATACGGCAGTGAAC	VKRE01000069_1	11	4	VKRE01000069	522	1270	I-F	Complete
pa00024	GCAGGCCTGACTGTCGGCCTGCTGATCAGCTA	Reverse	TTTCTTAGCTGCCTATACGGCAGTGAAC	VKRE01000069_1	12	4	VKRE01000069	522	1270	I-F	Complete
pa00024	AACGGCGGAGCGAAAGCTGGGAACCCTCCGCGTAGGGCGAATAACGCCGGA	Forward	GGCGTTATCCGCCGATACCCCGCCGC	VKRE01000008_1	1	1	VKRE01000008	41660	41762	Unspecified	Incomplete
pa00025	ACGCTTCTGGATGGAGAGCCTGTTGAACGGGATACGGAGCGGGATACGCTGTGCTGGC	Forward	TCATACCTTGCCCTCCAGTTCTTTGGCC	VKRJ01000023_1	1	1	VKRJ01000023	85473	85586	Unspecified	Incomplete
pa00025	TGTCAGAAGGGATTACCGCGGACCTGGTCGCA	Forward	GTTCACTGCCGTATAGGCAGCTAAGAAA	VKRJ01000034_1	1	4	VKRJ01000034	36326	37313	I-F	Complete
pa00025	TCAGGCTCATTTCGTTGTCCTCGATGCCCCGG	Forward	GTTCACTGCCGTATAGGCAGCTAAGAAA	VKRJ01000034_1	2	4	VKRJ01000034	36326	37313	I-F	Complete
pa00025	GGGAGGGCATGTGATGCGAGCAGACGAGTACC	Forward	GTTCACTGCCGTATAGGCAGCTAAGAAA	VKRJ01000034_1	3	4	VKRJ01000034	36326	37313	I-F	Complete
pa00025	GGGCCCGACGGCTAGTAATTCGCGGAGGATGG	Forward	GTTCACTGCCGTATAGGCAGCTAAGAAA	VKRJ01000034_1	4	4	VKRJ01000034	36326	37313	I-F	Complete
pa00025	TGTCCGACAACCCGCATAGCATCCCTGAGCAA	Forward	GTTCACTGCCGTATAGGCAGCTAAGAAA	VKRJ01000034_1	5	4	VKRJ01000034	36326	37313	I-F	Complete
pa00025	AAGGACTCTGATCTCTTGACTCACCATTTCCT	Forward	GTTCACTGCCGTATAGGCAGCTAAGAAA	VKRJ01000034_1	6	4	VKRJ01000034	36326	37313	I-F	Complete
pa00025	CGCTGCCATCCGGCGCATTTCCCTCTCATAGC	Forward	GTTCACTGCCGTATAGGCAGCTAAGAAA	VKRJ01000034_1	7	4	VKRJ01000034	36326	37313	I-F	Complete
pa00025	AACATCCAGCCCGAGCTGAGCGATATCCCCCG	Forward	GTTCACTGCCGTATAGGCAGCTAAGAAA	VKRJ01000034_1	8	4	VKRJ01000034	36326	37313	I-F	Complete
pa00025	AATCCGAGGCGGAGTTCAGCCACTTGGCATAG	Forward	GTTCACTGCCGTATAGGCAGCTAAGAAA	VKRJ01000034_1	9	4	VKRJ01000034	36326	37313	I-F	Complete
pa00025	GCAGTGATCGAGCGCGCACGGTCGCGCAAGAC	Forward	GTTCACTGCCGTATAGGCAGCTAAGAAA	VKRJ01000034_1	10	4	VKRJ01000034	36326	37313	I-F	Complete
pa00025	AGAAGCGCATCCAGCGATACGAAGATGCACTC	Forward	GTTCACTGCCGTATAGGCAGCTAAGAAA	VKRJ01000034_1	11	4	VKRJ01000034	36326	37313	I-F	Complete
pa00025	AACCAGCGTGTCGATGCCGAAGCGAAGGCCCG	Forward	GTTCACTGCCGTATAGGCAGCTAAGAAA	VKRJ01000034_1	12	4	VKRJ01000034	36326	37313	I-F	Complete
pa00025	AGTGAGCACGATCATCATGTCGGCCTGCTGGC	Forward	GTTCACTGCCGTATAGGCAGCTAAGAAA	VKRJ01000034_1	13	4	VKRJ01000034	36326	37313	I-F	Complete
pa00025	ATCACCGGAGGCCACGGATTCGCTGTAGCTCA	Forward	GTTCACTGCCGTATAGGCAGCTAAGAAA	VKRJ01000034_1	14	4	VKRJ01000034	36326	37313	I-F	Complete
pa00025	ACCAGCTGCTGCGAGTGCTGGTTCGCGCTGGC	Forward	GTTCACTGCCGTATAGGCAGCTAAGAAA	VKRJ01000034_1	15	4	VKRJ01000034	36326	37313	I-F	Complete
pa00025	TGTCCCGAAGTTCATAAGCGGGCTTCGGGCGA	Forward	GTTCACTGCCGTATAGGCAGCTAAGAAA	VKRJ01000034_1	16	4	VKRJ01000034	36326	37313	I-F	Complete
pa00025	GGCGAGCTACCGCCGACGTGGGGCCACTACGA	Reverse	TTTCTTAGCTGCCTACACGGCAGTGAAC	VKRJ01000034_2	1	4	VKRJ01000034	45838	47965	I-F	Complete
pa00025	AGGAATCGCCCACGCGGTAACACACTTCATAC	Reverse	TTTCTTAGCTGCCTACACGGCAGTGAAC	VKRJ01000034_2	2	4	VKRJ01000034	45838	47965	I-F	Complete
pa00025	GTCGACGACTATGTCGTGCAGCCCCGCAGTCA	Reverse	TTTCTTAGCTGCCTACACGGCAGTGAAC	VKRJ01000034_2	3	4	VKRJ01000034	45838	47965	I-F	Complete
pa00025	TCGTCGTGGTTGTAGGCCGCCTGCCACGTCTT	Reverse	TTTCTTAGCTGCCTACACGGCAGTGAAC	VKRJ01000034_2	4	4	VKRJ01000034	45838	47965	I-F	Complete
pa00025	TACCAGTTTCTTAGACACCCGCGGCTTCTCAA	Reverse	TTTCTTAGCTGCCTACACGGCAGTGAAC	VKRJ01000034_2	5	4	VKRJ01000034	45838	47965	I-F	Complete
pa00025	AACCTCTACGAGCAGACCGAGTTGAAAGGACA	Reverse	TTTCTTAGCTGCCTACACGGCAGTGAAC	VKRJ01000034_2	6	4	VKRJ01000034	45838	47965	I-F	Complete
pa00025	ACAGGTGATCCAGCACCAGGCCGTCAGGTATC	Reverse	TTTCTTAGCTGCCTACACGGCAGTGAAC	VKRJ01000034_2	7	4	VKRJ01000034	45838	47965	I-F	Complete
pa00025	TACTGGTTCTTCGCCAACGGCCGGCGCTTCTG	Reverse	TTTCTTAGCTGCCTACACGGCAGTGAAC	VKRJ01000034_2	8	4	VKRJ01000034	45838	47965	I-F	Complete
pa00025	GCCTGGACGGGCCGAACCAGGTCCAGGCCGCT	Reverse	TTTCTTAGCTGCCTACACGGCAGTGAAC	VKRJ01000034_2	9	4	VKRJ01000034	45838	47965	I-F	Complete
pa00025	GGCGGGGATGGAAGCTTGCGCTCGGGGATGCC	Reverse	TTTCTTAGCTGCCTACACGGCAGTGAAC	VKRJ01000034_2	10	4	VKRJ01000034	45838	47965	I-F	Complete
pa00025	GAGCAGATCCGCTATGGCATTCAGCAATGCCG	Reverse	TTTCTTAGCTGCCTACACGGCAGTGAAC	VKRJ01000034_2	11	4	VKRJ01000034	45838	47965	I-F	Complete
pa00025	CAACTGGCGGCCGGCGCTCGGCAGTCCATTCT	Reverse	TTTCTTAGCTGCCTACACGGCAGTGAAC	VKRJ01000034_2	12	4	VKRJ01000034	45838	47965	I-F	Complete
pa00025	GTGACCAAGGCGGCGGGCTCCGTGACGGGCGA	Reverse	TTTCTTAGCTGCCTACACGGCAGTGAAC	VKRJ01000034_2	13	4	VKRJ01000034	45838	47965	I-F	Complete
pa00025	GCAGTTGCGACGTGTCGCACCCGCTTCGTTCC	Reverse	TTTCTTAGCTGCCTACACGGCAGTGAAC	VKRJ01000034_2	14	4	VKRJ01000034	45838	47965	I-F	Complete
pa00025	AAAAATCACGTTCATCGAAAATCACACGTGAT	Reverse	TTTCTTAGCTGCCTACACGGCAGTGAAC	VKRJ01000034_2	15	4	VKRJ01000034	45838	47965	I-F	Complete
pa00025	ATGCCCAGGTGCCGGTGCTCAGTCACGAACTT	Reverse	TTTCTTAGCTGCCTACACGGCAGTGAAC	VKRJ01000034_2	16	4	VKRJ01000034	45838	47965	I-F	Complete
pa00025	TTGATCAATGCACTTCCGGTTCCGCAGTTTCT	Reverse	TTTCTTAGCTGCCTACACGGCAGTGAAC	VKRJ01000034_2	17	4	VKRJ01000034	45838	47965	I-F	Complete
pa00025	GTTGATCAGGGCAACAGATGGGAGTTCGGACA	Reverse	TTTCTTAGCTGCCTACACGGCAGTGAAC	VKRJ01000034_2	18	4	VKRJ01000034	45838	47965	I-F	Complete
pa00025	CCGTGGTCACCTTTGTCCCGGTGACTCGCTAA	Reverse	TTTCTTAGCTGCCTACACGGCAGTGAAC	VKRJ01000034_2	19	4	VKRJ01000034	45838	47965	I-F	Complete
pa00025	CGGGCGGTCTGGCTGCTGCGGCGGCTGTGACT	Reverse	TTTCTTAGCTGCCTACACGGCAGTGAAC	VKRJ01000034_2	20	4	VKRJ01000034	45838	47965	I-F	Complete
pa00025	TCAAGTTCGGGTCCGAGCTGGCCGCACACACC	Reverse	TTTCTTAGCTGCCTACACGGCAGTGAAC	VKRJ01000034_2	21	4	VKRJ01000034	45838	47965	I-F	Complete
pa00025	AGTGCGGGGTTGAAAAGTGGCTGGGGCGTGAT	Reverse	TTTCTTAGCTGCCTACACGGCAGTGAAC	VKRJ01000034_2	22	4	VKRJ01000034	45838	47965	I-F	Complete
pa00025	GCGGCCTCTGTGGGCGTTCCTGATGTCGATCA	Reverse	TTTCTTAGCTGCCTACACGGCAGTGAAC	VKRJ01000034_2	23	4	VKRJ01000034	45838	47965	I-F	Complete
pa00025	AGCTGGTTGTAGACGGCGATGCACTGCTCGAT	Reverse	TTTCTTAGCTGCCTACACGGCAGTGAAC	VKRJ01000034_2	24	4	VKRJ01000034	45838	47965	I-F	Complete
pa00025	TGGAGGCGTCTTGTGAAGGCTCGCTGAGTCCT	Reverse	TTTCTTAGCTGCCTACACGGCAGTGAAC	VKRJ01000034_2	25	4	VKRJ01000034	45838	47965	I-F	Complete
pa00025	GGGTTTTGACTATTGTCGGACCCGCTCTGGAG	Reverse	TTTCTTAGCTGCCTACACGGCAGTGAAC	VKRJ01000034_2	26	4	VKRJ01000034	45838	47965	I-F	Complete
pa00025	GGGCACGCCGTGGGTTGGTGATGCATTCGGGT	Reverse	TTTCTTAGCTGCCTACACGGCAGTGAAC	VKRJ01000034_2	27	4	VKRJ01000034	45838	47965	I-F	Complete
pa00025	TCGGGCTGCGCGGGTAATGGTGCAGCGCTCCA	Reverse	TTTCTTAGCTGCCTACACGGCAGTGAAC	VKRJ01000034_2	28	4	VKRJ01000034	45838	47965	I-F	Complete
pa00025	GAGATTGTCGGCGAGCTGATCCGTTTCATTTT	Reverse	TTTCTTAGCTGCCTACACGGCAGTGAAC	VKRJ01000034_2	29	4	VKRJ01000034	45838	47965	I-F	Complete
pa00025	TTTTCGTAGATCCCGACGTCGAGGCGCAGAGT	Reverse	TTTCTTAGCTGCCTACACGGCAGTGAAC	VKRJ01000034_2	30	4	VKRJ01000034	45838	47965	I-F	Complete
pa00025	AATGCCCGGACTTGCCGGGCTAATGAGGGGTA	Reverse	TTTCTTAGCTGCCTACACGGCAGTGAAC	VKRJ01000034_2	31	4	VKRJ01000034	45838	47965	I-F	Complete
pa00025	AATGGAGAGCAGTTCAGGTGCCGCAGCAATCA	Reverse	TTTCTTAGCTGCCTACACGGCAGTGAAC	VKRJ01000034_2	32	4	VKRJ01000034	45838	47965	I-F	Complete
pa00025	AACCACCCCGCCCCGGTTCGCCGGGGCATCGA	Reverse	TTTCTTAGCTGCCTACACGGCAGTGAAC	VKRJ01000034_2	33	4	VKRJ01000034	45838	47965	I-F	Complete
pa00025	GAAATGCTGGCTCGGCTGACAAAACTTGAGGA	Reverse	TTTCTTAGCTGCCTACACGGCAGTGAAC	VKRJ01000034_2	34	4	VKRJ01000034	45838	47965	I-F	Complete
pa00025	GAGCTAGCCCGGCGCCTAGGGGTTTCGCCCCA	Reverse	TTTCTTAGCTGCCTACACGGCAGTGAAC	VKRJ01000034_2	35	4	VKRJ01000034	45838	47965	I-F	Complete
pa00025	CCGGCGTTATCCGCCGATACACCGAAGCCCGGCGGCGGATAACCGCGAGCGGTTATGCGT	ND	CCTACGCGATGCCTACCCTTGGAGTAGGGCGAATAACGCCA	VKRJ01000046_1	1	1	VKRJ01000046	76	217	Unspecified	Incomplete
pa00025	AACGGCGGAGCGAAAGCTGGGAACCCTCCGCGTAGGGCGAATAACGCCGGA	Forward	GGCGTTATCCGCCGATACCCCGCCGC	VKRJ01000006_1	1	1	VKRJ01000006	41453	41555	Unspecified	Incomplete
pa00026	AAGATGCAGAGAAAGCCGTTCGTGACTACCGGC	ND	GTTTCAATCCACGCGCCCGTGCGGGGCGCGAC	VKRL01000116_1	1	4	VKRL01000116	2	497	I-C	Complete
pa00026	CTACAACTTCTGAGGACTGACTGATGGCTAAGAAA	ND	GTTTCAATCCACGCGCCCGTGCGGGGCGCGAC	VKRL01000116_1	2	4	VKRL01000116	2	497	I-C	Complete
pa00026	TTGACCCCGAAAAAAACCCCGGCGACGTGTTCA	ND	GTTTCAATCCACGCGCCCGTGCGGGGCGCGAC	VKRL01000116_1	3	4	VKRL01000116	2	497	I-C	Complete
pa00026	ATCTCCTGGTCGCGTTCGCCATGCGCGCCGCGGCTG	ND	GTTTCAATCCACGCGCCCGTGCGGGGCGCGAC	VKRL01000116_1	4	4	VKRL01000116	2	497	I-C	Complete
pa00026	AGCAGGACAGCGGGCGTGCCTGGGGCGTGGATCGT	ND	GTTTCAATCCACGCGCCCGTGCGGGGCGCGAC	VKRL01000116_1	5	4	VKRL01000116	2	497	I-C	Complete
pa00026	TTTTCTCGCCTGTGACGGTGTTTGGCTGGCCAGG	ND	GTTTCAATCCACGCGCCCGTGCGGGGCGCGAC	VKRL01000116_1	6	4	VKRL01000116	2	497	I-C	Complete
pa00026	GCTAGCGCTTTGAGGGCCTTCTACACCTCTTTCT	ND	GTTTCAATCCACGCGCCCGTGCGGGGCGCGAC	VKRL01000116_1	7	4	VKRL01000116	2	497	I-C	Complete
pa00026	AGAACAAAGGGGACAGATTTATTTTCCCTACTCTAGTTTTCTAAGCAAGGAGGCTCCAG	ND	CGCAGACGCCGTAAGGAGGCTCCGCGATGCCTAGGCAAG	VKRL01000020_1	1	1	VKRL01000020	1	137	Unspecified	Incomplete
pa00026	GCCAGCACAGCGTATCCCGCTCCGTATCCCGTTCAACAGGCTCTCCATCCAGAAGCGT	Reverse	GGCCAAAGAACTGGAGGGCAAGGTATGA	VKRL01000027_1	1	1	VKRL01000027	12206	12319	Unspecified	Incomplete
pa00026	CCGGACTACTGGTTCAACATGAACATCCTGGATC	ND	GTCGCGCCCCGCACGGGCGCGTGGATTGAAAC	VKRL01000035_1	1	4	VKRL01000035	1	363	I-C	Complete
pa00026	GCATGCGAGGCCATCGCGCTGGCCACCGTCTGCA	ND	GTCGCGCCCCGCACGGGCGCGTGGATTGAAAC	VKRL01000035_1	2	4	VKRL01000035	1	363	I-C	Complete
pa00026	AGCTCGCTGACGTCGAGGATGCGGCGGTGGAAG	ND	GTCGCGCCCCGCACGGGCGCGTGGATTGAAAC	VKRL01000035_1	3	4	VKRL01000035	1	363	I-C	Complete
pa00026	CCCAGCGGGCGGTGGGAGGCATGAAGAAAACACCC	ND	GTCGCGCCCCGCACGGGCGCGTGGATTGAAAC	VKRL01000035_1	4	4	VKRL01000035	1	363	I-C	Complete
pa00026	CCGTCGCCGGTGATAACCGTGTTCGTGAATCTGGA	ND	GTCGCGCCCCGCACGGGCGCGTGGATTGAAAC	VKRL01000035_1	5	4	VKRL01000035	1	363	I-C	Complete
pa00026	CCGAATGCCGGCGATGATCGGATTTTCCAGGA	ND	CGGTTCATCCCCGCGCAGGCGGGGCACAC	VKRL01000591_1	1	1	VKRL01000591	27	177	I-E	Incomplete
pa00026	TCATCGCCACCGACGTCTCGCGCCGGCGGGAT	ND	CGGTTCATCCCCGCGCAGGCGGGGCACAC	VKRL01000591_1	2	1	VKRL01000591	27	177	I-E	Incomplete
pa00026	ACGGACGACTCTGCGCATGACCAGGTCCAAGAC	ND	GTCGCGCCCCGCACGGGCGCGTGGATTGAAAC	VKRL01000064_1	1	1	VKRL01000064	15586	15748	I-C	Complete
pa00026	ATCAGCGCGCCAAGCACACCCTGCTCAGCTTCCA	ND	GTCGCGCCCCGCACGGGCGCGTGGATTGAAAC	VKRL01000064_1	2	1	VKRL01000064	15586	15748	I-C	Complete
pa00027	ACGCTTCTGGATGGAGAGCCTGTTGAACAGGATGAAGAGCAGAATACGTGGTGCTGGC	Forward	TCATACCTTGCCCTCCAGTTCTTTAGCC	VKRN01000027_1	1	1	VKRN01000027	71329	71442	Unspecified	Incomplete
pa00027	GGGACGTCTGGTCGGCGCGAGCAAGGGACCG	Forward	TTTTCTTAGCTGCCTATACGGCAGTGAAC	VKRN01000004_1	1	1	VKRN01000004	215886	215975	Unspecified	Incomplete
pa00027	CCGGCGAAATCATGGCGGGCATTGATCACGA	Reverse	TTTTCTTAGCTGCCTATACGGCAGTGAAC	VKRN01000004_2	1	4	VKRN01000004	216368	216696	I-F	Incomplete
pa00027	AACGCCAGGGCGTAAAGCTGCGGCGACACCG	Reverse	TTTTCTTAGCTGCCTATACGGCAGTGAAC	VKRN01000004_2	2	4	VKRN01000004	216368	216696	I-F	Incomplete
pa00027	GAGGACTGCGGCATGAAGACTTCTGAACGCA	Reverse	TTTTCTTAGCTGCCTATACGGCAGTGAAC	VKRN01000004_2	3	4	VKRN01000004	216368	216696	I-F	Incomplete
pa00027	CTGATGTCCGCGCTGGTGGTGATGTTGCCGC	Reverse	TTTTCTTAGCTGCCTATACGGCAGTGAAC	VKRN01000004_2	4	4	VKRN01000004	216368	216696	I-F	Incomplete
pa00027	CCGAGGGTGACGCTGTTGCTGGCCGTCGTCG	Reverse	TTTTCTTAGCTGCCTATACGGCAGTGAAC	VKRN01000004_2	5	4	VKRN01000004	216368	216696	I-F	Incomplete
pa00027	ATACACCGCCATGCCGACACGCACCGCGTGGCAGCGAC	Forward	AACGCCACCGGCGTTATCCGCCG	VKRN01000042_1	1	1	VKRN01000042	30189	30272	Unspecified	Incomplete
pa00027	TAACTGTTTCGACAGTTCGCAATGCCAATGAA	ND	GTTCACTGCCGTATAGGCAGCTAAGAAA	VKRN01000051_1	1	4	VKRN01000051	33010	33277	I-F	Incomplete
pa00027	GTTGAAGCGCACCAGGCCCGACTCCTCACCGA	ND	GTTCACTGCCGTATAGGCAGCTAAGAAA	VKRN01000051_1	2	4	VKRN01000051	33010	33277	I-F	Incomplete
pa00027	TCTCCGCCGTTACCAACGCCATGAACCACGCG	ND	GTTCACTGCCGTATAGGCAGCTAAGAAA	VKRN01000051_1	3	4	VKRN01000051	33010	33277	I-F	Incomplete
pa00027	ATGCTCCTGCGCAACGAGTTGATCGACGTGCT	ND	GTTCACTGCCGTATAGGCAGCTAAGAAA	VKRN01000051_1	4	4	VKRN01000051	33010	33277	I-F	Incomplete
pa00027	GGGAGTGCCCAGGTCCAGGCGCGCCGCCGAGAACTCCGCTGCGCGCAGCCC	ND	GGCGCGGGGCAGGCAATCGAGACTGGC	VKRN01000006_1	1	1	VKRN01000006	40015	40119	Unspecified	Incomplete
pa00028	GAAGGGCGAACGACCGGCCAGGATGGCCGGGCCGGGGATGGGCTGAACGACGAGGCCCT	ND	GACAGGATGTCGGCTCGGCCTCACCCAAGACGCCGAACCGCATGCGTTTT	VKRO01000143_1	1	1	VKRO01000143	75	233	Unspecified	Incomplete
pa00028	ACGCTTCTGGATGGAGAGCCTGTTGAACGGGATACGGAGCGGGATACGCTGTGCTGGC	Forward	TCATACCTTGCCCTCCAGTTCTTTGGCC	VKRO01000023_1	1	1	VKRO01000023	86083	86196	Unspecified	Incomplete
pa00028	GCAAAAGAAAAGGCCGCGCATTTCGGCGCGGC	ND	CGGTTCATCCCCGCGCAGGCGGGGCACAC	VKRO01000232_1	1	1	VKRO01000232	41	252	I-E	Incomplete
pa00028	GTCTGCAGCGCCAGAATGGCGCCATCCACATA	ND	CGGTTCATCCCCGCGCAGGCGGGGCACAC	VKRO01000232_1	2	1	VKRO01000232	41	252	I-E	Incomplete
pa00028	ATTCGACGAAGCGAGGCCCGCGAATACTGCGC	ND	CGGTTCATCCCCGCGCAGGCGGGGCACAC	VKRO01000232_1	3	1	VKRO01000232	41	252	I-E	Incomplete
pa00028	AACGGCGGAGCGAAAGCTGGGAACCCTCCGCGTAGGGCGAATAACGCCGGA	Forward	GGCGTTATCCGCCGATACCCCGCCGC	VKRO01000009_1	1	1	VKRO01000009	41808	41910	Unspecified	Incomplete
pa00029	GTGTCGTCAGTTGCACCCCGTTACGTCGTGGTTTGCACCCCGTTACGTCGTCATTTGCAC	Forward	CGGGTGCAACCGTTGCACCCCGTT	VKRQ01000012_1	1	1	VKRQ01000012	22677	22784	Unspecified	Incomplete
pa00029	CGACCGCCTGCACAAGGACATGACCAAGGCCGAAGCCCGCCTG	ND	GCCGACAACGGCAGCGAGCAGACCGT	VKRQ01000002_1	1	1	VKRQ01000002	99535	99629	Unspecified	Incomplete
pa00029	GCCAGCACAGCGTATCCCGCTCCGTATCCCGTTCAACAGGCTCTCCATCCAGAAGCGT	Reverse	GGCCAAAGAACTGGAGGGCAAGGTATGA	VKRQ01000024_1	1	1	VKRQ01000024	8897	9010	Unspecified	Incomplete
pa00029	AACGGCGGAGCGAAAGCTGGGAACCCTCCGCGTAGGGCGAATAACGCCGGA	Forward	GGCGTTATCCGCCGATACCCCGCCGC	VKRQ01000006_1	1	1	VKRQ01000006	41701	41803	Unspecified	Incomplete
pa00029	ATGGCGTTATTCGCCCTACTCCAAGGGTAGGCATCGCGTAGGGCGA	Reverse	ATAACCGCTTGCGGTTATCCGCCGCCGGGCTTCGGTGTATCGGCGGATAACGCCG	VKRQ01000007_1	1	1	VKRQ01000007	31763	31918	Unspecified	Incomplete
pa00030	ATCGTCTCCAGCAGCACGCGGACGCGGTCCTT	Reverse	CGGTTCATCCCCACGCATGTGGGGAACAC	VKRP01000001_1	1	4	VKRP01000001	131020	131781	I-E	Complete
pa00030	TCTACAAAGCCGAGCTGGCGTCTCTGCGGATG	Reverse	CGGTTCATCCCCACGCATGTGGGGAACAC	VKRP01000001_1	2	4	VKRP01000001	131020	131781	I-E	Complete
pa00030	ATGATGAAGCGGGTTCTCTACAAAGGGGTGTT	Reverse	CGGTTCATCCCCACGCATGTGGGGAACAC	VKRP01000001_1	3	4	VKRP01000001	131020	131781	I-E	Complete
pa00030	TGAAGTTCCAGAGCGAATCTGGTTGTTCACGA	Reverse	CGGTTCATCCCCACGCATGTGGGGAACAC	VKRP01000001_1	4	4	VKRP01000001	131020	131781	I-E	Complete
pa00030	CGCGGGAAATCGATGTCTTCAAAGGCGGTCGGC	Reverse	CGGTTCATCCCCACGCATGTGGGGAACAC	VKRP01000001_1	5	4	VKRP01000001	131020	131781	I-E	Complete
pa00030	TGGCGGCAGTCTTTTCGCTCCGGTGCGCGGAT	Reverse	CGGTTCATCCCCACGCATGTGGGGAACAC	VKRP01000001_1	6	4	VKRP01000001	131020	131781	I-E	Complete
pa00030	ACGAGACTGACCGTCAGCGCGCTATAGCGATC	Reverse	CGGTTCATCCCCACGCATGTGGGGAACAC	VKRP01000001_1	7	4	VKRP01000001	131020	131781	I-E	Complete
pa00030	TGCAAATCCTGGGCTGCCATCGAGCCAGAGGA	Reverse	CGGTTCATCCCCACGCATGTGGGGAACAC	VKRP01000001_1	8	4	VKRP01000001	131020	131781	I-E	Complete
pa00030	ATGAATTGTACGAGGCCCTCATTGGGGCTGAT	Reverse	CGGTTCATCCCCACGCATGTGGGGAACAC	VKRP01000001_1	9	4	VKRP01000001	131020	131781	I-E	Complete
pa00030	TCCTCAAAGGCGGTCGGCTTGGGCTTCTGCGG	Reverse	CGGTTCATCCCCACGCATGTGGGGAACAC	VKRP01000001_1	10	4	VKRP01000001	131020	131781	I-E	Complete
pa00030	TGTACCGCTTCACCTCACTCATGACCTACCTC	Reverse	CGGTTCATCCCCACGCATGTGGGGAACAC	VKRP01000001_1	11	4	VKRP01000001	131020	131781	I-E	Complete
pa00030	CGCTCTCTCGCGCCGGGCCTGTGCCAAGTGAG	Reverse	CGGTTCATCCCCACGCATGTGGGGAACAC	VKRP01000001_1	12	4	VKRP01000001	131020	131781	I-E	Complete
pa00030	CAGGCAGCCAGTGCAGCCGCCACGATCGATGA	Reverse	CGGTTCATCCCCACACCCGTGGGGAACAC	VKRP01000001_2	1	4	VKRP01000001	141015	141714	I-E	Complete
pa00030	GGCGTGCTCCTGGCCAAGGGCAAGGAATACCT	Reverse	CGGTTCATCCCCACACCCGTGGGGAACAC	VKRP01000001_2	2	4	VKRP01000001	141015	141714	I-E	Complete
pa00030	AGAAGCATCTCCTGAACGGACTCTAGAACAAC	Reverse	CGGTTCATCCCCACACCCGTGGGGAACAC	VKRP01000001_2	3	4	VKRP01000001	141015	141714	I-E	Complete
pa00030	AAATCGGCGCTCAACGTTCTGCCGTTCATGAA	Reverse	CGGTTCATCCCCACACCCGTGGGGAACAC	VKRP01000001_2	4	4	VKRP01000001	141015	141714	I-E	Complete
pa00030	AGCAGCACGACATCACCATCGAACGACACGGC	Reverse	CGGTTCATCCCCACACCCGTGGGGAACAC	VKRP01000001_2	5	4	VKRP01000001	141015	141714	I-E	Complete
pa00030	CAGAACTCCACCGACTACGCCCAGCACACCTA	Reverse	CGGTTCATCCCCACACCCGTGGGGAACAC	VKRP01000001_2	6	4	VKRP01000001	141015	141714	I-E	Complete
pa00030	CACTGGCCGAGGTTGCCACCCAGCCTCTTTGC	Reverse	CGGTTCATCCCCACACCCGTGGGGAACAC	VKRP01000001_2	7	4	VKRP01000001	141015	141714	I-E	Complete
pa00030	GTAGCCATCCGCCTCAACCTCCACGTCGGAGG	Reverse	CGGTTCATCCCCACACCCGTGGGGAACAC	VKRP01000001_2	8	4	VKRP01000001	141015	141714	I-E	Complete
pa00030	TACAAGTTCGAATCCCTCCCGGAGGGCTACGA	Reverse	CGGTTCATCCCCACACCCGTGGGGAACAC	VKRP01000001_2	9	4	VKRP01000001	141015	141714	I-E	Complete
pa00030	CGCAGCTGGTCCACGTCCTGGGAAATGAACGC	Reverse	CGGTTCATCCCCACACCCGTGGGGAACAC	VKRP01000001_2	10	4	VKRP01000001	141015	141714	I-E	Complete
pa00030	AGGTCCGTGGACTCTCCCTCAGTCATGTACGC	Reverse	CGGTTCATCCCCACACCCGTGGGGAACAC	VKRP01000001_2	11	4	VKRP01000001	141015	141714	I-E	Complete
pa00030	ATCGACCGCCTGCACAAGGACATGACCAAGGCCGAAGCCCGCCTG	ND	GCCGACAACGGCAGCGAGCAGACC	VKRP01000002_1	1	1	VKRP01000002	14700	14792	Unspecified	Incomplete
pa00030	GCCAGCACAGCGTATCCCGCTCCGTATCCCGTTCAACAGGCTCTCCATCCAGAAGCGT	Reverse	GGCCAAAGAACTGGAGGGCAAGGTATGA	VKRP01000024_1	1	1	VKRP01000024	8684	8797	Unspecified	Incomplete
pa00030	TACAGAAACTGTACCCATGGAGGGCTGACGGACCATGAAAAACACGCTCAT	Reverse	GGGTACAGAAACTGTACCCATGGAG	VKRP01000007_1	1	1	VKRP01000007	237228	237328	Unspecified	Incomplete
pa00031	CCAGGCGGGCTTCGGCCTTGGTCATGTCCTTGTGCAGGCGGTCGAT	ND	GGTCTGTTCGCTGCCGTTGTCGG	VKRR01000002_1	1	1	VKRR01000002	374814	374905	Unspecified	Incomplete
pa00031	ACGCTTCTGGATGGAGAGCCTGTTGAACGGGATACGGAGCGGGATACGCTGTGCTGGC	Forward	TCATACCTTGCCCTCCAGTTCTTTGGCC	VKRR01000027_1	1	1	VKRR01000027	86834	86947	Unspecified	Incomplete
pa00031	CAGCCAAGCCTGCGGTGAAAACCGTA	ND	GCAGCCAAGCCGGCGGCGAAGCCTG	VKRR01000031_1	1	1	VKRR01000031	17239	17366	Unspecified	Incomplete
pa00031	TGGCGAAAACCGCGGCAGCGAAGCCC	ND	GCAGCCAAGCCGGCGGCGAAGCCTG	VKRR01000031_1	2	1	VKRR01000031	17239	17366	Unspecified	Incomplete
pa00031	CGGCGAAGCCTGTGGCGAAA	ND	GCAGCCAAGCCGGCGGCGAAGCCTG	VKRR01000031_2	1	1	VKRR01000031	17465	17636	Unspecified	Incomplete
pa00031	CAGCCAAGCCGGCTGCGAAGCCT	ND	GCAGCCAAGCCGGCGGCGAAGCCTG	VKRR01000031_2	2	1	VKRR01000031	17465	17636	Unspecified	Incomplete
pa00031	CGGCGAAACCCGTAGCCGCGAAACCTGCC	ND	GCAGCCAAGCCGGCGGCGAAGCCTG	VKRR01000031_2	3	1	VKRR01000031	17465	17636	Unspecified	Incomplete
pa00031	CAAGGATCCGAACAAGTGTCAGGGCAATGGCTCTGGT	ND	GGCGGGGGAGATGGGAAGTGCGATCCTGC	VKRR01000070_1	1	1	VKRR01000070	4353	4447	Unspecified	Incomplete
pa00032	ACGCTTCTGGATGGAGAGCCTGTTGAACGGGATACGGAGCGGGATACGCTGTGCTGGC	Forward	TCATACCTTGCCCTCCAGTTCTTTGGCC	VKRT01000023_1	1	1	VKRT01000023	85499	85612	Unspecified	Incomplete
pa00032	ATGGAGCTGGGCAACGTCGTCAGCACCCAGGT	Forward	GTTCACTGCCGTATAGGCAGCTAAGAAA	VKRT01000032_1	1	4	VKRT01000032	52269	53496	I-F	Complete
pa00032	TGGGTCGGCTACTGCTTCCGGGTGCTTGAGTA	Forward	GTTCACTGCCGTATAGGCAGCTAAGAAA	VKRT01000032_1	2	4	VKRT01000032	52269	53496	I-F	Complete
pa00032	TATGCCAGCGGCAACAGCACGCGAGGCTTGAT	Forward	GTTCACTGCCGTATAGGCAGCTAAGAAA	VKRT01000032_1	3	4	VKRT01000032	52269	53496	I-F	Complete
pa00032	TGCAAGTGACCGCAGAGCGGGAGCGTGCTGAC	Forward	GTTCACTGCCGTATAGGCAGCTAAGAAA	VKRT01000032_1	4	4	VKRT01000032	52269	53496	I-F	Complete
pa00032	ACTGAAAGAACTTCACAATGCCTGATACAAGC	Forward	GTTCACTGCCGTATAGGCAGCTAAGAAA	VKRT01000032_1	5	4	VKRT01000032	52269	53496	I-F	Complete
pa00032	AGAGGTTGGACCCCGGATAGAGGTAAATCGCG	Forward	GTTCACTGCCGTATAGGCAGCTAAGAAA	VKRT01000032_1	6	4	VKRT01000032	52269	53496	I-F	Complete
pa00032	TCCAGGGGATCGGGCCTGCGTTTGGGAACCCG	Forward	GTTCACTGCCGTATAGGCAGCTAAGAAA	VKRT01000032_1	7	4	VKRT01000032	52269	53496	I-F	Complete
pa00032	CAGGCGTGCGTAGATCCAGGCGAACTTCGCCC	Forward	GTTCACTGCCGTATAGGCAGCTAAGAAA	VKRT01000032_1	8	4	VKRT01000032	52269	53496	I-F	Complete
pa00032	TTCTCCGGGCGCGCCCTGGAGCCATCATTGCC	Forward	GTTCACTGCCGTATAGGCAGCTAAGAAA	VKRT01000032_1	9	4	VKRT01000032	52269	53496	I-F	Complete
pa00032	ACCATAGGGCCGAATGAAGTTGATGTGCTTGC	Forward	GTTCACTGCCGTATAGGCAGCTAAGAAA	VKRT01000032_1	10	4	VKRT01000032	52269	53496	I-F	Complete
pa00032	ATACAGGCCGTGACGGCCAACAACCCTACTGG	Forward	GTTCACTGCCGTATAGGCAGCTAAGAAA	VKRT01000032_1	11	4	VKRT01000032	52269	53496	I-F	Complete
pa00032	CTCGTACGAGACCGAGCGGATCACCATGCCTG	Forward	GTTCACTGCCGTATAGGCAGCTAAGAAA	VKRT01000032_1	12	4	VKRT01000032	52269	53496	I-F	Complete
pa00032	TGTAGCCCCTCACCGGGTAGTCCGAGACTATG	Forward	GTTCACTGCCGTATAGGCAGCTAAGAAA	VKRT01000032_1	13	4	VKRT01000032	52269	53496	I-F	Complete
pa00032	CGAAACCGAAACCGCCGCGACCCAGGAGCGCA	Forward	GTTCACTGCCGTATAGGCAGCTAAGAAA	VKRT01000032_1	14	4	VKRT01000032	52269	53496	I-F	Complete
pa00032	TTTCGGGACTGCGGTCTGTACGCGGATTGAAT	Forward	GTTCACTGCCGTATAGGCAGCTAAGAAA	VKRT01000032_1	15	4	VKRT01000032	52269	53496	I-F	Complete
pa00032	TACGATGCAGCCAAGGGCCGGCTCGCCCAAAT	Forward	GTTCACTGCCGTATAGGCAGCTAAGAAA	VKRT01000032_1	16	4	VKRT01000032	52269	53496	I-F	Complete
pa00032	AAAGTAAAAGTCGAAGCCAGACTTCATACAGC	Forward	GTTCACTGCCGTATAGGCAGCTAAGAAA	VKRT01000032_1	17	4	VKRT01000032	52269	53496	I-F	Complete
pa00032	TCGTAATCATTGAAGCCCCGGGCAAGCTGAAA	Forward	GTTCACTGCCGTATAGGCAGCTAAGAAA	VKRT01000032_1	18	4	VKRT01000032	52269	53496	I-F	Complete
pa00032	TTACCTTTAAAAGGCTTTAAAAGGCCTTTTAG	Forward	GTTCACTGCCGTATAGGCAGCTAAGAAA	VKRT01000032_1	19	4	VKRT01000032	52269	53496	I-F	Complete
pa00032	TGTCTCGAAGTTCATAAGCGGGCTTCGGGCGA	Forward	GTTCACTGCCGTATAGGCAGCTAAGAAA	VKRT01000032_1	20	4	VKRT01000032	52269	53496	I-F	Complete
pa00032	GGCGAGCTACCGCCGACGTGGGGCCACTACGA	Reverse	TTTCTTAGCTGCCTACACGGCAGTGAAC	VKRT01000032_2	1	4	VKRT01000032	62024	63133	I-F	Complete
pa00032	GTCGACGACTATGTCGTGCAGCCCCGCAGTCA	Reverse	TTTCTTAGCTGCCTACACGGCAGTGAAC	VKRT01000032_2	2	4	VKRT01000032	62024	63133	I-F	Complete
pa00032	TCGTCGTGGTTGTAGGCCGCCTGCCACGTCTT	Reverse	TTTCTTAGCTGCCTACACGGCAGTGAAC	VKRT01000032_2	3	4	VKRT01000032	62024	63133	I-F	Complete
pa00032	AAACAGTTCGTAGGTCTGGCCCGCGACGTCCCT	Reverse	TTTCTTAGCTGCCTACACGGCAGTGAAC	VKRT01000032_2	4	4	VKRT01000032	62024	63133	I-F	Complete
pa00032	TTGCCGATCGAGCGCGCCACTCCCGCGCTGTT	Reverse	TTTCTTAGCTGCCTACACGGCAGTGAAC	VKRT01000032_2	5	4	VKRT01000032	62024	63133	I-F	Complete
pa00032	ATCGCCTGTTCGTGGCTGATGCCGTGGATCGC	Reverse	TTTCTTAGCTGCCTACACGGCAGTGAAC	VKRT01000032_2	6	4	VKRT01000032	62024	63133	I-F	Complete
pa00032	TACCAGTTTCTTAGACACCCGCGGCTTCTCAA	Reverse	TTTCTTAGCTGCCTACACGGCAGTGAAC	VKRT01000032_2	7	4	VKRT01000032	62024	63133	I-F	Complete
pa00032	ACAGGTGATCCAGCACCAGGCCGTCAGGTATC	Reverse	TTTCTTAGCTGCCTACACGGCAGTGAAC	VKRT01000032_2	8	4	VKRT01000032	62024	63133	I-F	Complete
pa00032	CATGTCGTCTGGTCGCGCAGTGTTTTTGTGCA	Reverse	TTTCTTAGCTGCCTACACGGCAGTGAAC	VKRT01000032_2	9	4	VKRT01000032	62024	63133	I-F	Complete
pa00032	GCCTGGACGGGCCGAACCAGGTCCAGGCCGCT	Reverse	TTTCTTAGCTGCCTACACGGCAGTGAAC	VKRT01000032_2	10	4	VKRT01000032	62024	63133	I-F	Complete
pa00032	GGCGGGGATGGAAGCTTGCGCTCGGGGATGCC	Reverse	TTTCTTAGCTGCCTACACGGCAGTGAAC	VKRT01000032_2	11	4	VKRT01000032	62024	63133	I-F	Complete
pa00032	GGCAAGAAAGGCTGGGGCAAGGCTCCGCTCTGC	Reverse	TTTCTTAGCTGCCTACACGGCAGTGAAC	VKRT01000032_2	12	4	VKRT01000032	62024	63133	I-F	Complete
pa00032	GGCAGAAGTCGCCGGACGTCCGCTCTTCGAAT	Reverse	TTTCTTAGCTGCCTACACGGCAGTGAAC	VKRT01000032_2	13	4	VKRT01000032	62024	63133	I-F	Complete
pa00032	AGGTGGCTGATGATCGCCAGATCTAACCGAAC	Reverse	TTTCTTAGCTGCCTACACGGCAGTGAAC	VKRT01000032_2	14	4	VKRT01000032	62024	63133	I-F	Complete
pa00032	ACCATGCTGGTCGTCACGGCTCCCATTGTTCT	Reverse	TTTCTTAGCTGCCTACACGGCAGTGAAC	VKRT01000032_2	15	4	VKRT01000032	62024	63133	I-F	Complete
pa00032	GCAAAGTGGGCTTTGCGGGTTCGGGGGGAAGA	Reverse	TTTCTTAGCTGCCTACACGGCAGTGAAC	VKRT01000032_2	16	4	VKRT01000032	62024	63133	I-F	Complete
pa00032	AAAAGGGCACGCCGTGGGTCGGCGACGTGTTC	Reverse	TTTCTTAGCTGCCTACACGGCAGTGAAC	VKRT01000032_2	17	4	VKRT01000032	62024	63133	I-F	Complete
pa00032	GGCCAGTACGTATGCGGCTCCGTAATCTATCA	Reverse	TTTCTTAGCTGCCTACACGGCAGTGAAC	VKRT01000032_2	18	4	VKRT01000032	62024	63133	I-F	Complete
pa00032	AACGGCGGAGCGAAAGCTGGGAACCCTCCGCGTAGGGCGAATAACGCCGGA	Forward	GGCGTTATCCGCCGATACCCCGCCGC	VKRT01000009_1	1	1	VKRT01000009	42179	42281	Unspecified	Incomplete
pa00033	ACGCTTCTGGATGGAGAGCCTGTTGAACGGGATACGGAGCGGGATACGCTGTGCTGGC	Forward	TCATACCTTGCCCTCCAGTTCTTTGGCC	VKRW01000024_1	1	1	VKRW01000024	86091	86204	Unspecified	Incomplete
pa00033	ATCACCGGCGCGCTGGCCTTCGGCGCCCAGGC	Forward	GTTCACTGCCGTATAGGCAGCTAAGAAA	VKRW01000036_1	1	1	VKRW01000036	52979	53067	Unspecified	Incomplete
pa00033	TTATCAGTAAATACGTGGCGACTTGGCCACCC	Reverse	GTTCACTGCCGTATAGGCAGCTAAGAAA	VKRW01000036_2	1	4	VKRW01000036	53174	53927	I-F	Complete
pa00033	TTGCTGCGTGTTGCAGCGACACCCGTTCAACA	Reverse	GTTCACTGCCGTATAGGCAGCTAAGAAA	VKRW01000036_2	2	4	VKRW01000036	53174	53927	I-F	Complete
pa00033	ACTGGAGATACGTGCACAGATCGGACGACACG	Reverse	GTTCACTGCCGTATAGGCAGCTAAGAAA	VKRW01000036_2	3	4	VKRW01000036	53174	53927	I-F	Complete
pa00033	ATATCAGTTTGCATGGTTTGCTCCTACCAAGC	Reverse	GTTCACTGCCGTATAGGCAGCTAAGAAA	VKRW01000036_2	4	4	VKRW01000036	53174	53927	I-F	Complete
pa00033	TTGCATCGCACCCTCCTGCTCACCGACCAGGC	Reverse	GTTCACTGCCGTATAGGCAGCTAAGAAA	VKRW01000036_2	5	4	VKRW01000036	53174	53927	I-F	Complete
pa00033	TGAACGTTCACGCATCACGCGCCTTTCCGGCC	Reverse	GTTCACTGCCGTATAGGCAGCTAAGAAA	VKRW01000036_2	6	4	VKRW01000036	53174	53927	I-F	Complete
pa00033	AGGCAGACGAGTACGCGCGGTCTCGCGAAGTG	Reverse	GTTCACTGCCGTATAGGCAGCTAAGAAA	VKRW01000036_2	7	4	VKRW01000036	53174	53927	I-F	Complete
pa00033	AGAACATGGCCCGGCTCCCGACGTTGCTGCGG	Reverse	GTTCACTGCCGTATAGGCAGCTAAGAAA	VKRW01000036_2	8	4	VKRW01000036	53174	53927	I-F	Complete
pa00033	ATGACGCAAGACGAGCTTGTCCGCCTTCTGGC	Reverse	GTTCACTGCCGTATAGGCAGCTAAGAAA	VKRW01000036_2	9	4	VKRW01000036	53174	53927	I-F	Complete
pa00033	GTTTGCAGGAAGCGGCGCTATCGCACCGAACT	Reverse	GTTCACTGCCGTATAGGCAGCTAAGAAA	VKRW01000036_2	10	4	VKRW01000036	53174	53927	I-F	Complete
pa00033	ATAGCTACGCCGAGCCAGTTGTAAGCTGACGC	Reverse	GTTCACTGCCGTATAGGCAGCTAAGAAA	VKRW01000036_2	11	4	VKRW01000036	53174	53927	I-F	Complete
pa00033	AAAAAATGTCCCGAAGTTCATAAGCGGGCTTCGGGCGA	Reverse	GTTCACTGCCGTATAGGCAGCTAAGAAA	VKRW01000036_2	12	4	VKRW01000036	53174	53927	I-F	Complete
pa00033	TGGATTCATGTATCAGGCATCGTACTCGGCAA	Reverse	TTTCTTAGCTGCCTACACGGCAGTGAAC	VKRW01000036_3	1	4	VKRW01000036	62451	63558	I-F	Complete
pa00033	CAGGTAGACGCGGACATCAAGCCCGCCGTGAA	Reverse	TTTCTTAGCTGCCTACACGGCAGTGAAC	VKRW01000036_3	2	4	VKRW01000036	62451	63558	I-F	Complete
pa00033	GAGAGCCGCAGGGAGCGGGGCCGCAAACTCCT	Reverse	TTTCTTAGCTGCCTACACGGCAGTGAAC	VKRW01000036_3	3	4	VKRW01000036	62451	63558	I-F	Complete
pa00033	TGGAGGCGACCGAACCCGGGCTGTTCGAGGAT	Reverse	TTTCTTAGCTGCCTACACGGCAGTGAAC	VKRW01000036_3	4	4	VKRW01000036	62451	63558	I-F	Complete
pa00033	AACCGCGCGCAACAGCTGTGCATCGTCACCTT	Reverse	TTTCTTAGCTGCCTACACGGCAGTGAAC	VKRW01000036_3	5	4	VKRW01000036	62451	63558	I-F	Complete
pa00033	CGTCTCGATGCTGCCGTCGATGAGCGTCTTGT	Reverse	TTTCTTAGCTGCCTACACGGCAGTGAAC	VKRW01000036_3	6	4	VKRW01000036	62451	63558	I-F	Complete
pa00033	TTATCAAGCGGCTGTGCTGGGCCTGTTTCGTT	Reverse	TTTCTTAGCTGCCTACACGGCAGTGAAC	VKRW01000036_3	7	4	VKRW01000036	62451	63558	I-F	Complete
pa00033	GCCTTCGGTGGTGATCTTTCCGTTGTTTGCCT	Reverse	TTTCTTAGCTGCCTACACGGCAGTGAAC	VKRW01000036_3	8	4	VKRW01000036	62451	63558	I-F	Complete
pa00033	AATCGTGCTCGAGATACCAGCCATCCGCGCAC	Reverse	TTTCTTAGCTGCCTACACGGCAGTGAAC	VKRW01000036_3	9	4	VKRW01000036	62451	63558	I-F	Complete
pa00033	AACAGAACCGCGCACCTCGATCAGCCTCGCAT	Reverse	TTTCTTAGCTGCCTACACGGCAGTGAAC	VKRW01000036_3	10	4	VKRW01000036	62451	63558	I-F	Complete
pa00033	GTAAATCCAGCGCCTGGGCTGCGCATTGTCCA	Reverse	TTTCTTAGCTGCCTACACGGCAGTGAAC	VKRW01000036_3	11	4	VKRW01000036	62451	63558	I-F	Complete
pa00033	CACGCAGCCAGGCTCGAACATCGGCCCGGCTT	Reverse	TTTCTTAGCTGCCTACACGGCAGTGAAC	VKRW01000036_3	12	4	VKRW01000036	62451	63558	I-F	Complete
pa00033	TACTACGACGACGCTTTGCAGGCTGATATTCA	Reverse	TTTCTTAGCTGCCTACACGGCAGTGAAC	VKRW01000036_3	13	4	VKRW01000036	62451	63558	I-F	Complete
pa00033	ACGACGCGACCAGAATCGCGATTTGCACCCAC	Reverse	TTTCTTAGCTGCCTACACGGCAGTGAAC	VKRW01000036_3	14	4	VKRW01000036	62451	63558	I-F	Complete
pa00033	GCGCTGACGCCGCATTCGGCGATCTGCTTCGT	Reverse	TTTCTTAGCTGCCTACACGGCAGTGAAC	VKRW01000036_3	15	4	VKRW01000036	62451	63558	I-F	Complete
pa00033	CGGGCGCTTGCGCCGGATCGGCGAATTGGATG	Reverse	TTTCTTAGCTGCCTACACGGCAGTGAAC	VKRW01000036_3	16	4	VKRW01000036	62451	63558	I-F	Complete
pa00033	CCGGGCTGGATGGACTCGAAGGGCGCCAGGCT	Reverse	TTTCTTAGCTGCCTACACGGCAGTGAAC	VKRW01000036_3	17	4	VKRW01000036	62451	63558	I-F	Complete
pa00033	GACCAGATCCTGCCGCAGTACTGGCAGGACCG	Reverse	TTTCTTAGCTGCCTACACGGCAGTGAAC	VKRW01000036_3	18	4	VKRW01000036	62451	63558	I-F	Complete
pa00034	CGCAACAAGCATGGAGAACAGCATCAATTCGC	Forward	GTTCACTGCCGTACAGGCAGCTAAGAAA	VKRV01000001_1	1	4	VKRV01000001	400142	400890	I-F	Incomplete
pa00034	TCGGCCCGTCCAGAACGTCACACGCTCGCCAT	Forward	GTTCACTGCCGTACAGGCAGCTAAGAAA	VKRV01000001_1	2	4	VKRV01000001	400142	400890	I-F	Incomplete
pa00034	TTTGTCTCGATGATCATTTTGACGCGGCGCTC	Forward	GTTCACTGCCGTACAGGCAGCTAAGAAA	VKRV01000001_1	3	4	VKRV01000001	400142	400890	I-F	Incomplete
pa00034	ATCACGGCCACCCGAACACGTCGCCCAGGAAC	Forward	GTTCACTGCCGTACAGGCAGCTAAGAAA	VKRV01000001_1	4	4	VKRV01000001	400142	400890	I-F	Incomplete
pa00034	AGTGCCACCACCCGTTCCGCCGCCATCACCAT	Forward	GTTCACTGCCGTACAGGCAGCTAAGAAA	VKRV01000001_1	5	4	VKRV01000001	400142	400890	I-F	Incomplete
pa00034	GAAGAACACGCTGGCCGGTGAGTTCTCCGGGC	Forward	GTTCACTGCCGTACAGGCAGCTAAGAAA	VKRV01000001_1	6	4	VKRV01000001	400142	400890	I-F	Incomplete
pa00034	ATGCAGCCAGGGCTTACTCCGCTGCTGCTGGAC	Forward	GTTCACTGCCGTACAGGCAGCTAAGAAA	VKRV01000001_1	7	4	VKRV01000001	400142	400890	I-F	Incomplete
pa00034	TTGAGCTTGTCGTTGTACTCGTCGAGGCTCAT	Forward	GTTCACTGCCGTACAGGCAGCTAAGAAA	VKRV01000001_1	8	4	VKRV01000001	400142	400890	I-F	Incomplete
pa00034	ATACTGACTCAGCCAGGGAAAAGTCACTTGGA	Forward	GTTCACTGCCGTACAGGCAGCTAAGAAA	VKRV01000001_1	9	4	VKRV01000001	400142	400890	I-F	Incomplete
pa00034	TCGGCGAGGCGATCGATCATGCGAATCAGCAA	Forward	GTTCACTGCCGTACAGGCAGCTAAGAAA	VKRV01000001_1	10	4	VKRV01000001	400142	400890	I-F	Incomplete
pa00034	ATCGACCACGACAGTGCTTCCCTGGTCTATTC	Forward	GTTCACTGCCGTACAGGCAGCTAAGAAA	VKRV01000001_1	11	4	VKRV01000001	400142	400890	I-F	Incomplete
pa00034	ATTGGCCGTGCAAGGTCCACCAGTCGATGCTT	Forward	GTTCACTGCCGTACAGGCAGCTAAGAAA	VKRV01000001_1	12	4	VKRV01000001	400142	400890	I-F	Incomplete
pa00034	TCCGGCGTTATTCGCCCTACGCGGAGGGTTCCCAGCTTTCGCTCCGCCGTTG	Reverse	GCGGCGGGTATCGGCGGATAACGCC	VKRV01000026_1	1	1	VKRV01000026	53703	53804	Unspecified	Incomplete
pa00035	CAGGCGGGCTTCGGCCTTGGTCATGTCCTTGTGCAGGCGGTCG	ND	ACGGTCTGTTCGCTGCCGTTGTCGGC	VKRX01000001_1	1	1	VKRX01000001	306579	306673	Unspecified	Incomplete
pa00035	TCCGACGAGCGTCCTCGCGCGAGAAGCCCCTTCATGCCGCAGTTCCATGGCG	Reverse	TTTGCCCCTTCTTGAACTGCGTT	VKRX01000004_1	1	1	VKRX01000004	6243	6340	Unspecified	Incomplete
pa00035	CCCGATCTACCTCATTCAACC	Reverse	CTGAGTTCGGATGCCGAACTCAG	VKRX01000094_1	1	1	VKRX01000094	4505	4669	Unspecified	Incomplete
pa00035	TGAAATCAGCGGCAAGCAATGCGCTTTACCG	Reverse	CTGAGTTCGGATGCCGAACTCAG	VKRX01000094_1	2	1	VKRX01000094	4505	4669	Unspecified	Incomplete
pa00035	ACAGAATCCGCCGAGTACGCC	Reverse	CTGAGTTCGGATGCCGAACTCAG	VKRX01000094_1	3	1	VKRX01000094	4505	4669	Unspecified	Incomplete
pa00036	CAGGCGGGCTTCGGCCTTGGTCATGTCCTTGTGCAGGCGGTCG	ND	ACGGTCTGTTCGCTGCCGTTGTCGGC	VKRY01000001_1	1	1	VKRY01000001	396669	396763	Unspecified	Incomplete
pa00036	GCCAGCACAGCGTATCCCGCTCCGTATCCCGTTCAACAGGCTCTCCATCCAGAAGCGT	Reverse	GGCCAAAGAACTGGAGGGCAAGGTATGA	VKRY01000024_1	1	1	VKRY01000024	12204	12317	Unspecified	Incomplete
pa00037	CCAGGCGGGCTTCGGCCTTGGTCATGTCCTTGTGCAGGCGGTCGAT	ND	GGTCTGTTCGCTGCCGTTGTCGG	VLET01000002_1	1	1	VLET01000002	251549	251640	Unspecified	Incomplete
pa00037	ACGCTTCTGGATGGAGAGCCTGTTGAACGGGATACGGAGCGGGATACGCTGTGCTGGC	Forward	TCATACCTTGCCCTCCAGTTCTTTGGCC	VLET01000025_1	1	1	VLET01000025	86834	86947	Unspecified	Incomplete
pa00037	GCCTATGGCGTTATCCGCCCTACGGACCGGCG	Forward	CCCCGCTAACCCAACGTGGTGTACGGCGAATAAC	VLET01000006_1	1	1	VLET01000006	19273	19372	Unspecified	Incomplete
pa00038	ACGCTTCTGGATGGAGAGCCTGTTGAACGGGATACGGAGCGGGATACGCTGTGCTGGC	Forward	TCATACCTTGCCCTCCAGTTCTTTGGCC	VLEW01000024_1	1	1	VLEW01000024	85464	85577	Unspecified	Incomplete
pa00038	GATAAACGGCGGATAACGCCGATNNNNNNNNNNNNNNNNNNNNNNNNNNNNNNNNNNNNNNNNNNNNNNNNNNNNNNNNNNNNNNNNNNNNNNNNNNNNNNNNNNNNNNNNNNNNNNT	Reverse	AAGCCGCACTTCCAGGCGCCAATCCGGGCGTGGGGCGAATAACCGCTGCGCGG	VLEW01000029_1	1	1	VLEW01000029	41870	42205	Unspecified	Incomplete
pa00038	GATAAACGGCGGATAACGCCGTTGGCGTTATGCGCCCTACCTGTCCCGGACGACGAAAG	Reverse	AAGCCGCACTTCCAGGCGCCAATCCGGGCGTGGGGCGAATAACCGCTGCGCGG	VLEW01000029_1	2	1	VLEW01000029	41870	42205	Unspecified	Incomplete
pa00038	ATGCTGTTGCCACGACATAGAAGCCATAGTTA	Forward	GTTCACTGCCGTGTAGGCAGCTAAGAAA	VLEW01000030_1	1	4	VLEW01000030	856	3103	I-F	Complete
pa00038	TTGAAGCGAGGATAGAGGAGTCTAAAACTGAT	Forward	GTTCACTGCCGTGTAGGCAGCTAAGAAA	VLEW01000030_1	2	4	VLEW01000030	856	3103	I-F	Complete
pa00038	TGGGGCGAAACCCCTAGGCGCCGGGCTAGCTC	Forward	GTTCACTGCCGTGTAGGCAGCTAAGAAA	VLEW01000030_1	3	4	VLEW01000030	856	3103	I-F	Complete
pa00038	TCCTCAAGTTTTGTCAGCCGAGCCAGCATTTC	Forward	GTTCACTGCCGTGTAGGCAGCTAAGAAA	VLEW01000030_1	4	4	VLEW01000030	856	3103	I-F	Complete
pa00038	TCGATGCCCCGGCGAACCGGGGCGGGGTGGTT	Forward	GTTCACTGCCGTGTAGGCAGCTAAGAAA	VLEW01000030_1	5	4	VLEW01000030	856	3103	I-F	Complete
pa00038	TGATTGCTGCGGCACCTGAACTGCTCTCCATT	Forward	GTTCACTGCCGTGTAGGCAGCTAAGAAA	VLEW01000030_1	6	4	VLEW01000030	856	3103	I-F	Complete
pa00038	TACCCCTCATTAGCCCGGCAAGTCCGGGCATT	Forward	GTTCACTGCCGTGTAGGCAGCTAAGAAA	VLEW01000030_1	7	4	VLEW01000030	856	3103	I-F	Complete
pa00038	ACTCTGCGCCTCGACGTCGGGATCTACGAAAA	Forward	GTTCACTGCCGTGTAGGCAGCTAAGAAA	VLEW01000030_1	8	4	VLEW01000030	856	3103	I-F	Complete
pa00038	AAAATGAAACGGATCAGCTCGCCGACAATCTC	Forward	GTTCACTGCCGTGTAGGCAGCTAAGAAA	VLEW01000030_1	9	4	VLEW01000030	856	3103	I-F	Complete
pa00038	TGGAGCGCTGCACCATTACCCGCGCAGCCCGA	Forward	GTTCACTGCCGTGTAGGCAGCTAAGAAA	VLEW01000030_1	10	4	VLEW01000030	856	3103	I-F	Complete
pa00038	ACCCGAATGCATCACCAACCCACGGCGTGCCC	Forward	GTTCACTGCCGTGTAGGCAGCTAAGAAA	VLEW01000030_1	11	4	VLEW01000030	856	3103	I-F	Complete
pa00038	CTCCAGAGCGGGTCCGACAATAGTCAAAACCC	Forward	GTTCACTGCCGTGTAGGCAGCTAAGAAA	VLEW01000030_1	12	4	VLEW01000030	856	3103	I-F	Complete
pa00038	AGGACTCAGCGAGCCTTCACAAGACGCCTCCA	Forward	GTTCACTGCCGTGTAGGCAGCTAAGAAA	VLEW01000030_1	13	4	VLEW01000030	856	3103	I-F	Complete
pa00038	ATCGAGCAGTGCATCGCCGTCTACAACCAGCT	Forward	GTTCACTGCCGTGTAGGCAGCTAAGAAA	VLEW01000030_1	14	4	VLEW01000030	856	3103	I-F	Complete
pa00038	TGATCGACATCAGGAACGCCCACAGAGGCCGC	Forward	GTTCACTGCCGTGTAGGCAGCTAAGAAA	VLEW01000030_1	15	4	VLEW01000030	856	3103	I-F	Complete
pa00038	ATCACGCCCCAGCCACTTTTCAACCCCGCACT	Forward	GTTCACTGCCGTGTAGGCAGCTAAGAAA	VLEW01000030_1	16	4	VLEW01000030	856	3103	I-F	Complete
pa00038	GGTGTGTGCGGCCAGCTCGGACCCGAACTTGA	Forward	GTTCACTGCCGTGTAGGCAGCTAAGAAA	VLEW01000030_1	17	4	VLEW01000030	856	3103	I-F	Complete
pa00038	AGTCACAGCCGCCGCAGCAGCCAGACCGCCCG	Forward	GTTCACTGCCGTGTAGGCAGCTAAGAAA	VLEW01000030_1	18	4	VLEW01000030	856	3103	I-F	Complete
pa00038	TTAGCGAGTCACCGGGACAAAGGTGACCACGG	Forward	GTTCACTGCCGTGTAGGCAGCTAAGAAA	VLEW01000030_1	19	4	VLEW01000030	856	3103	I-F	Complete
pa00038	TGTCCGAACTCCCATCTGTTGCCCTGATCAAC	Forward	GTTCACTGCCGTGTAGGCAGCTAAGAAA	VLEW01000030_1	20	4	VLEW01000030	856	3103	I-F	Complete
pa00038	AGAAACTGCGGAACCGGAAGTGCATTGATCAA	Forward	GTTCACTGCCGTGTAGGCAGCTAAGAAA	VLEW01000030_1	21	4	VLEW01000030	856	3103	I-F	Complete
pa00038	AAGTTCGTGACTGAGCACCGGCACCTGGGCAT	Forward	GTTCACTGCCGTGTAGGCAGCTAAGAAA	VLEW01000030_1	22	4	VLEW01000030	856	3103	I-F	Complete
pa00038	ATCACGTGTGATTTTCGATGAACGTGATTTTT	Forward	GTTCACTGCCGTGTAGGCAGCTAAGAAA	VLEW01000030_1	23	4	VLEW01000030	856	3103	I-F	Complete
pa00038	GGAACGAAGCGGGTGCGACACGTCGCAACTGC	Forward	GTTCACTGCCGTGTAGGCAGCTAAGAAA	VLEW01000030_1	24	4	VLEW01000030	856	3103	I-F	Complete
pa00038	TCGCCCGTCACGGAGCCCGCCGCCTTGGTCAC	Forward	GTTCACTGCCGTGTAGGCAGCTAAGAAA	VLEW01000030_1	25	4	VLEW01000030	856	3103	I-F	Complete
pa00038	AGAATGGACTGCCGAGCGCCGGCCGCCAGTTG	Forward	GTTCACTGCCGTGTAGGCAGCTAAGAAA	VLEW01000030_1	26	4	VLEW01000030	856	3103	I-F	Complete
pa00038	CGGCATTGCTGAATGCCATAGCGGATCTGCTC	Forward	GTTCACTGCCGTGTAGGCAGCTAAGAAA	VLEW01000030_1	27	4	VLEW01000030	856	3103	I-F	Complete
pa00038	GGCATCCCCGAGCGCAAGCTTCCATCCCCGCC	Forward	GTTCACTGCCGTGTAGGCAGCTAAGAAA	VLEW01000030_1	28	4	VLEW01000030	856	3103	I-F	Complete
pa00038	AGCGGCCTGGACCTGGTTCGGCCCGTCCAGGC	Forward	GTTCACTGCCGTGTAGGCAGCTAAGAAA	VLEW01000030_1	29	4	VLEW01000030	856	3103	I-F	Complete
pa00038	CAGAAGCGCCGGCCGTTGGCGAAGAACCAGTA	Forward	GTTCACTGCCGTGTAGGCAGCTAAGAAA	VLEW01000030_1	30	4	VLEW01000030	856	3103	I-F	Complete
pa00038	GATACCTGACGGCCTGGTGCTGGATCACCTGT	Forward	GTTCACTGCCGTGTAGGCAGCTAAGAAA	VLEW01000030_1	31	4	VLEW01000030	856	3103	I-F	Complete
pa00038	TGTCCTTTCAACTCGGTCTGCTCGTAGAGGTT	Forward	GTTCACTGCCGTGTAGGCAGCTAAGAAA	VLEW01000030_1	32	4	VLEW01000030	856	3103	I-F	Complete
pa00038	TTGAGAAGCCGCGGGTGTCTAAGAAACTGGTA	Forward	GTTCACTGCCGTGTAGGCAGCTAAGAAA	VLEW01000030_1	33	4	VLEW01000030	856	3103	I-F	Complete
pa00038	AAGACGTGGCAGGCGGCCTACAACCACGACGA	Forward	GTTCACTGCCGTGTAGGCAGCTAAGAAA	VLEW01000030_1	34	4	VLEW01000030	856	3103	I-F	Complete
pa00038	TGACTGCGGGGCTGCACGACATAGTCGTCGAC	Forward	GTTCACTGCCGTGTAGGCAGCTAAGAAA	VLEW01000030_1	35	4	VLEW01000030	856	3103	I-F	Complete
pa00038	GTATGAAGTGTGTTACCGCGTGGGCGATTCCT	Forward	GTTCACTGCCGTGTAGGCAGCTAAGAAA	VLEW01000030_1	36	4	VLEW01000030	856	3103	I-F	Complete
pa00038	TCGTAGTGGCCCCACGTCGGCGGTAGCTCGCC	Forward	GTTCACTGCCGTGTAGGCAGCTAAGAAA	VLEW01000030_1	37	4	VLEW01000030	856	3103	I-F	Complete
pa00038	TCGCCCGAAGCCCGCTTATGAACTTCGGGACA	Reverse	TTTCTTAGCTGCCTATACGGCAGTGAAC	VLEW01000030_2	1	4	VLEW01000030	11628	12675	I-F	Complete
pa00038	GCCAGCGCGAACCAGCACTCGCAGCAGCTGGT	Reverse	TTTCTTAGCTGCCTATACGGCAGTGAAC	VLEW01000030_2	2	4	VLEW01000030	11628	12675	I-F	Complete
pa00038	TGAGCTACAGCGAATCCGTGGCCTCCGGTGAT	Reverse	TTTCTTAGCTGCCTATACGGCAGTGAAC	VLEW01000030_2	3	4	VLEW01000030	11628	12675	I-F	Complete
pa00038	GCCAGCAGGCCGACATGATGATCGTGCTCACT	Reverse	TTTCTTAGCTGCCTATACGGCAGTGAAC	VLEW01000030_2	4	4	VLEW01000030	11628	12675	I-F	Complete
pa00038	CGGGCCTTCGCTTCGGCATCGACACGCTGGTT	Reverse	TTTCTTAGCTGCCTATACGGCAGTGAAC	VLEW01000030_2	5	4	VLEW01000030	11628	12675	I-F	Complete
pa00038	GAGTGCATCTTCGTATCGCTGGATGCGCTTCT	Reverse	TTTCTTAGCTGCCTATACGGCAGTGAAC	VLEW01000030_2	6	4	VLEW01000030	11628	12675	I-F	Complete
pa00038	GTCTTGCGCGACCGTGCGCGCTCGATCACTGC	Reverse	TTTCTTAGCTGCCTATACGGCAGTGAAC	VLEW01000030_2	7	4	VLEW01000030	11628	12675	I-F	Complete
pa00038	CTATGCCAAGTGGCTGAACTCCGCCTCGGATT	Reverse	TTTCTTAGCTGCCTATACGGCAGTGAAC	VLEW01000030_2	8	4	VLEW01000030	11628	12675	I-F	Complete
pa00038	CGGGGGATATCGCTCAGCTCGGGCTGGATGTT	Reverse	TTTCTTAGCTGCCTATACGGCAGTGAAC	VLEW01000030_2	9	4	VLEW01000030	11628	12675	I-F	Complete
pa00038	GCTATGAGAGGGAAATGCGCCGGATGGCAGCG	Reverse	TTTCTTAGCTGCCTATACGGCAGTGAAC	VLEW01000030_2	10	4	VLEW01000030	11628	12675	I-F	Complete
pa00038	AGGAAATGGTGAGTCAAGAGATCAGAGTCCTT	Reverse	TTTCTTAGCTGCCTATACGGCAGTGAAC	VLEW01000030_2	11	4	VLEW01000030	11628	12675	I-F	Complete
pa00038	TTGCTCAGGGATGCTATGCGGGTTGTCGGACA	Reverse	TTTCTTAGCTGCCTATACGGCAGTGAAC	VLEW01000030_2	12	4	VLEW01000030	11628	12675	I-F	Complete
pa00038	CCATCCTCCGCGAATTACTAGCCGTCGGGCCC	Reverse	TTTCTTAGCTGCCTATACGGCAGTGAAC	VLEW01000030_2	13	4	VLEW01000030	11628	12675	I-F	Complete
pa00038	GGTACTCGTCTGCTCGCATCACATGCCCTCCC	Reverse	TTTCTTAGCTGCCTATACGGCAGTGAAC	VLEW01000030_2	14	4	VLEW01000030	11628	12675	I-F	Complete
pa00038	CCGGGGCATCGAGGACAACGAAATGAGCCTGA	Reverse	TTTCTTAGCTGCCTATACGGCAGTGAAC	VLEW01000030_2	15	4	VLEW01000030	11628	12675	I-F	Complete
pa00038	TGCGACCAGGTCCGCGGTAATCCCTTCTGACA	Reverse	TTTCTTAGCTGCCTATACGGCAGTGAAC	VLEW01000030_2	16	4	VLEW01000030	11628	12675	I-F	Complete
pa00038	CAATCGCGCCTCAACGGCCTGACGGTCAGCGA	Reverse	TTTCTTAGCTGCCTATACGGCAGTGAAC	VLEW01000030_2	17	4	VLEW01000030	11628	12675	I-F	Complete
pa00038	AACGGCGGAGCGAAAGCTGGGAACCCTCCGCGTAGGGCGAATAACGCCGGA	Forward	GGCGTTATCCGCCGATACCCCGCCGC	VLEW01000006_1	1	1	VLEW01000006	41453	41555	Unspecified	Incomplete
pa00038	GGCGGTCCACCATACCGATCTCACGATCGAGCGGGTGGTCGAC	ND	CATGCCGAGGCGATCGCCGAGCG	VLEW01000679_1	1	1	VLEW01000679	61	149	Unspecified	Incomplete
pa00039	ACGCTTCTGGATGGAGAGCCTGTTGAACGGGATACGGAGCGGGATACGCTGTGCTGGC	Forward	TCATACCTTGCCCTCCAGTTCTTTGGCC	VLEX01000021_1	1	1	VLEX01000021	86083	86196	Unspecified	Incomplete
pa00039	AACGGCGGAGCGAAAGCTGGGAACCCTCCGCGTAGGGCGAATAACGCCGGA	Forward	GGCGTTATCCGCCGATACCCCGCCGC	VLEX01000006_1	1	1	VLEX01000006	95524	95626	Unspecified	Incomplete
pa00040	TCCGGCGTTATTCGCCCTACGCGGAGGGTTCCCAGCTTTCGCTCCGCCGTTG	Reverse	GCGGCGGGTATCGGCGGATAACGCC	VLEY01000002_1	1	1	VLEY01000002	261248	261349	Unspecified	Incomplete
pa00040	CCAAGACGCCGAACCGCATGCGTTTTGAAGGGCGAACGACCGGCCAGGATGGCCGGGCC	Reverse	GGGGTGGGCTGAACGACGAGGCCTCGACAGGATGTCGGCTCGGCCTCAC	VLEY01000024_1	1	1	VLEY01000024	84599	84755	Unspecified	Incomplete
pa00040	GCCAGCACAGCGTATCCCGCTCCGTATCCCGTTCAACAGGCTCTCCATCCAGAAGCGT	Reverse	GGCCAAAGAACTGGAGGGCAAGGTATGA	VLEY01000025_1	1	1	VLEY01000025	9080	9193	Unspecified	Incomplete
pa00040	CAGGCGGGCTTCGGCCTTGGTCATGTCCTTGTGCAGGCGGTCG	ND	ACGGTCTGTTCGCTGCCGTTGTCGGC	VLEY01000003_1	1	1	VLEY01000003	169699	169793	Unspecified	Incomplete
pa00040	TGAAAACCGTAGCGGCGAAGCCTGCGGCCAAGCCGGCT	Forward	GCGAAACCGGCGGCCAAGCCCGCGGCGAAAACCGCAGCCGCGAAGCCCG	VLEY01000060_1	1	2	VLEY01000060	12350	12932	Unspecified	Incomplete
pa00040	CAGCCAAGCCGACGGCGAAGCCTGCTGCGAAACCGGCGGCCAAGCCCGCGGCGAAAACCGCAGCCGCGAAGCCCGCA	Forward	GCGAAACCGGCGGCCAAGCCCGCGGCGAAAACCGCAGCCGCGAAGCCCG	VLEY01000060_1	2	2	VLEY01000060	12350	12932	Unspecified	Incomplete
pa00040	CGAAAACCGCAGCCGCGAAGCCCGTCGCCAAGCCGGCGGCGAAGCCTGTC	Forward	GCGAAACCGGCGGCCAAGCCCGCGGCGAAAACCGCAGCCGCGAAGCCCG	VLEY01000060_1	3	2	VLEY01000060	12350	12932	Unspecified	Incomplete
pa00040	NNNNNNNNNNNNNNNNNNNNNNNNNNNNNNNNNNNNNNNNNNNNNNNNNNNNNNNNNNNNNNNNNNNNNNNNNNNNNNNNNNNNNN	Forward	GCGAAACCGGCGGCCAAGCCCGCGGCGAAAACCGCAGCCGCGAAGCCCG	VLEY01000060_1	4	2	VLEY01000060	12350	12932	Unspecified	Incomplete
pa00040	CAGCCAAGCCAGCTGCGAAGCCTGCGGCGAAACCGGCG	Forward	GCGAAACCGGCGGCCAAGCCCGCGGCGAAAACCGCAGCCGCGAAGCCCG	VLEY01000060_1	5	2	VLEY01000060	12350	12932	Unspecified	Incomplete
pa00040	ACCCGTCCGTGATTGGCGAGCGCTCG	ND	CTGAGGGCTCGCCGTCGTGCCAGGATTG	VLEY01000808_1	1	1	VLEY01000808	5	86	Unspecified	Incomplete
pa00041	GCGTACATGACTGAGGGAGAGTCCACGGACCT	Forward	GTGTTCCCCACGGGTGTGGGGATGAACCG	VLFA01000001_1	1	4	VLFA01000001	280793	281492	I-E	Complete
pa00041	GCGTTCATTTCCCAGGACGTGGACCAGCTGCG	Forward	GTGTTCCCCACGGGTGTGGGGATGAACCG	VLFA01000001_1	2	4	VLFA01000001	280793	281492	I-E	Complete
pa00041	TCGTAGCCCTCCGGGAGGGATTCGAACTTGTA	Forward	GTGTTCCCCACGGGTGTGGGGATGAACCG	VLFA01000001_1	3	4	VLFA01000001	280793	281492	I-E	Complete
pa00041	CCTCCGACGTGGAGGTTGAGGCGGATGGCTAC	Forward	GTGTTCCCCACGGGTGTGGGGATGAACCG	VLFA01000001_1	4	4	VLFA01000001	280793	281492	I-E	Complete
pa00041	GCAAAGAGGCTGGGTGGCAACCTCGGCCAGTG	Forward	GTGTTCCCCACGGGTGTGGGGATGAACCG	VLFA01000001_1	5	4	VLFA01000001	280793	281492	I-E	Complete
pa00041	TAGGTGTGCTGGGCGTAGTCGGTGGAGTTCTG	Forward	GTGTTCCCCACGGGTGTGGGGATGAACCG	VLFA01000001_1	6	4	VLFA01000001	280793	281492	I-E	Complete
pa00041	GCCGTGTCGTTCGATGGTGATGTCGTGCTGCT	Forward	GTGTTCCCCACGGGTGTGGGGATGAACCG	VLFA01000001_1	7	4	VLFA01000001	280793	281492	I-E	Complete
pa00041	TTCATGAACGGCAGAACGTTGAGCGCCGATTT	Forward	GTGTTCCCCACGGGTGTGGGGATGAACCG	VLFA01000001_1	8	4	VLFA01000001	280793	281492	I-E	Complete
pa00041	GTTGTTCTAGAGTCCGTTCAGGAGATGCTTCT	Forward	GTGTTCCCCACGGGTGTGGGGATGAACCG	VLFA01000001_1	9	4	VLFA01000001	280793	281492	I-E	Complete
pa00041	AGGTATTCCTTGCCCTTGGCCAGGAGCACGCC	Forward	GTGTTCCCCACGGGTGTGGGGATGAACCG	VLFA01000001_1	10	4	VLFA01000001	280793	281492	I-E	Complete
pa00041	TCATCGATCGTGGCGGCTGCACTGGCTGCCTG	Forward	GTGTTCCCCACGGGTGTGGGGATGAACCG	VLFA01000001_1	11	4	VLFA01000001	280793	281492	I-E	Complete
pa00041	CTCACTTGGCACAGGCCCGGCGCGAGAGAGCG	Forward	GTGTTCCCCACATGCGTGGGGATGAACCG	VLFA01000001_2	1	4	VLFA01000001	290726	291487	I-E	Complete
pa00041	GAGGTAGGTCATGAGTGAGGTGAAGCGGTACA	Forward	GTGTTCCCCACATGCGTGGGGATGAACCG	VLFA01000001_2	2	4	VLFA01000001	290726	291487	I-E	Complete
pa00041	CCGCAGAAGCCCAAGCCGACCGCCTTTGAGGA	Forward	GTGTTCCCCACATGCGTGGGGATGAACCG	VLFA01000001_2	3	4	VLFA01000001	290726	291487	I-E	Complete
pa00041	ATCAGCCCCAATGAGGGCCTCGTACAATTCAT	Forward	GTGTTCCCCACATGCGTGGGGATGAACCG	VLFA01000001_2	4	4	VLFA01000001	290726	291487	I-E	Complete
pa00041	TCCTCTGGCTCGATGGCAGCCCAGGATTTGCA	Forward	GTGTTCCCCACATGCGTGGGGATGAACCG	VLFA01000001_2	5	4	VLFA01000001	290726	291487	I-E	Complete
pa00041	GATCGCTATAGCGCGCTGACGGTCAGTCTCGT	Forward	GTGTTCCCCACATGCGTGGGGATGAACCG	VLFA01000001_2	6	4	VLFA01000001	290726	291487	I-E	Complete
pa00041	ATCCGCGCACCGGAGCGAAAAGACTGCCGCCA	Forward	GTGTTCCCCACATGCGTGGGGATGAACCG	VLFA01000001_2	7	4	VLFA01000001	290726	291487	I-E	Complete
pa00041	GCCGACCGCCTTTGAAGACATCGATTTCCCGCG	Forward	GTGTTCCCCACATGCGTGGGGATGAACCG	VLFA01000001_2	8	4	VLFA01000001	290726	291487	I-E	Complete
pa00041	TCGTGAACAACCAGATTCGCTCTGGAACTTCA	Forward	GTGTTCCCCACATGCGTGGGGATGAACCG	VLFA01000001_2	9	4	VLFA01000001	290726	291487	I-E	Complete
pa00041	AACACCCCTTTGTAGAGAACCCGCTTCATCAT	Forward	GTGTTCCCCACATGCGTGGGGATGAACCG	VLFA01000001_2	10	4	VLFA01000001	290726	291487	I-E	Complete
pa00041	CATCCGCAGAGACGCCAGCTCGGCTTTGTAGA	Forward	GTGTTCCCCACATGCGTGGGGATGAACCG	VLFA01000001_2	11	4	VLFA01000001	290726	291487	I-E	Complete
pa00041	AAGGACCGCGTCCGCGTGCTGCTGGAGACGAT	Forward	GTGTTCCCCACATGCGTGGGGATGAACCG	VLFA01000001_2	12	4	VLFA01000001	290726	291487	I-E	Complete
pa00041	GCCAGCACAGCGTATCCCGCTCCGTATCCCGTTCAACAGGCTCTCCATCCAGAAGCGT	Reverse	GGCCAAAGAACTGGAGGGCAAGGTATGA	VLFA01000027_1	1	1	VLFA01000027	8897	9010	Unspecified	Incomplete
pa00041	GGCCGCGTAGGGCGAATAACCGCTTGCGGT	ND	TATCCGCCATGAAACGTCGGCGCAGCGG	VLFA01000033_1	1	1	VLFA01000033	89189	89360	Unspecified	Incomplete
pa00041	CGGATAACGCCGGTGGCGTTATTCGCCCTACGGCCCGACTACGGGGCCGCGGGACGCA	ND	TATCCGCCATGAAACGTCGGCGCAGCGG	VLFA01000033_1	2	1	VLFA01000033	89189	89360	Unspecified	Incomplete
pa00041	CAGGCGGGCTTCGGCCTTGGTCATGTCCTTGTGCAGGCGGTCGAT	ND	GGTCTGTTCGCTGCCGTTGTCGGC	VLFA01000005_1	1	1	VLFA01000005	223332	223424	Unspecified	Incomplete
pa00042	CGGTAGTGGTCGCGGTCACACGTGTTATCTAT	ND	TTTCTTAGCTGCCTATACGGCAGTGAAC	VLFC01000121_1	1	4	VLFC01000121	755	1502	I-F	Complete
pa00042	CTATGCGCTCCGCGGCTGAAATCATTGCGCGA	ND	TTTCTTAGCTGCCTATACGGCAGTGAAC	VLFC01000121_1	2	4	VLFC01000121	755	1502	I-F	Complete
pa00042	TCGCTGAGTGCCTTTCGCCGTGACTGCCCGTA	ND	TTTCTTAGCTGCCTATACGGCAGTGAAC	VLFC01000121_1	3	4	VLFC01000121	755	1502	I-F	Complete
pa00042	ATCGCCGGCAAACAGCAGGACGGCATCATCAA	ND	TTTCTTAGCTGCCTATACGGCAGTGAAC	VLFC01000121_1	4	4	VLFC01000121	755	1502	I-F	Complete
pa00042	TTCGCGGCGGACGTAGCGCGCCTGTTCCTCAA	ND	TTTCTTAGCTGCCTATACGGCAGTGAAC	VLFC01000121_1	5	4	VLFC01000121	755	1502	I-F	Complete
pa00042	GGCATCGTGCTCGATGCCGGAGCCTTGGCCGA	ND	TTTCTTAGCTGCCTATACGGCAGTGAAC	VLFC01000121_1	6	4	VLFC01000121	755	1502	I-F	Complete
pa00042	AACCGGGCGCGGCCGCGGGTCGGCAACGTCGA	ND	TTTCTTAGCTGCCTATACGGCAGTGAAC	VLFC01000121_1	7	4	VLFC01000121	755	1502	I-F	Complete
pa00042	TAGGCTTCGGCGGTCATAGCCTGATCGATTGC	ND	TTTCTTAGCTGCCTATACGGCAGTGAAC	VLFC01000121_1	8	4	VLFC01000121	755	1502	I-F	Complete
pa00042	GCAGATCGCAGCGCTCACCGACGTCTCTACCG	ND	TTTCTTAGCTGCCTATACGGCAGTGAAC	VLFC01000121_1	9	4	VLFC01000121	755	1502	I-F	Complete
pa00042	GCCAGCGGCCGAGGCGGATTGCGAGACGACCA	ND	TTTCTTAGCTGCCTATACGGCAGTGAAC	VLFC01000121_1	10	4	VLFC01000121	755	1502	I-F	Complete
pa00042	TTGATCAGCAGTAAGAAAGGCACTCTTTATTT	ND	TTTCTTAGCTGCCTATACGGCAGTGAAC	VLFC01000121_1	11	4	VLFC01000121	755	1502	I-F	Complete
pa00042	GAGTACGCGAAGCTCACCGGCGGCGCCAGCAA	ND	TTTCTTAGCTGCCTATACGGCAGTGAAC	VLFC01000121_1	12	4	VLFC01000121	755	1502	I-F	Complete
pa00042	ACGCTTCTGGATGGAGAGCCTGTTGAACGGGATACGGAGCGGGATACGCTGTGCTGGC	Forward	TCATACCTTGCCCTCCAGTTCTTTGGCC	VLFC01000026_1	1	1	VLFC01000026	75422	75535	Unspecified	Incomplete
pa00042	TTGCTCGCCCTTGCGGATGGCCTTCACCGCCC	Forward	GTTCACTGCCGTATAGGCAGCTAAGAAA	VLFC01000045_1	1	4	VLFC01000045	37941	38868	I-F	Complete
pa00042	TCCATATCGGCACGCGCCTTCTTGCGGAAACA	Forward	GTTCACTGCCGTATAGGCAGCTAAGAAA	VLFC01000045_1	2	4	VLFC01000045	37941	38868	I-F	Complete
pa00042	TGGCGCGACGCCGAGCAGCAATGCCGCGACGG	Forward	GTTCACTGCCGTATAGGCAGCTAAGAAA	VLFC01000045_1	3	4	VLFC01000045	37941	38868	I-F	Complete
pa00042	AAGTACGCTTTGCCTTGGCAATCGCCTCCGCG	Forward	GTTCACTGCCGTATAGGCAGCTAAGAAA	VLFC01000045_1	4	4	VLFC01000045	37941	38868	I-F	Complete
pa00042	GAGGTCCAGGAGCTACGCCGCCAGGCCTATCG	Forward	GTTCACTGCCGTATAGGCAGCTAAGAAA	VLFC01000045_1	5	4	VLFC01000045	37941	38868	I-F	Complete
pa00042	TGTCTCCGGCTAAATGTCCGCCGCCCTGGAAT	Forward	GTTCACTGCCGTATAGGCAGCTAAGAAA	VLFC01000045_1	6	4	VLFC01000045	37941	38868	I-F	Complete
pa00042	ATCATCTGGTGGGACGAGCTGCAAGCAGCCTT	Forward	GTTCACTGCCGTATAGGCAGCTAAGAAA	VLFC01000045_1	7	4	VLFC01000045	37941	38868	I-F	Complete
pa00042	AAAATTCCCCCAAAAGAAAAGGGCTCCAGAAG	Forward	GTTCACTGCCGTATAGGCAGCTAAGAAA	VLFC01000045_1	8	4	VLFC01000045	37941	38868	I-F	Complete
pa00042	TTGTCGCGAATCTGCTCACGGCGCAGCAGAAG	Forward	GTTCACTGCCGTATAGGCAGCTAAGAAA	VLFC01000045_1	9	4	VLFC01000045	37941	38868	I-F	Complete
pa00042	AGTTGCGCGGAACTGCTCCAAACAACGAGCCC	Forward	GTTCACTGCCGTATAGGCAGCTAAGAAA	VLFC01000045_1	10	4	VLFC01000045	37941	38868	I-F	Complete
pa00042	AAGGGAAAGTTCCTCTGCGGCGTCCTGGACAA	Forward	GTTCACTGCCGTATAGGCAGCTAAGAAA	VLFC01000045_1	11	4	VLFC01000045	37941	38868	I-F	Complete
pa00042	TTCTTCGGCTCGAACAGCGCAATCCAGACTCC	Forward	GTTCACTGCCGTATAGGCAGCTAAGAAA	VLFC01000045_1	12	4	VLFC01000045	37941	38868	I-F	Complete
pa00042	AGTGCGCCATCGTTCGCCAGGAAAAGCTCGCA	Forward	GTTCACTGCCGTATAGGCAGCTAAGAAA	VLFC01000045_1	13	4	VLFC01000045	37941	38868	I-F	Complete
pa00042	GACCCCGCCTCCAGGCCGGAGCCACCTGCCTG	Forward	GTTCACTGCCGTATAGGCAGCTAAGAAA	VLFC01000045_1	14	4	VLFC01000045	37941	38868	I-F	Complete
pa00042	TGTCCCGAAGTTCATAAGCGGGCTTCGGGCGA	Forward	GTTCACTGCCGTATAGGCAGCTAAGAAA	VLFC01000045_1	15	4	VLFC01000045	37941	38868	I-F	Complete
pa00042	AGTGTGTGGGCAGCGTACCGGGCTGCCTACGA	Reverse	TTTCTTAGCTGCCTACACGGCAGTGAAC	VLFC01000045_2	1	4	VLFC01000045	47744	48131	I-F	Complete
pa00042	GGTTCCCGCGAACCGACCCATGTCGGGCATCA	Reverse	TTTCTTAGCTGCCTACACGGCAGTGAAC	VLFC01000045_2	2	4	VLFC01000045	47744	48131	I-F	Complete
pa00042	TCGGCAACCTGTATATCCGCTTCGTGAGCAAT	Reverse	TTTCTTAGCTGCCTACACGGCAGTGAAC	VLFC01000045_2	3	4	VLFC01000045	47744	48131	I-F	Complete
pa00042	GATTTCCAGGGTGTCGCCGTCGATCGTCGCCA	Reverse	TTTCTTAGCTGCCTACACGGCAGTGAAC	VLFC01000045_2	4	4	VLFC01000045	47744	48131	I-F	Complete
pa00042	GTAACCAGGCGCTCGAATCCAAAGGCTGTAGT	Reverse	TTTCTTAGCTGCCTACACGGCAGTGAAC	VLFC01000045_2	5	4	VLFC01000045	47744	48131	I-F	Complete
pa00042	GCATACGTCGCGCAGCAACCGTCAGGCTGGGA	Reverse	TTTCTTAGCTGCCTACACGGCAGTGAAC	VLFC01000045_2	6	4	VLFC01000045	47744	48131	I-F	Complete
pa00042	ACTGCGCGCCGGCCGTACCGGACGGATCCACCGCACCAGGTGCTCGGCGCCGCCGGCGCC	ND	GATGGCCACCTGCAGGACGTCTCGAGGTCGGCGGGCTCCACCA	VLFC01000063_1	1	1	VLFC01000063	22508	22653	Unspecified	Incomplete
pa00042	TCCGGCGTTATTCGCCCTACGCGGAGGGTTCCCAGCTTTCGCTCCGCCGTTG	Reverse	GCGGCGGGTATCGGCGGATAACGCC	VLFC01000008_1	1	1	VLFC01000008	163025	163126	Unspecified	Incomplete
pa00043	GACCGGCAGCAAGCCAAGGTGCAGTCGCTGCA	ND	TTTCTTAGCTGCCTATACGGCAGTGAAC	VLFF01000104_1	1	4	VLFF01000104	522	970	I-F	Complete
pa00043	AGATCGTCCTGGGCGGCAGGTCCGGATTGTCT	ND	TTTCTTAGCTGCCTATACGGCAGTGAAC	VLFF01000104_1	2	4	VLFF01000104	522	970	I-F	Complete
pa00043	ATCGCAATCGTGTTCGGCCTGCTGGCCTTCAT	ND	TTTCTTAGCTGCCTATACGGCAGTGAAC	VLFF01000104_1	3	4	VLFF01000104	522	970	I-F	Complete
pa00043	ATTATGCGGACCCTTGGCGGCATCCTGATGAA	ND	TTTCTTAGCTGCCTATACGGCAGTGAAC	VLFF01000104_1	4	4	VLFF01000104	522	970	I-F	Complete
pa00043	TGCATGTACCTCCAGTGGTTCGGGTATCTGCT	ND	TTTCTTAGCTGCCTATACGGCAGTGAAC	VLFF01000104_1	5	4	VLFF01000104	522	970	I-F	Complete
pa00043	GATTCGACCGTCAGACCACGGCGACGCACAGC	ND	TTTCTTAGCTGCCTATACGGCAGTGAAC	VLFF01000104_1	6	4	VLFF01000104	522	970	I-F	Complete
pa00043	TTCCACCACGTTGCCGAGCGCCATGACCTTGTA	ND	TTTCTTAGCTGCCTATACGGCAGTGAAC	VLFF01000104_1	7	4	VLFF01000104	522	970	I-F	Complete
pa00043	GCAGTGATCAGCCTGGCCGGCGACCAGGTGAA	ND	TTTCTTAGCTGCCTATACGGCAGTGAAC	VLFF01000191_1	1	4	VLFF01000191	4	271	I-F	Complete
pa00043	AACCACGGCCCCTTTGCCGAACTGCTCGACCA	ND	TTTCTTAGCTGCCTATACGGCAGTGAAC	VLFF01000191_1	2	4	VLFF01000191	4	271	I-F	Complete
pa00043	TTATCGTGTTCTGCACGATTTGATGCGATGCT	ND	TTTCTTAGCTGCCTATACGGCAGTGAAC	VLFF01000191_1	3	4	VLFF01000191	4	271	I-F	Complete
pa00043	ACCGTCTTCCTCGCGCAAGTCGTATTCGGGTA	ND	TTTCTTAGCTGCCTATACGGCAGTGAAC	VLFF01000191_1	4	4	VLFF01000191	4	271	I-F	Complete
pa00043	ACGCTTCTGGATGGAGAGCCTGTTGAACGGGATACGGAGCGGGATACGCTGTGCTGGC	Forward	TCATACCTTGCCCTCCAGTTCTTTGGCC	VLFF01000026_1	1	1	VLFF01000026	86251	86364	Unspecified	Incomplete
pa00043	AGGTCGAGGTGGGCTCGGCGGCGATGATCGAT	Forward	GTTCACTGCCGTGTAGGCAGCTAAGAAA	VLFF01000050_1	1	4	VLFF01000050	251	818	I-F	Complete
pa00043	GGTACGTGGTTTCGACCAACAGCACTGCCCAA	Forward	GTTCACTGCCGTGTAGGCAGCTAAGAAA	VLFF01000050_1	2	4	VLFF01000050	251	818	I-F	Complete
pa00043	TAAAGGAGATTGCCATGCTGATCAAACTTCCC	Forward	GTTCACTGCCGTGTAGGCAGCTAAGAAA	VLFF01000050_1	3	4	VLFF01000050	251	818	I-F	Complete
pa00043	GTCAGGGTCGTGCATGACTCCGATGTGGTGGC	Forward	GTTCACTGCCGTGTAGGCAGCTAAGAAA	VLFF01000050_1	4	4	VLFF01000050	251	818	I-F	Complete
pa00043	CGTCCAGAACGTCACACGCTCGCCGTCGATGT	Forward	GTTCACTGCCGTGTAGGCAGCTAAGAAA	VLFF01000050_1	5	4	VLFF01000050	251	818	I-F	Complete
pa00043	AACCGGAGCCTTCGGGCCGCGTTGGGATCCAC	Forward	GTTCACTGCCGTGTAGGCAGCTAAGAAA	VLFF01000050_1	6	4	VLFF01000050	251	818	I-F	Complete
pa00043	TTGACTGCTGGGGCCTGACGCTCATCGCGCGG	Forward	GTTCACTGCCGTGTAGGCAGCTAAGAAA	VLFF01000050_1	7	4	VLFF01000050	251	818	I-F	Complete
pa00043	GCGACCCTGGCCAGGGCGGCGTCGCGCTCTGC	Forward	GTTCACTGCCGTGTAGGCAGCTAAGAAA	VLFF01000050_1	8	4	VLFF01000050	251	818	I-F	Complete
pa00043	TTGAGCACAACCGGCTGAGCCAGCTGGTTGTC	Forward	GTTCACTGCCGTGTAGGCAGCTAAGAAA	VLFF01000050_1	9	4	VLFF01000050	251	818	I-F	Complete
pa00043	TCGCCCTAAGCCCGCTTATGAACTTCGCGAC	Reverse	TTTCTTAGCTGCCTATACGGCAGTGAAC	VLFF01000050_2	1	4	VLFF01000050	9684	10850	I-F	Complete
pa00043	ATGCAGCGATCCGGCCGGCGGAGCCGAAGGA	Reverse	TTTCTTAGCTGCCTATACGGCAGTGAAC	VLFF01000050_2	2	4	VLFF01000050	9684	10850	I-F	Complete
pa00043	TGTCGTTGTCCACGGTTGGTCCTCCGGGGGTC	Reverse	TTTCTTAGCTGCCTATACGGCAGTGAAC	VLFF01000050_2	3	4	VLFF01000050	9684	10850	I-F	Complete
pa00043	CACTTACCAGTTCGGATGCGCAGGACCGCATT	Reverse	TTTCTTAGCTGCCTATACGGCAGTGAAC	VLFF01000050_2	4	4	VLFF01000050	9684	10850	I-F	Complete
pa00043	CCCTCGACGGCGCGCATCAGGGTGCCGAAGCT	Reverse	TTTCTTAGCTGCCTATACGGCAGTGAAC	VLFF01000050_2	5	4	VLFF01000050	9684	10850	I-F	Complete
pa00043	CAGGTGCCCCAGCATCAGGCGATTGATGTTGT	Reverse	TTTCTTAGCTGCCTATACGGCAGTGAAC	VLFF01000050_2	6	4	VLFF01000050	9684	10850	I-F	Complete
pa00043	TAGATTCTGCTGTGATGATGCCGCCCCAGATC	Reverse	TTTCTTAGCTGCCTATACGGCAGTGAAC	VLFF01000050_2	7	4	VLFF01000050	9684	10850	I-F	Complete
pa00043	GAGTATCGCCACCCCAATGGAGAGAGCCATAC	Reverse	TTTCTTAGCTGCCTATACGGCAGTGAAC	VLFF01000050_2	8	4	VLFF01000050	9684	10850	I-F	Complete
pa00043	GCGGACGTCTGGTAGTTGTCGCCGCGACTCTT	Reverse	TTTCTTAGCTGCCTATACGGCAGTGAAC	VLFF01000050_2	9	4	VLFF01000050	9684	10850	I-F	Complete
pa00043	AGGCAGCGCCCCTCTTCCTGGAGCCGCTGCTG	Reverse	TTTCTTAGCTGCCTATACGGCAGTGAAC	VLFF01000050_2	10	4	VLFF01000050	9684	10850	I-F	Complete
pa00043	GCCAATTCGGCGCCTGCGGGCCTTATCCGCAT	Reverse	TTTCTTAGCTGCCTATACGGCAGTGAAC	VLFF01000050_2	11	4	VLFF01000050	9684	10850	I-F	Complete
pa00043	ATTCCGGCAGCGCCTGGACTGAGCTGGTGGGC	Reverse	TTTCTTAGCTGCCTATACGGCAGTGAAC	VLFF01000050_2	12	4	VLFF01000050	9684	10850	I-F	Complete
pa00043	CGGGTATCGTCGCCGCTAGCAGTTTTCGTTCT	Reverse	TTTCTTAGCTGCCTATACGGCAGTGAAC	VLFF01000050_2	13	4	VLFF01000050	9684	10850	I-F	Complete
pa00043	TAGTTCACCGAGTCATTCGCGACTCGAACAGT	Reverse	TTTCTTAGCTGCCTATACGGCAGTGAAC	VLFF01000050_2	14	4	VLFF01000050	9684	10850	I-F	Complete
pa00043	CGGTGGTGTATTTCGCCAATGCGTTTCAGATT	Reverse	TTTCTTAGCTGCCTATACGGCAGTGAAC	VLFF01000050_2	15	4	VLFF01000050	9684	10850	I-F	Complete
pa00043	TAGCCGGCAATCCGCCAGATCGCGGACGGCACA	Reverse	TTTCTTAGCTGCCTATACGGCAGTGAAC	VLFF01000050_2	16	4	VLFF01000050	9684	10850	I-F	Complete
pa00043	GAGTTCTTTACGCAGGCAGGCAATGCGTTCCA	Reverse	TTTCTTAGCTGCCTATACGGCAGTGAAC	VLFF01000050_2	17	4	VLFF01000050	9684	10850	I-F	Complete
pa00043	CCGTCGCCGCCGTTGCCGTTCGCGGCGCTGCA	Reverse	TTTCTTAGCTGCCTATACGGCAGTGAAC	VLFF01000050_2	18	4	VLFF01000050	9684	10850	I-F	Complete
pa00043	CGGTGCCGATGCTCGGCCAACAGTTTCTTGTC	Reverse	TTTCTTAGCTGCCTATACGGCAGTGAAC	VLFF01000050_2	19	4	VLFF01000050	9684	10850	I-F	Complete
pa00043	GTGTCGTCAGTTGCACCCCGTTACGTCGTGGTTTGCACCCCGTTACGTCGTCATTTGCAC	Forward	CGGGTGCAACCGTTGCACCCCGTT	VLFF01000056_1	1	1	VLFF01000056	25612	25719	Unspecified	Incomplete
pa00043	AACGGCGGAGCGAAAGCTGGGAACCCTCCGCGTAGGGCGAATAACGCCGGA	Forward	GGCGTTATCCGCCGATACCCCGCCGC	VLFF01000009_1	1	1	VLFF01000009	41660	41762	Unspecified	Incomplete
pa00044	GCCAGCACAGCGTATCCCGCTCCGTATCCCGTTCAACAGGCTCTCCATCCAGAAGCGT	Reverse	GGCCAAAGAACTGGAGGGCAAGGTATGA	VLFJ01000028_1	1	1	VLFJ01000028	9746	9859	Unspecified	Incomplete
pa00044	ACTTTCGCCGACATGTGGGACAGCCAGCACCTGGG	ND	TCCTCCAGCCATGCACTAAATTACTC	VLFJ01000725_1	1	1	VLFJ01000725	93	179	Unspecified	Incomplete
pa00044	TCCGGCGTTATTCGCCCTACGCGGAGGGTTCCCAGCTTTCGCTCCGCCGTTG	Reverse	GCGGCGGGTATCGGCGGATAACGCC	VLFJ01000009_1	1	1	VLFJ01000009	163425	163526	Unspecified	Incomplete
pa00045	GCCAGCACAGCGTATCCCGCTCCGTATCCCGTTCAACAGGCTCTCCATCCAGAAGCGT	Reverse	GGCCAAAGAACTGGAGGGCAAGGTATGA	VLFO01000028_1	1	1	VLFO01000028	8897	9010	Unspecified	Incomplete
pa00045	AGAACAAAGGGGACAGATTTATTTTCCCTACTCTAGTTTTCTAAGCAAGGAGGCTCCAG	ND	CGCAGACGCCGTAAGGAGGCTCCGCGATGCCTAGGCAAG	VLFO01000004_1	1	1	VLFO01000004	1	137	Unspecified	Incomplete
pa00045	CCCGATCTACCTCATTCAACC	Reverse	CCGAGTTCGGATGCCGAACTCAG	VLFO01000062_1	1	1	VLFO01000062	4505	4669	Unspecified	Incomplete
pa00045	TGAAATCAGCAACAAGCAATGCGCTTTACCG	Reverse	CCGAGTTCGGATGCCGAACTCAG	VLFO01000062_1	2	1	VLFO01000062	4505	4669	Unspecified	Incomplete
pa00045	ACAGAATCCGCCGAGTACGCC	Reverse	CCGAGTTCGGATGCCGAACTCAG	VLFO01000062_1	3	1	VLFO01000062	4505	4669	Unspecified	Incomplete
pa00046	GACGCCAACGGCGTTATCCGCCGATACCGCCACTTCCGCCACGGCGGATAACCGCGGT	ND	TATTCGCCCTACGCCCCGGTGGTCCCGGCTCCCGTAGGGCGCAT	VLFL01000001_1	1	1	VLFL01000001	76788	76933	Unspecified	Incomplete
pa00046	CGACCGCCTGCACAAGGACATGACCAAGGCCGAAGCCCGCCTG	ND	GCCGACAACGGCAGCGAGCAGACCGT	VLFL01000001_2	1	1	VLFL01000001	99522	99616	Unspecified	Incomplete
pa00046	GCTTGCGGGTTGGCGTAGAGCTCGCCCATGAC	Reverse	TTTCTTAGCTGCCTATACGGCAGTGAAC	VLFL01000018_1	1	4	VLFL01000018	107683	108670	I-F	Incomplete
pa00046	GTCGCCCCGCGCTCCACGCGCAGGGGTACACA	Reverse	TTTCTTAGCTGCCTATACGGCAGTGAAC	VLFL01000018_1	2	4	VLFL01000018	107683	108670	I-F	Incomplete
pa00046	TTGGCCAGCGCCTCGCGATATGCGTCATCGAG	Reverse	TTTCTTAGCTGCCTATACGGCAGTGAAC	VLFL01000018_1	3	4	VLFL01000018	107683	108670	I-F	Incomplete
pa00046	CGTGCCTGGGCCTCGGCGTCGACACGCTGGTT	Reverse	TTTCTTAGCTGCCTATACGGCAGTGAAC	VLFL01000018_1	4	4	VLFL01000018	107683	108670	I-F	Incomplete
pa00046	CGGCATCCCAGCACCAACGCTCGACACGCATT	Reverse	TTTCTTAGCTGCCTATACGGCAGTGAAC	VLFL01000018_1	5	4	VLFL01000018	107683	108670	I-F	Incomplete
pa00046	AAGCAGGCGCGGGCAGTACGCGCCGCATTGGA	Reverse	TTTCTTAGCTGCCTATACGGCAGTGAAC	VLFL01000018_1	6	4	VLFL01000018	107683	108670	I-F	Incomplete
pa00046	CAGTTCGCGAAGCTGTTCGAGTTCGAAGACCT	Reverse	TTTCTTAGCTGCCTATACGGCAGTGAAC	VLFL01000018_1	7	4	VLFL01000018	107683	108670	I-F	Incomplete
pa00046	CCGCCGGCGCCGGAGCCCAGGTTGACCTTGAT	Reverse	TTTCTTAGCTGCCTATACGGCAGTGAAC	VLFL01000018_1	8	4	VLFL01000018	107683	108670	I-F	Incomplete
pa00046	GCCTCGAGCACATCGAACTGCTCGGGGTGGAA	Reverse	TTTCTTAGCTGCCTATACGGCAGTGAAC	VLFL01000018_1	9	4	VLFL01000018	107683	108670	I-F	Incomplete
pa00046	GAGTTTTCCGGGCCTGAGTACGAACCCATCAA	Reverse	TTTCTTAGCTGCCTATACGGCAGTGAAC	VLFL01000018_1	10	4	VLFL01000018	107683	108670	I-F	Incomplete
pa00046	TCACGTTGGCGGTGTAGACGATCTGGTTGGCC	Reverse	TTTCTTAGCTGCCTATACGGCAGTGAAC	VLFL01000018_1	11	4	VLFL01000018	107683	108670	I-F	Incomplete
pa00046	ATCGAACGCACGGCCTGGACCATCTTGGTGGT	Reverse	TTTCTTAGCTGCCTATACGGCAGTGAAC	VLFL01000018_1	12	4	VLFL01000018	107683	108670	I-F	Incomplete
pa00046	GGGCAGCGCCCTACGATCTTGCTTGCGTCCAG	Reverse	TTTCTTAGCTGCCTATACGGCAGTGAAC	VLFL01000018_1	13	4	VLFL01000018	107683	108670	I-F	Incomplete
pa00046	CGGTTGAGGTCTTTCCGGTCCGCCACGAACCT	Reverse	TTTCTTAGCTGCCTATACGGCAGTGAAC	VLFL01000018_1	14	4	VLFL01000018	107683	108670	I-F	Incomplete
pa00046	GTATTGGAGCCGGAGGACGGGGCATGATCATA	Reverse	TTTCTTAGCTGCCTATACGGCAGTGAAC	VLFL01000018_1	15	4	VLFL01000018	107683	108670	I-F	Incomplete
pa00046	GCGGTGAGCACTGCTACACGGCACCACCTTAC	Reverse	TTTCTTAGCTGCCTATACGGCAGTGAAC	VLFL01000018_1	16	4	VLFL01000018	107683	108670	I-F	Incomplete
pa00046	ACGCTTCTGGATGGAGAGCCTGTTGAACGGGATACGGAGCGGGATACGCTGTGCTGGC	Forward	TCATACCTTGCCCTCCAGTTCTTTGGCC	VLFL01000022_1	1	1	VLFL01000022	86223	86336	Unspecified	Incomplete
pa00047	ATAGGCGTTATTCGCCGTACACCACGTTGGGTTAGCGGGGT	ND	GCCGGTCCGTAGGGCGGATAACGCC	VLFU01000002_1	1	1	VLFU01000002	330447	330537	Unspecified	Incomplete
pa00047	ACGCTTCTGGATGGAGAGCCTGTTGAACGGGATACGGAGCGGGATACGCTGTGCTGGC	Forward	TCATACCTTGCCCTCCAGTTCTTTGGCC	VLFU01000024_1	1	1	VLFU01000024	86828	86941	Unspecified	Incomplete
pa00047	CCAGGCGGGCTTCGGCCTTGGTCATGTCCTTGTGCAGGCGGTCGAT	ND	GGTCTGTTCGCTGCCGTTGTCGG	VLFU01000003_1	1	1	VLFU01000003	248708	248799	Unspecified	Incomplete
pa00047	GCGCAGTGACCTCAGGTTGTTAGGGGC	ND	TTTTATGCATGCGCAAAAGCGCAGGCGAACCGAA	VLFU01000554_1	1	1	VLFU01000554	1	95	Unspecified	Incomplete
pa00047	GTGTCGTCAGTTGCACCCCGTTACGTCGTGGTTTGCACCCCGTTACGTCGTCATTTGCAC	Forward	CGGGTGCAACCGTTGCACCCCGTT	VLFU01000057_1	1	1	VLFU01000057	7097	7204	Unspecified	Incomplete
pa00048	GTGTCGTCAGTTGCACCCCGTTACGTCGTGGTTTGCACCCCGTTACGTCGTCATTTGCAC	Forward	CGGGTGCAACCGTTGCACCCCGTT	VLFT01000121_1	1	1	VLFT01000121	3144	3251	Unspecified	Incomplete
pa00048	GCCAGCACAGCGTATCCCGCTCCGTATCCCGTTCAACAGGCTCTCCATCCAGAAGCGT	Reverse	GGCCAAAGAACTGGAGGGCAAGGTATGA	VLFT01000024_1	1	1	VLFT01000024	12203	12316	Unspecified	Incomplete
pa00048	GCTTGCGGGTTGGCGTAGAGCTCGCCCATGAC	Reverse	TTTCTTAGCTGCCTATACGGCAGTGAAC	VLFT01000035_1	1	4	VLFT01000035	64482	64989	I-F	Incomplete
pa00048	GTCGCCCCGCGCTCCACGCGCAGGGGTACACA	Reverse	TTTCTTAGCTGCCTATACGGCAGTGAAC	VLFT01000035_1	2	4	VLFT01000035	64482	64989	I-F	Incomplete
pa00048	TTGGCCAGCGCCTCGCGATATGCGTCATCGAG	Reverse	TTTCTTAGCTGCCTATACGGCAGTGAAC	VLFT01000035_1	3	4	VLFT01000035	64482	64989	I-F	Incomplete
pa00048	GGGCAGCGCCCTACGATCTTGCTTGCGTCCAG	Reverse	TTTCTTAGCTGCCTATACGGCAGTGAAC	VLFT01000035_1	4	4	VLFT01000035	64482	64989	I-F	Incomplete
pa00048	CGGTTGAGGTCTTTCCGGTCCGCCACGAACCT	Reverse	TTTCTTAGCTGCCTATACGGCAGTGAAC	VLFT01000035_1	5	4	VLFT01000035	64482	64989	I-F	Incomplete
pa00048	GATGCCCTTGCTGACTTGCGGGTTGGCCTTCA	Reverse	TTTCTTAGCTGCCTATACGGCAGTGAAC	VLFT01000035_1	6	4	VLFT01000035	64482	64989	I-F	Incomplete
pa00048	GTATTGGAGCCGGAGGACGGGGCATGATCATA	Reverse	TTTCTTAGCTGCCTATACGGCAGTGAAC	VLFT01000035_1	7	4	VLFT01000035	64482	64989	I-F	Incomplete
pa00048	GCGGTGAGCACTGCTACACGGCACCACCTTAC	Reverse	TTTCTTAGCTGCCTATACGGCAGTGAAC	VLFT01000035_1	8	4	VLFT01000035	64482	64989	I-F	Incomplete
pa00048	ACCGCGGTTATCCGCCGTGGCGGAAGTGGCGGTATCGGCGGATAACGCCGTTGGCGTC	Forward	ATGCGCCCTACGGGAGGCGGGACCACCGGGGCGTAGGGCGAATA	VLFT01000006_1	1	1	VLFT01000006	187824	187969	Unspecified	Incomplete
pa00049	ACGCTTCTGGATAGAGAGCCTGTTGAACGGGATACGGAGCGGGATACGCTGTGCTGGC	Forward	TCATACCTTGCCCTCCAGTTCTTTGGCC	VLFY01000021_1	1	1	VLFY01000021	75407	75520	Unspecified	Incomplete
pa00049	CAGGCGGGCTTCGGCCTTGGTCATGTCCTTGTGCAGGCGGTCG	ND	ACGGTCTGTTCGCTGCCGTTGTCGGC	VLFY01000004_1	1	1	VLFY01000004	307080	307174	Unspecified	Incomplete
pa00049	AACCTGCTGACACGCCTGGGCGAGGACTTCGA	Forward	GTTCACTGCCGTGTAGGCAGCTAAGAAA	VLFY01000049_1	1	4	VLFY01000049	855	1542	I-F	Complete
pa00049	AATATTCGAGCCGCCATCCTGCATCTCGAAGC	Forward	GTTCACTGCCGTGTAGGCAGCTAAGAAA	VLFY01000049_1	2	4	VLFY01000049	855	1542	I-F	Complete
pa00049	TGCGGCGGCCGCAGGCCGAATGCGAAGCCCGG	Forward	GTTCACTGCCGTGTAGGCAGCTAAGAAA	VLFY01000049_1	3	4	VLFY01000049	855	1542	I-F	Complete
pa00049	ACCGGCAGGACGTGATCGAGGTCGGCGTGCTC	Forward	GTTCACTGCCGTGTAGGCAGCTAAGAAA	VLFY01000049_1	4	4	VLFY01000049	855	1542	I-F	Complete
pa00049	AGATCGTGATGCCTCCTGCATGCGAGAAGGGC	Forward	GTTCACTGCCGTGTAGGCAGCTAAGAAA	VLFY01000049_1	5	4	VLFY01000049	855	1542	I-F	Complete
pa00049	TGATACGCAGCTCAGGACGCAGGCCAAAAACA	Forward	GTTCACTGCCGTGTAGGCAGCTAAGAAA	VLFY01000049_1	6	4	VLFY01000049	855	1542	I-F	Complete
pa00049	TTGGGAAGTACTCAAGGATCTACGCCGCACTG	Forward	GTTCACTGCCGTGTAGGCAGCTAAGAAA	VLFY01000049_1	7	4	VLFY01000049	855	1542	I-F	Complete
pa00049	ATCCTGAGGCTCAGTTGAGGTGATCCATGGCG	Forward	GTTCACTGCCGTGTAGGCAGCTAAGAAA	VLFY01000049_1	8	4	VLFY01000049	855	1542	I-F	Complete
pa00049	GTCGAGCAGTTGATAGAGGAAATGCGCCGACA	Forward	GTTCACTGCCGTGTAGGCAGCTAAGAAA	VLFY01000049_1	9	4	VLFY01000049	855	1542	I-F	Complete
pa00049	AGGACGGCGACTCGACCCTGGCGGTTCGGCTG	Forward	GTTCACTGCCGTGTAGGCAGCTAAGAAA	VLFY01000049_1	10	4	VLFY01000049	855	1542	I-F	Complete
pa00049	CTCGAACCCACCTCGGCCACAACAGCCGCCGG	Forward	GTTCACTGCCGTGTAGGCAGCTAAGAAA	VLFY01000049_1	11	4	VLFY01000049	855	1542	I-F	Complete
pa00049	TCGCCCGAAGCCCGCTTATGAACTTCGGGACATTTTTT	Reverse	TTTCTTAGCTGCCTATACGGCAGTGAAC	VLFY01000049_2	1	4	VLFY01000049	10007	11480	I-F	Complete
pa00049	GCGTCAGCTTACAACTGGCTCGGCGTAGCTAT	Reverse	TTTCTTAGCTGCCTATACGGCAGTGAAC	VLFY01000049_2	2	4	VLFY01000049	10007	11480	I-F	Complete
pa00049	AGTTCGGTGCGATAGCGCCGCTTCCTGCAAAC	Reverse	TTTCTTAGCTGCCTATACGGCAGTGAAC	VLFY01000049_2	3	4	VLFY01000049	10007	11480	I-F	Complete
pa00049	GCCACCTGGCGGCCGTCGTGCAGCGTCACCAT	Reverse	TTTCTTAGCTGCCTATACGGCAGTGAAC	VLFY01000049_2	4	4	VLFY01000049	10007	11480	I-F	Complete
pa00049	ATCCACCTGGTTCCCCATCGCCAGGTTGTATC	Reverse	TTTCTTAGCTGCCTATACGGCAGTGAAC	VLFY01000049_2	5	4	VLFY01000049	10007	11480	I-F	Complete
pa00049	AGTTCTACGCGGGCGCCCTTGGCGCGGGAGTT	Reverse	TTTCTTAGCTGCCTATACGGCAGTGAAC	VLFY01000049_2	6	4	VLFY01000049	10007	11480	I-F	Complete
pa00049	ATACCGTTCTGGAGTCCTCGGATCGCATTGCT	Reverse	TTTCTTAGCTGCCTATACGGCAGTGAAC	VLFY01000049_2	7	4	VLFY01000049	10007	11480	I-F	Complete
pa00049	CCGCAGCAACGTCGGGAGCCGGGCCATGTTCT	Reverse	TTTCTTAGCTGCCTATACGGCAGTGAAC	VLFY01000049_2	8	4	VLFY01000049	10007	11480	I-F	Complete
pa00049	CACTTCGCGAGACCGCGCGTACTCGTCTGCCT	Reverse	TTTCTTAGCTGCCTATACGGCAGTGAAC	VLFY01000049_2	9	4	VLFY01000049	10007	11480	I-F	Complete
pa00049	GTGTTCGAGGCGTAGTCGTACGACGGGTCATA	Reverse	TTTCTTAGCTGCCTATACGGCAGTGAAC	VLFY01000049_2	10	4	VLFY01000049	10007	11480	I-F	Complete
pa00049	GCCACGCAAATCAACATGCAGGGCAACTACAT	Reverse	TTTCTTAGCTGCCTATACGGCAGTGAAC	VLFY01000049_2	11	4	VLFY01000049	10007	11480	I-F	Complete
pa00049	ATGCACATGCGCCGCATGGGCACAATCACGGT	Reverse	TTTCTTAGCTGCCTATACGGCAGTGAAC	VLFY01000049_2	12	4	VLFY01000049	10007	11480	I-F	Complete
pa00049	TACACGCTTAAGAGCAACGGCCAGAACTGCTC	Reverse	TTTCTTAGCTGCCTATACGGCAGTGAAC	VLFY01000049_2	13	4	VLFY01000049	10007	11480	I-F	Complete
pa00049	GGAGTGGCGCCGGTGCGCCAAGCCCCGTCGAG	Reverse	TTTCTTAGCTGCCTATACGGCAGTGAAC	VLFY01000049_2	14	4	VLFY01000049	10007	11480	I-F	Complete
pa00049	TGACCTGGCCGCCAATGGTGCCGTCACCGACC	Reverse	TTTCTTAGCTGCCTATACGGCAGTGAAC	VLFY01000049_2	15	4	VLFY01000049	10007	11480	I-F	Complete
pa00049	TCTGACCGCGCTGACAATCGACGCCAGCACCT	Reverse	TTTCTTAGCTGCCTATACGGCAGTGAAC	VLFY01000049_2	16	4	VLFY01000049	10007	11480	I-F	Complete
pa00049	ACAAGCCGGGTGGAACTTCGATTGAGGCTTAA	Reverse	TTTCTTAGCTGCCTATACGGCAGTGAAC	VLFY01000049_2	17	4	VLFY01000049	10007	11480	I-F	Complete
pa00049	ACGAGCAGCCCCATTGCAGGGCTGCGAATGCT	Reverse	TTTCTTAGCTGCCTATACGGCAGTGAAC	VLFY01000049_2	18	4	VLFY01000049	10007	11480	I-F	Complete
pa00049	CCGACCTGGGCGCTTCAGTACCTTCCGGAGCA	Reverse	TTTCTTAGCTGCCTATACGGCAGTGAAC	VLFY01000049_2	19	4	VLFY01000049	10007	11480	I-F	Complete
pa00049	GCAGTCTTCGCAAGTAGACATTCCCCAGTTGA	Reverse	TTTCTTAGCTGCCTATACGGCAGTGAAC	VLFY01000049_2	20	4	VLFY01000049	10007	11480	I-F	Complete
pa00049	GAGTCCGAAGTGGCATTCGGGCGGCGTGATTT	Reverse	TTTCTTAGCTGCCTATACGGCAGTGAAC	VLFY01000049_2	21	4	VLFY01000049	10007	11480	I-F	Complete
pa00049	TTCCAACCCAGCGGGATCAGCGACCAGCCGAT	Reverse	TTTCTTAGCTGCCTATACGGCAGTGAAC	VLFY01000049_2	22	4	VLFY01000049	10007	11480	I-F	Complete
pa00049	GCCGAGCTGGACGAAGCGAACGCCCGCGTGAA	Reverse	TTTCTTAGCTGCCTATACGGCAGTGAAC	VLFY01000049_2	23	4	VLFY01000049	10007	11480	I-F	Complete
pa00049	TTCGCCAAAGTTCCGTTTGCACTTCGGAAACA	Reverse	TTTCTTAGCTGCCTATACGGCAGTGAAC	VLFY01000049_2	24	4	VLFY01000049	10007	11480	I-F	Complete
pa00049	NNNNNNNNNNNNNNNNNNNNNNNNNNNNNNNNNNNNNNNNNNNNNNNNNNNNNNNNNNNNNNNNNNNNNNNNNNNNNNNNNT	Forward	AACCGCAGAGCGGTTATCCGCCATTTCGGCGGGGTATCGGCGGATGACGCCGT	VLFY01000005_1	1	1	VLFY01000005	137866	138279	Unspecified	Incomplete
pa00049	CGGCGTCATGCGCGCTGCGGAGCTATCGGGACTTCGCGCTGTCCGTGGCGTACGTCGAAC	Forward	AACCGCAGAGCGGTTATCCGCCATTTCGGCGGGGTATCGGCGGATGACGCCGT	VLFY01000005_1	2	1	VLFY01000005	137866	138279	Unspecified	Incomplete
pa00049	TGGCGTCATGCGCCCTACGGAGCTATCGGGACTTCGCGTTGTCCGTGGCGTAGGGCGAAT	Forward	AACCGCAGAGCGGTTATCCGCCATTTCGGCGGGGTATCGGCGGATGACGCCGT	VLFY01000005_1	3	1	VLFY01000005	137866	138279	Unspecified	Incomplete
pa00049	ATGGCGTTATTCGCCCTACTCCAAGGGTAGGCATCGCGTAGGGCGA	Reverse	ATAACCGCTTGCGGTTATCCGCCGCCGGGCTTCGGTGTATCGGCGGATAACGCCG	VLFY01000007_1	1	1	VLFY01000007	29687	29842	Unspecified	Incomplete
pa00050	AAGCATCGACTGGTGGACCTTGCACGGCCAAT	Reverse	TTTCTTAGCTGCCTGTACGGCAGTGAAC	VLFX01000001_1	1	4	VLFX01000001	110998	111746	I-F	Incomplete
pa00050	GAATAGACCAGGGAAGCACTGTCGTGGTCGAT	Reverse	TTTCTTAGCTGCCTGTACGGCAGTGAAC	VLFX01000001_1	2	4	VLFX01000001	110998	111746	I-F	Incomplete
pa00050	TTGCTGATTCGCATGATCGATCGCCTCGCCGA	Reverse	TTTCTTAGCTGCCTGTACGGCAGTGAAC	VLFX01000001_1	3	4	VLFX01000001	110998	111746	I-F	Incomplete
pa00050	TCCAAGTGACTTTTCCCTGGCTGAGTCAGTAT	Reverse	TTTCTTAGCTGCCTGTACGGCAGTGAAC	VLFX01000001_1	4	4	VLFX01000001	110998	111746	I-F	Incomplete
pa00050	ATGAGCCTCGACGAGTACAACGACAAGCTCAA	Reverse	TTTCTTAGCTGCCTGTACGGCAGTGAAC	VLFX01000001_1	5	4	VLFX01000001	110998	111746	I-F	Incomplete
pa00050	GTCCAGCAGCAGCGGAGTAAGCCCTGGCTGCAT	Reverse	TTTCTTAGCTGCCTGTACGGCAGTGAAC	VLFX01000001_1	6	4	VLFX01000001	110998	111746	I-F	Incomplete
pa00050	GCCCGGAGAACTCACCGGCCAGCGTGTTCTTC	Reverse	TTTCTTAGCTGCCTGTACGGCAGTGAAC	VLFX01000001_1	7	4	VLFX01000001	110998	111746	I-F	Incomplete
pa00050	ATGGTGATGGCGGCGGAACGGGTGGTGGCACT	Reverse	TTTCTTAGCTGCCTGTACGGCAGTGAAC	VLFX01000001_1	8	4	VLFX01000001	110998	111746	I-F	Incomplete
pa00050	GTTCCTGGGCGACGTGTTCGGGTGGCCGTGAT	Reverse	TTTCTTAGCTGCCTGTACGGCAGTGAAC	VLFX01000001_1	9	4	VLFX01000001	110998	111746	I-F	Incomplete
pa00050	GAGCGCCGCGTCAAAATGATCATCGAGACAAA	Reverse	TTTCTTAGCTGCCTGTACGGCAGTGAAC	VLFX01000001_1	10	4	VLFX01000001	110998	111746	I-F	Incomplete
pa00050	ATGGCGAGCGTGTGACGTTCTGGACGGGCCGA	Reverse	TTTCTTAGCTGCCTGTACGGCAGTGAAC	VLFX01000001_1	11	4	VLFX01000001	110998	111746	I-F	Incomplete
pa00050	GCGAATTGATGCTGTTCTCCATGCTTGTTGCG	Reverse	TTTCTTAGCTGCCTGTACGGCAGTGAAC	VLFX01000001_1	12	4	VLFX01000001	110998	111746	I-F	Incomplete
pa00050	AACGGCGGAGCGAAAGCTGGGAACCCTCCGCGTAGGGCGAATAACGCCGGA	Forward	GGCGTTATCCGCCGATACCCCGCCGC	VLFX01000006_1	1	1	VLFX01000006	41840	41942	Unspecified	Incomplete
pa00051	ACGCTTCTGGATGGAGAGCCTGTTGAACGGGATACGGAGCGGGATACGCTGTGCTGGC	Forward	TCATACCTTGCCCTCCAGTTCTTTGGCC	VLGB01000021_1	1	1	VLGB01000021	86081	86194	Unspecified	Incomplete
pa00051	AGCGCAGGGTCACGGCGGGGCGGGGTGGAGGCGGTTTCGGG	ND	GCGCTATCGTGGCATGAGTTCCG	VLGB01000036_1	1	1	VLGB01000036	1	87	Unspecified	Incomplete
pa00051	TGCGATGTGATCCACATCCCCGAGAACGCAAT	Forward	GTTCACTGCCGTATAGGCAGCTAAGAAA	VLGB01000038_1	1	4	VLGB01000038	36308	37655	I-F	Complete
pa00051	GAACTGAACACCAAGCCCAACTCGCGGTTCTG	Forward	GTTCACTGCCGTATAGGCAGCTAAGAAA	VLGB01000038_1	2	4	VLGB01000038	36308	37655	I-F	Complete
pa00051	AAGTGCGCGAAGGCGCCGAGTACAAGTACGTT	Forward	GTTCACTGCCGTATAGGCAGCTAAGAAA	VLGB01000038_1	3	4	VLGB01000038	36308	37655	I-F	Complete
pa00051	TGCGGGTTGCGTCCTCTGGCTCGAGCCACCTC	Forward	GTTCACTGCCGTATAGGCAGCTAAGAAA	VLGB01000038_1	4	4	VLGB01000038	36308	37655	I-F	Complete
pa00051	TCCCACGGCGAAATGCTCAACGAGGTGCTGCT	Forward	GTTCACTGCCGTATAGGCAGCTAAGAAA	VLGB01000038_1	5	4	VLGB01000038	36308	37655	I-F	Complete
pa00051	AGTCGCGCACCTGGCTGACGTAGCGATACTCC	Forward	GTTCACTGCCGTATAGGCAGCTAAGAAA	VLGB01000038_1	6	4	VLGB01000038	36308	37655	I-F	Complete
pa00051	AGCATGGCGTTGTGCGGCAAGAACAGGAACTG	Forward	GTTCACTGCCGTATAGGCAGCTAAGAAA	VLGB01000038_1	7	4	VLGB01000038	36308	37655	I-F	Complete
pa00051	AAGATCAGTGGTTCGACTGCGTGCAGATGGTT	Forward	GTTCACTGCCGTATAGGCAGCTAAGAAA	VLGB01000038_1	8	4	VLGB01000038	36308	37655	I-F	Complete
pa00051	TCAAGCACCAGTCCGCGCACGCTGCGCACACC	Forward	GTTCACTGCCGTATAGGCAGCTAAGAAA	VLGB01000038_1	9	4	VLGB01000038	36308	37655	I-F	Complete
pa00051	TTTGACTGGACGACAAGGTTGAACCACGGCCT	Forward	GTTCACTGCCGTATAGGCAGCTAAGAAA	VLGB01000038_1	10	4	VLGB01000038	36308	37655	I-F	Complete
pa00051	TGCGCGAGTCCAAAGGCGATCCTGTTGGTAGC	Forward	GTTCACTGCCGTATAGGCAGCTAAGAAA	VLGB01000038_1	11	4	VLGB01000038	36308	37655	I-F	Complete
pa00051	TTTGCCAGAGCAAGGGCGTGCTCACGGCTGTT	Forward	GTTCACTGCCGTATAGGCAGCTAAGAAA	VLGB01000038_1	12	4	VLGB01000038	36308	37655	I-F	Complete
pa00051	ACCCAGCAGCAGGCATTCATCCAGGCCGTGAA	Forward	GTTCACTGCCGTATAGGCAGCTAAGAAA	VLGB01000038_1	13	4	VLGB01000038	36308	37655	I-F	Complete
pa00051	AGGTCTCAGCAGAGGCTAAAACGGCCGGCATC	Forward	GTTCACTGCCGTATAGGCAGCTAAGAAA	VLGB01000038_1	14	4	VLGB01000038	36308	37655	I-F	Complete
pa00051	ACGCGATGGCGGAGACGGCCTGCTTTCAAGCT	Forward	GTTCACTGCCGTATAGGCAGCTAAGAAA	VLGB01000038_1	15	4	VLGB01000038	36308	37655	I-F	Complete
pa00051	ATGTAGGCCGACTGCATGTTGGTCTGGTAGAT	Forward	GTTCACTGCCGTATAGGCAGCTAAGAAA	VLGB01000038_1	16	4	VLGB01000038	36308	37655	I-F	Complete
pa00051	TGGGTGCGTCCACGCAGCAACTGGAAGATCTC	Forward	GTTCACTGCCGTATAGGCAGCTAAGAAA	VLGB01000038_1	17	4	VLGB01000038	36308	37655	I-F	Complete
pa00051	ACGTCTGAAACGACTTCACCGGGACGAAGCGG	Forward	GTTCACTGCCGTATAGGCAGCTAAGAAA	VLGB01000038_1	18	4	VLGB01000038	36308	37655	I-F	Complete
pa00051	CCACCATGTCGGCGGTGATCGTCACCGGCACC	Forward	GTTCACTGCCGTATAGGCAGCTAAGAAA	VLGB01000038_1	19	4	VLGB01000038	36308	37655	I-F	Complete
pa00051	AACTGGTCGTGGCGCGGGATCACCGACCGACG	Forward	GTTCACTGCCGTATAGGCAGCTAAGAAA	VLGB01000038_1	20	4	VLGB01000038	36308	37655	I-F	Complete
pa00051	TTACCTTTAAAAGGCTTTAAAAGGCCTTTTAG	Forward	GTTCACTGCCGTATAGGCAGCTAAGAAA	VLGB01000038_1	21	4	VLGB01000038	36308	37655	I-F	Complete
pa00051	TGTCTCGAAGTTCATAAGCGGGCTTCGGGCGA	Forward	GTTCACTGCCGTATAGGCAGCTAAGAAA	VLGB01000038_1	22	4	VLGB01000038	36308	37655	I-F	Complete
pa00051	GACAACCAGCTGGCTCAGCCGGTTGTGCTCAA	Reverse	TTCCTTAGCTGCCTACACGGCAGTGAAC	VLGB01000038_2	1	4	VLGB01000038	46179	46987	I-F	Complete
pa00051	ACCGTTTTTCCATGAAGGGACCGGATCCATTT	Reverse	TTCCTTAGCTGCCTACACGGCAGTGAAC	VLGB01000038_2	2	4	VLGB01000038	46179	46987	I-F	Complete
pa00051	GCCGAGCAGGCAGAGGCGGAGCGGCCGGAGGT	Reverse	TTCCTTAGCTGCCTACACGGCAGTGAAC	VLGB01000038_2	3	4	VLGB01000038	46179	46987	I-F	Complete
pa00051	AAAAGGTCTGGTCGACGATCTCCAACGAAAAG	Reverse	TTCCTTAGCTGCCTACACGGCAGTGAAC	VLGB01000038_2	4	4	VLGB01000038	46179	46987	I-F	Complete
pa00051	TCGTGGAAGCCGACCACCCCACGCCGCGATCT	Reverse	TTCCTTAGCTGCCTACACGGCAGTGAAC	VLGB01000038_2	5	4	VLGB01000038	46179	46987	I-F	Complete
pa00051	GACTACATCTCTATCCTGGCGCAGGCTCAGAA	Reverse	TTCCTTAGCTGCCTACACGGCAGTGAAC	VLGB01000038_2	6	4	VLGB01000038	46179	46987	I-F	Complete
pa00051	TTGCTCGACGTCTGGTCACTTGGCGGCCTGCT	Reverse	TTCCTTAGCTGCCTACACGGCAGTGAAC	VLGB01000038_2	7	4	VLGB01000038	46179	46987	I-F	Complete
pa00051	TCAATATTCGACGCTGAAAACCTGATCCATAA	Reverse	TTCCTTAGCTGCCTACACGGCAGTGAAC	VLGB01000038_2	8	4	VLGB01000038	46179	46987	I-F	Complete
pa00051	TCCCCGGCCAGGAGGTTTGGACCTCCGTTAAC	Reverse	TTCCTTAGCTGCCTACACGGCAGTGAAC	VLGB01000038_2	9	4	VLGB01000038	46179	46987	I-F	Complete
pa00051	TCGAAGGGCTCGCCGGATTTTTCTTCCGCATAC	Reverse	TTCCTTAGCTGCCTACACGGCAGTGAAC	VLGB01000038_2	10	4	VLGB01000038	46179	46987	I-F	Complete
pa00051	AAGAGTTCGTCTGTGGTCACGCCCAATACCTT	Reverse	TTCCTTAGCTGCCTACACGGCAGTGAAC	VLGB01000038_2	11	4	VLGB01000038	46179	46987	I-F	Complete
pa00051	GCATTACCCTTCGCTCTGCTCCGTCTGCTATC	Reverse	TTCCTTAGCTGCCTACACGGCAGTGAAC	VLGB01000038_2	12	4	VLGB01000038	46179	46987	I-F	Complete
pa00051	ATCATCCGGCCAGAGTTGAAGGCTACGTTGAT	Reverse	TTCCTTAGCTGCCTACACGGCAGTGAAC	VLGB01000038_2	13	4	VLGB01000038	46179	46987	I-F	Complete
pa00051	ATGCTCCTGCAAAGCGAGGCCAGCGGCGATCCACGGCTGTTGCACA	ND	ACGACGCCTATCCGATGACCAGCCTGCAACAGGGC	VLGB01000051_1	1	1	VLGB01000051	21779	21894	Unspecified	Incomplete
pa00052	CAGCCGTGCATATCGCGCTGGATGTGCAGGGC	Forward	GTGTTCCCCACGGGTGTGGGGATGAACCG	VLGF01000001_1	1	4	VLGF01000001	322900	324088	I-E	Complete
pa00052	CAACGCTTGGCGCGCTGCGAGGCGCTGGCGAA	Forward	GTGTTCCCCACGGGTGTGGGGATGAACCG	VLGF01000001_1	2	4	VLGF01000001	322900	324088	I-E	Complete
pa00052	ACGATCCCGACCGCCAAGATTGGCCGTCGCCG	Forward	GTGTTCCCCACGGGTGTGGGGATGAACCG	VLGF01000001_1	3	4	VLGF01000001	322900	324088	I-E	Complete
pa00052	GCTTGGATTCTTCTGCGTATGCGAAGCCGCAC	Forward	GTGTTCCCCACGGGTGTGGGGATGAACCG	VLGF01000001_1	4	4	VLGF01000001	322900	324088	I-E	Complete
pa00052	ACGATGGCGTCCAGCAGGGTCGGCTCGATGTT	Forward	GTGTTCCCCACGGGTGTGGGGATGAACCG	VLGF01000001_1	5	4	VLGF01000001	322900	324088	I-E	Complete
pa00052	AACGCGATATCGGACAGCGAACCGCCAGCGTG	Forward	GTGTTCCCCACGGGTGTGGGGATGAACCG	VLGF01000001_1	6	4	VLGF01000001	322900	324088	I-E	Complete
pa00052	GCTGGAGCCGCCGGCAAGACGTTCGGCGAGGC	Forward	GTGTTCCCCACGGGTGTGGGGATGAACCG	VLGF01000001_1	7	4	VLGF01000001	322900	324088	I-E	Complete
pa00052	GACGGCGACCTGAAGCGCGCGGATGCGATGAA	Forward	GTGTTCCCCACGGGTGTGGGGATGAACCG	VLGF01000001_1	8	4	VLGF01000001	322900	324088	I-E	Complete
pa00052	ACGTTCTTGTGCTTCTTGCCGGTCAAATCCGC	Forward	GTGTTCCCCACGGGTGTGGGGATGAACCG	VLGF01000001_1	9	4	VLGF01000001	322900	324088	I-E	Complete
pa00052	GCCGGCCAGGTGCTCGGCCAACAGCTCGCGAA	Forward	GTGTTCCCCACGGGTGTGGGGATGAACCG	VLGF01000001_1	10	4	VLGF01000001	322900	324088	I-E	Complete
pa00052	ACTGGTACCGCGCGGGCAATCAGCGAACCCGCG	Forward	GTGTTCCCCACGGGTGTGGGGATGAACCG	VLGF01000001_1	11	4	VLGF01000001	322900	324088	I-E	Complete
pa00052	GCTGCTCAGGCTAGCGCCGCCTCTACTCTCAT	Forward	GTGTTCCCCACGGGTGTGGGGATGAACCG	VLGF01000001_1	12	4	VLGF01000001	322900	324088	I-E	Complete
pa00052	TGTTTACGAGCTTCAGCGGCCCTCCATGTAGA	Forward	GTGTTCCCCACGGGTGTGGGGATGAACCG	VLGF01000001_1	13	4	VLGF01000001	322900	324088	I-E	Complete
pa00052	CTCAACGAGAAGAACATCCCGCGCAACATGAT	Forward	GTGTTCCCCACGGGTGTGGGGATGAACCG	VLGF01000001_1	14	4	VLGF01000001	322900	324088	I-E	Complete
pa00052	GCCATCAAGGAAGAGCCCCAGCTGCGCGTCGA	Forward	GTGTTCCCCACGGGTGTGGGGATGAACCG	VLGF01000001_1	15	4	VLGF01000001	322900	324088	I-E	Complete
pa00052	CTGCGTGTTCACGCCGAAACCCTTGGCTGGGT	Forward	GTGTTCCCCACGGGTGTGGGGATGAACCG	VLGF01000001_1	16	4	VLGF01000001	322900	324088	I-E	Complete
pa00052	TAGTCCTGGCGGATATCGCTGCACCAGTGCAT	Forward	GTGTTCCCCACGGGTGTGGGGATGAACCG	VLGF01000001_1	17	4	VLGF01000001	322900	324088	I-E	Complete
pa00052	ATGGAAGACCCAACCCGCGGCCAGGGGTGGGG	Forward	GTGTTCCCCACGGGTGTGGGGATGAACCG	VLGF01000001_1	18	4	VLGF01000001	322900	324088	I-E	Complete
pa00052	GTATCGACATCGATGGTGACCAGGCTGGTCCA	Forward	GTGTTCCCCACGGGTGTGGGGATGAACCG	VLGF01000001_1	19	4	VLGF01000001	322900	324088	I-E	Complete
pa00052	CAGCTCATCGAGTACAGCAACGTGCTCAACAA	Forward	GTGTTCCCCACATGCGTGGGGATGAACCG	VLGF01000001_2	1	4	VLGF01000001	333259	334386	I-E	Complete
pa00052	TAGTCATAACGGTCATAGTGCTTAGACGACAC	Forward	GTGTTCCCCACATGCGTGGGGATGAACCG	VLGF01000001_2	2	4	VLGF01000001	333259	334386	I-E	Complete
pa00052	CCGACACCTACACCTCGACCAAGACCGGGGAA	Forward	GTGTTCCCCACATGCGTGGGGATGAACCG	VLGF01000001_2	3	4	VLGF01000001	333259	334386	I-E	Complete
pa00052	CGCTGCTCCTGCTCTGCCTGATCCAGGCCGCC	Forward	GTGTTCCCCACATGCGTGGGGATGAACCG	VLGF01000001_2	4	4	VLGF01000001	333259	334386	I-E	Complete
pa00052	GCAACGCCTCGTCGAGCGACGGCAGCGCGCTG	Forward	GTGTTCCCCACATGCGTGGGGATGAACCG	VLGF01000001_2	5	4	VLGF01000001	333259	334386	I-E	Complete
pa00052	ACCCGGCGAAACCCTGCATATCGGCGACAACA	Forward	GTGTTCCCCACATGCGTGGGGATGAACCG	VLGF01000001_2	6	4	VLGF01000001	333259	334386	I-E	Complete
pa00052	CCACTGGGTTACCCCGTATTGGTAGAGGGTTC	Forward	GTGTTCCCCACATGCGTGGGGATGAACCG	VLGF01000001_2	7	4	VLGF01000001	333259	334386	I-E	Complete
pa00052	GATCGCCTCGTTCTCCGACCCGACGCCTTCCA	Forward	GTGTTCCCCACATGCGTGGGGATGAACCG	VLGF01000001_2	8	4	VLGF01000001	333259	334386	I-E	Complete
pa00052	TCGACCTTGTCGACCCAGGCGACCGCCTTGAG	Forward	GTGTTCCCCACATGCGTGGGGATGAACCG	VLGF01000001_2	9	4	VLGF01000001	333259	334386	I-E	Complete
pa00052	CCCATATGTCGCAATGTTCTATACCAACAGAA	Forward	GTGTTCCCCACATGCGTGGGGATGAACCG	VLGF01000001_2	10	4	VLGF01000001	333259	334386	I-E	Complete
pa00052	TGCCGGTGGCGGTGCCATGCCGGGTGCCGACG	Forward	GTGTTCCCCACATGCGTGGGGATGAACCG	VLGF01000001_2	11	4	VLGF01000001	333259	334386	I-E	Complete
pa00052	TCCTCCACCCGCTGGGTGATTTCCTCGGTACG	Forward	GTGTTCCCCACATGCGTGGGGATGAACCG	VLGF01000001_2	12	4	VLGF01000001	333259	334386	I-E	Complete
pa00052	CGGGATAACAGTGGGAATCAGTCTGTAGGCTT	Forward	GTGTTCCCCACATGCGTGGGGATGAACCG	VLGF01000001_2	13	4	VLGF01000001	333259	334386	I-E	Complete
pa00052	TCGTAGCGCGGACTGATGTCGTTGCAGTACTT	Forward	GTGTTCCCCACATGCGTGGGGATGAACCG	VLGF01000001_2	14	4	VLGF01000001	333259	334386	I-E	Complete
pa00052	CCATGAAGGGTTCCTTCCGCGCCGTAGAGCAG	Forward	GTGTTCCCCACATGCGTGGGGATGAACCG	VLGF01000001_2	15	4	VLGF01000001	333259	334386	I-E	Complete
pa00052	TTCGAGGTCAGCGGCTTCGGCCCCGGCGAGCA	Forward	GTGTTCCCCACATGCGTGGGGATGAACCG	VLGF01000001_2	16	4	VLGF01000001	333259	334386	I-E	Complete
pa00052	CCCGCGCGGCAATAAGGTGAAACTGGGAGACG	Forward	GTGTTCCCCACATGCGTGGGGATGAACCG	VLGF01000001_2	17	4	VLGF01000001	333259	334386	I-E	Complete
pa00052	GTCTCCCACGGCGATCCGCGGTAGATCATGTT	Forward	GTGTTCCCCACATGCGTGGGGATGAACCG	VLGF01000001_2	18	4	VLGF01000001	333259	334386	I-E	Complete
pa00052	CCGGGAATGAACGTTCCCATGTCGGCTACGCC	Reverse	GTGTTCCCCACATGCGTGGGGATGAACCG	VLGF01000001_3	1	4	VLGF01000001	334496	334890	I-E	Complete
pa00052	ATGTGCTTCCAGCTTTCGTCGTCCAGCTTCCG	Reverse	GTGTTCCCCACATGCGTGGGGATGAACCG	VLGF01000001_3	2	4	VLGF01000001	334496	334890	I-E	Complete
pa00052	ATAAAAGAGGCCGTCAAATACCGATGCGTCCT	Reverse	GTGTTCCCCACATGCGTGGGGATGAACCG	VLGF01000001_3	3	4	VLGF01000001	334496	334890	I-E	Complete
pa00052	CAGCGGGCCACCTGGCTGCAGTTGCTGACCAG	Reverse	GTGTTCCCCACATGCGTGGGGATGAACCG	VLGF01000001_3	4	4	VLGF01000001	334496	334890	I-E	Complete
pa00052	GTGATGGAGCGGACCGCCCCGAGCACCGCAGA	Reverse	GTGTTCCCCACATGCGTGGGGATGAACCG	VLGF01000001_3	5	4	VLGF01000001	334496	334890	I-E	Complete
pa00052	AAGGACCGCGTCCGCGTGCTGCTGGAGACGAT	Reverse	GTGTTCCCCACATGCGTGGGGATGAACCG	VLGF01000001_3	6	4	VLGF01000001	334496	334890	I-E	Complete
pa00052	ACGCTTCTGGATGGAGAGCCTGTTGAACGGGATACGGAGCGGGATACGCTGTGCTGGC	Forward	TCATACCTTGCCCTCCAGTTCTTTGGCC	VLGF01000026_1	1	1	VLGF01000026	86234	86347	Unspecified	Incomplete
pa00052	GGAGCGGCAGGCACCGATTCTGGTCGGGATTGGATCA	ND	GTGTCGACCAAGGTCGACACCTACCA	VLGF01000564_1	1	1	VLGF01000564	113	201	Unspecified	Incomplete
pa00052	AACGGCGGAGCGAAAGCTGGGAACCCTCCGCGTAGGGCGAATAACGCCGGA	Forward	GGCGTTATCCGCCGATACCCCGCCGC	VLGF01000007_1	1	1	VLGF01000007	41646	41748	Unspecified	Incomplete
pa00053	GCCAGCACAGCGTATCCCGCTCCGTATCCCGTTCAACAGGCTCTCCATCCAGAAGCGT	Reverse	GGCCAAAGAACTGGAGGGCAAGGTATGA	VLGE01000029_1	1	1	VLGE01000029	12184	12297	Unspecified	Incomplete
pa00053	GCGCCGTAAGGAGGCTTCGCAAGCATAAAGGGGACG	ND	GATTTATTTTCCCTACTCTAATTCTCTGAGCAGGGAGGATCCAGTGCAG	VLGE01000411_1	1	1	VLGE01000411	103	236	Unspecified	Incomplete
pa00053	AGGCGGTCCCTGGAGTGACGAAC	Forward	GGCGGTCCCTGGAGTGACGAACC	VLGE01000054_1	1	1	VLGE01000054	22812	22968	Unspecified	Incomplete
pa00053	GGCGGTCCCTAGAGTGACGAAT	Forward	GGCGGTCCCTGGAGTGACGAACC	VLGE01000054_1	2	1	VLGE01000054	22812	22968	Unspecified	Incomplete
pa00053	GGCTAGGCCGCGAAATTGGG	Forward	GGCGGTCCCTGGAGTGACGAACC	VLGE01000054_1	3	1	VLGE01000054	22812	22968	Unspecified	Incomplete
pa00053	GGCGTACTCGGCGGATTCTGT	Forward	CTGAGTTCGGCATCCGAACTCAG	VLGE01000070_1	1	1	VLGE01000070	593	757	Unspecified	Incomplete
pa00053	CGGTAAAGCGCATTGCTTGTTGCTGATTTCA	Forward	CTGAGTTCGGCATCCGAACTCAG	VLGE01000070_1	2	1	VLGE01000070	593	757	Unspecified	Incomplete
pa00053	GGTTGAATGAGGTAGATCGGG	Forward	CTGAGTTCGGCATCCGAACTCAG	VLGE01000070_1	3	1	VLGE01000070	593	757	Unspecified	Incomplete
pa00053	TCCGGCGTTATTCGCCCTACGCGGAGGGTTCCCAGCTTTCGCTCCGCCGTTG	Reverse	GCGGCGGGTATCGGCGGATAACGCC	VLGE01000009_1	1	1	VLGE01000009	207507	207608	Unspecified	Incomplete
pa00054	AACGGCGGAGCGAAAGCTGGGAACCCTCCGCGTAGGGCGAATAACGCCGGA	Forward	GGCGTTATCCGCCGATACCCCGCCGC	VLGJ01000006_1	1	1	VLGJ01000006	41876	41978	Unspecified	Incomplete
pa00054	CGCAACAAGCATGGAGAACAGCATCAATTCGC	ND	GTTCACTGCCGTACAGGCAGCTAAGAAA	VLGJ01000074_1	1	4	VLGJ01000074	87	835	I-F	Incomplete
pa00054	TCGGCCCGTCCAGAACGTCACACGCTCGCCAT	ND	GTTCACTGCCGTACAGGCAGCTAAGAAA	VLGJ01000074_1	2	4	VLGJ01000074	87	835	I-F	Incomplete
pa00054	TTTGTCTCGATGATCATTTTGACGCGGCGCTC	ND	GTTCACTGCCGTACAGGCAGCTAAGAAA	VLGJ01000074_1	3	4	VLGJ01000074	87	835	I-F	Incomplete
pa00054	ATCACGGCCACCCGAACACGTCGCCCAGGAAC	ND	GTTCACTGCCGTACAGGCAGCTAAGAAA	VLGJ01000074_1	4	4	VLGJ01000074	87	835	I-F	Incomplete
pa00054	AGTGCCACCACCCGTTCCGCCGCCATCACCAT	ND	GTTCACTGCCGTACAGGCAGCTAAGAAA	VLGJ01000074_1	5	4	VLGJ01000074	87	835	I-F	Incomplete
pa00054	GAAGAACACGCTGGCCGGTGAGTTCTCCGGGC	ND	GTTCACTGCCGTACAGGCAGCTAAGAAA	VLGJ01000074_1	6	4	VLGJ01000074	87	835	I-F	Incomplete
pa00054	ATGCAGCCAGGGCTTACTCCGCTGCTGCTGGAC	ND	GTTCACTGCCGTACAGGCAGCTAAGAAA	VLGJ01000074_1	7	4	VLGJ01000074	87	835	I-F	Incomplete
pa00054	TTGAGCTTGTCGTTGTACTCGTCGAGGCTCAT	ND	GTTCACTGCCGTACAGGCAGCTAAGAAA	VLGJ01000074_1	8	4	VLGJ01000074	87	835	I-F	Incomplete
pa00054	ATACTGACTCAGCCAGGGAAAAGTCACTTGGA	ND	GTTCACTGCCGTACAGGCAGCTAAGAAA	VLGJ01000074_1	9	4	VLGJ01000074	87	835	I-F	Incomplete
pa00054	TCGGCGAGGCGATCGATCATGCGAATCAGCAA	ND	GTTCACTGCCGTACAGGCAGCTAAGAAA	VLGJ01000074_1	10	4	VLGJ01000074	87	835	I-F	Incomplete
pa00054	ATCGACCACGACAGTGCTTCCCTGGTCTATTC	ND	GTTCACTGCCGTACAGGCAGCTAAGAAA	VLGJ01000074_1	11	4	VLGJ01000074	87	835	I-F	Incomplete
pa00054	ATTGGCCGTGCAAGGTCCACCAGTCGATGCTT	ND	GTTCACTGCCGTACAGGCAGCTAAGAAA	VLGJ01000074_1	12	4	VLGJ01000074	87	835	I-F	Incomplete
pa00055	AAGCATCGACTGGTGGACCTTGCACGGCCAAT	Reverse	TTTCTTAGCTGCCTGTACGGCAGTGAAC	VLGI01000001_1	1	4	VLGI01000001	110992	111740	I-F	Incomplete
pa00055	GAATAGACCAGGGAAGCACTGTCGTGGTCGAT	Reverse	TTTCTTAGCTGCCTGTACGGCAGTGAAC	VLGI01000001_1	2	4	VLGI01000001	110992	111740	I-F	Incomplete
pa00055	TTGCTGATTCGCATGATCGATCGCCTCGCCGA	Reverse	TTTCTTAGCTGCCTGTACGGCAGTGAAC	VLGI01000001_1	3	4	VLGI01000001	110992	111740	I-F	Incomplete
pa00055	TCCAAGTGACTTTTCCCTGGCTGAGTCAGTAT	Reverse	TTTCTTAGCTGCCTGTACGGCAGTGAAC	VLGI01000001_1	4	4	VLGI01000001	110992	111740	I-F	Incomplete
pa00055	ATGAGCCTCGACGAGTACAACGACAAGCTCAA	Reverse	TTTCTTAGCTGCCTGTACGGCAGTGAAC	VLGI01000001_1	5	4	VLGI01000001	110992	111740	I-F	Incomplete
pa00055	GTCCAGCAGCAGCGGAGTAAGCCCTGGCTGCAT	Reverse	TTTCTTAGCTGCCTGTACGGCAGTGAAC	VLGI01000001_1	6	4	VLGI01000001	110992	111740	I-F	Incomplete
pa00055	GCCCGGAGAACTCACCGGCCAGCGTGTTCTTC	Reverse	TTTCTTAGCTGCCTGTACGGCAGTGAAC	VLGI01000001_1	7	4	VLGI01000001	110992	111740	I-F	Incomplete
pa00055	ATGGTGATGGCGGCGGAACGGGTGGTGGCACT	Reverse	TTTCTTAGCTGCCTGTACGGCAGTGAAC	VLGI01000001_1	8	4	VLGI01000001	110992	111740	I-F	Incomplete
pa00055	GTTCCTGGGCGACGTGTTCGGGTGGCCGTGAT	Reverse	TTTCTTAGCTGCCTGTACGGCAGTGAAC	VLGI01000001_1	9	4	VLGI01000001	110992	111740	I-F	Incomplete
pa00055	GAGCGCCGCGTCAAAATGATCATCGAGACAAA	Reverse	TTTCTTAGCTGCCTGTACGGCAGTGAAC	VLGI01000001_1	10	4	VLGI01000001	110992	111740	I-F	Incomplete
pa00055	ATGGCGAGCGTGTGACGTTCTGGACGGGCCGA	Reverse	TTTCTTAGCTGCCTGTACGGCAGTGAAC	VLGI01000001_1	11	4	VLGI01000001	110992	111740	I-F	Incomplete
pa00055	GCGAATTGATGCTGTTCTCCATGCTTGTTGCG	Reverse	TTTCTTAGCTGCCTGTACGGCAGTGAAC	VLGI01000001_1	12	4	VLGI01000001	110992	111740	I-F	Incomplete
pa00055	TCCGGCGTTATTCGCCCTACGCGGAGGGTTCCCAGCTTTCGCTCCGCCGTTG	Reverse	GCGGCGGGTATCGGCGGATAACGCC	VLGI01000007_1	1	1	VLGI01000007	160941	161042	Unspecified	Incomplete
pa00056	TCCGCCANNNNNNNNNNNNNNNNNNNNNNNNNNNNNNNNNNNNNNNNNNNNNNNNNNNNNNNNNNNNNNNNNNNNNNNNNNNNNNNNNNNNNNNNNNNNNNNNNN	ND	GAGCATCCCCATTACCCGTAGGGCGAATAGCGCCCCGGCGCTA	VLGM01000016_1	1	1	VLGM01000016	9769	10062	Unspecified	Incomplete
pa00056	TCCGCCAACGCACCGGTACCCCACCCGGCGGATAGCCGCGAGCGGCTATTCGCCCTACCC	ND	GAGCATCCCCATTACCCGTAGGGCGAATAGCGCCCCGGCGCTA	VLGM01000016_1	2	1	VLGM01000016	9769	10062	Unspecified	Incomplete
pa00056	ACGCTTCTGGATGGAGAGCCTGTTGAACGGGATACGGAGCGGGATACGCTGTGCTGGC	Forward	TCATACCTTGCCCTCCAGTTCTTTGGCC	VLGM01000020_1	1	1	VLGM01000020	86183	86296	Unspecified	Incomplete
pa00056	CACCGTACCCCGCGCAGCACCACGTAGGGCGCATAACCGCAACGCGGTTATCCGCCGG	ND	CCAGCCGAGCATCGGCGGATAACGCCCCTGGCGTTATTCGCCC	VLGM01000024_1	1	1	VLGM01000024	20155	20534	Unspecified	Incomplete
pa00056	CACCGTACCCCGCGCAGCACCACGTAGGGCGCATAACCGCAACGCGGTTATCCGCCGC	ND	CCAGCCGAGCATCGGCGGATAACGCCCCTGGCGTTATTCGCCC	VLGM01000024_1	2	1	VLGM01000024	20155	20534	Unspecified	Incomplete
pa00056	NNNNNNNNNNNNNNNNNNNNNNNNNNNNNNNNNNNNNNNNNNNNNNNNNNNNNNNNNNNNNNNNNNNNNNNNNNNNNNNNNNNNNNNNNNNN	ND	CCAGCCGAGCATCGGCGGATAACGCCCCTGGCGTTATTCGCCC	VLGM01000024_1	3	1	VLGM01000024	20155	20534	Unspecified	Incomplete
pa00056	CAGGCGGGCTTCGGCCTTGGTCATGTCCTTGTGCAGGCGGTCGAT	ND	GGTCTGTTCGCTGCCGTTGTCGGC	VLGM01000003_1	1	1	VLGM01000003	306378	306470	Unspecified	Incomplete
pa00056	TCCAAGTGACTTTTCCCTGGCTGAGTCAGTAT	Reverse	TTTCTTAGCTGCCTGTACGGCAGTGAAC	VLGM01000030_1	1	4	VLGM01000030	65354	66403	I-F	Incomplete
pa00056	ATGAGCCTCGACGAGTACAACGACAAGCTCAA	Reverse	TTTCTTAGCTGCCTGTACGGCAGTGAAC	VLGM01000030_1	2	4	VLGM01000030	65354	66403	I-F	Incomplete
pa00056	GTCCAGCAGCAGCGGAGTAAGCCCTGGCTGCAT	Reverse	TTTCTTAGCTGCCTGTACGGCAGTGAAC	VLGM01000030_1	3	4	VLGM01000030	65354	66403	I-F	Incomplete
pa00056	ACCGGCTGATGCGCCGCGTAGGCGCCGGCCCA	Reverse	TTTCTTAGCTGCCTGTACGGCAGTGAAC	VLGM01000030_1	4	4	VLGM01000030	65354	66403	I-F	Incomplete
pa00056	ACGCTGTCGATGCCGGCCATGCTGGTCAACCT	Reverse	TTTCTTAGCTGCCTGTACGGCAGTGAAC	VLGM01000030_1	5	4	VLGM01000030	65354	66403	I-F	Incomplete
pa00056	TACTCCGGATAACTGCGGCTTCCCCAGCGGGC	Reverse	TTTCTTAGCTGCCTGTACGGCAGTGAAC	VLGM01000030_1	6	4	VLGM01000030	65354	66403	I-F	Incomplete
pa00056	CGTTTCTTCGTGCCAGGAGAGCATTCCCATGT	Reverse	TTTCTTAGCTGCCTGTACGGCAGTGAAC	VLGM01000030_1	7	4	VLGM01000030	65354	66403	I-F	Incomplete
pa00056	AGAACACCTTGCCGAGTACGATGCCTGATACGT	Reverse	TTTCTTAGCTGCCTGTACGGCAGTGAAC	VLGM01000030_1	8	4	VLGM01000030	65354	66403	I-F	Incomplete
pa00056	GCTACAGGAGCGGCACAGTGGATGCTTAGCAA	Reverse	TTTCTTAGCTGCCTGTACGGCAGTGAAC	VLGM01000030_1	9	4	VLGM01000030	65354	66403	I-F	Incomplete
pa00056	TCCATCCGTGCGCGGCGTTCATCGACGTCGAC	Reverse	TTTCTTAGCTGCCTGTACGGCAGTGAAC	VLGM01000030_1	10	4	VLGM01000030	65354	66403	I-F	Incomplete
pa00056	GTGTTTGGTCTGTTGATGCCCTGCTACCGGCA	Reverse	TTTCTTAGCTGCCTGTACGGCAGTGAAC	VLGM01000030_1	11	4	VLGM01000030	65354	66403	I-F	Incomplete
pa00056	GGGCTCACCAGCGGCTTTACCGACGCCATCAA	Reverse	TTTCTTAGCTGCCTGTACGGCAGTGAAC	VLGM01000030_1	12	4	VLGM01000030	65354	66403	I-F	Incomplete
pa00056	AGCGTGTGCCTGCCGTAGTGCGAGCATGCAAA	Reverse	TTTCTTAGCTGCCTGTACGGCAGTGAAC	VLGM01000030_1	13	4	VLGM01000030	65354	66403	I-F	Incomplete
pa00056	GGCCTGGGCAAGGCTGATGCGTGGCCGTCCAA	Reverse	TTTCTTAGCTGCCTGTACGGCAGTGAAC	VLGM01000030_1	14	4	VLGM01000030	65354	66403	I-F	Incomplete
pa00056	CGTCAGCGGCAGGCGGGCAAGGCACCCCAGGT	Reverse	TTTCTTAGCTGCCTGTACGGCAGTGAAC	VLGM01000030_1	15	4	VLGM01000030	65354	66403	I-F	Incomplete
pa00056	GTCGCCCATCTTCGAAAGACCATTGCGCAGAT	Reverse	TTTCTTAGCTGCCTGTACGGCAGTGAAC	VLGM01000030_1	16	4	VLGM01000030	65354	66403	I-F	Incomplete
pa00056	TTTCGGGCCGCCCGAGGCTTGACGCAACAGCA	Reverse	TTTCTTAGCTGCCTGTACGGCAGTGAAC	VLGM01000030_1	17	4	VLGM01000030	65354	66403	I-F	Incomplete
pa00056	TCCGGCGTTATTCGCCCTACGCGGAGGGTTCCCAGCTTTCGCTCCGCCGTTG	Reverse	GCGGCGGGTATCGGCGGATAACGCC	VLGM01000006_1	1	1	VLGM01000006	229327	229428	Unspecified	Incomplete
pa00057	GTAAGCGTCCAGCCAAGTCACCTTCCGAACTCCAGCATTAAGGGCGATGGTGT	Reverse	CCGCGTATTTTTAAGCGGACGCGATAGCCCTTATCGC	VLGY01000001_1	1	1	VLGY01000001	127966	128092	Unspecified	Incomplete
pa00057	CCAGGCGGGCTTCGGCCTTGGTCATGTCCTTGTGCAGGCGGTCGAT	ND	GGTCTGTTCGCTGCCGTTGTCGG	VLGY01000001_2	1	1	VLGY01000001	464665	464756	Unspecified	Incomplete
pa00057	NNNNNNNNNNNNNNNNNNNNNNNNNNNNNNNNNNNNNNNNNNNNNNNNNNNNNNNNNNNNNNNNNNNNNNNNNNNNNNNNNNNNNNNNNNNNG	ND	ACCCGTAGGGCGAATAGCGCCCCGGCGCTATCCGCCAGCGCAC	VLGY01000002_1	1	1	VLGY01000002	154096	154377	Unspecified	Incomplete
pa00057	TGGAACCCCGTCCGGCGGATAGCCGCGAGCGGCTATTCGCCCTACCCGAGCATCCCCATT	ND	ACCCGTAGGGCGAATAGCGCCCCGGCGCTATCCGCCAGCGCAC	VLGY01000002_1	2	1	VLGY01000002	154096	154377	Unspecified	Incomplete
pa00057	GCCAGCACAGCGTATCCCGCTCCGTATCCCGTTCAACAGGCTCTCCATCCAGAAGCGT	Reverse	GGCCAAAGAACTGGAGGGCAAGGTATGA	VLGY01000026_1	1	1	VLGY01000026	8923	9036	Unspecified	Incomplete
pa00057	TCATCGTCATACGCGGGACTTCCGTTGCGACC	Forward	GTTCACTGCCGTGTAGGCAGCTAAGAAA	VLGY01000040_1	1	4	VLGY01000040	851	1958	I-F	Complete
pa00057	TGAACGAACTCGATTTCTAACCAGAGGAATAA	Forward	GTTCACTGCCGTGTAGGCAGCTAAGAAA	VLGY01000040_1	2	4	VLGY01000040	851	1958	I-F	Complete
pa00057	TAGCCCGCTTGCAAGGTTCGCAATTTTGTCCG	Forward	GTTCACTGCCGTGTAGGCAGCTAAGAAA	VLGY01000040_1	3	4	VLGY01000040	851	1958	I-F	Complete
pa00057	AGCATGGCCGGCATCGACAGCGCGTCGACGAA	Forward	GTTCACTGCCGTGTAGGCAGCTAAGAAA	VLGY01000040_1	4	4	VLGY01000040	851	1958	I-F	Complete
pa00057	GTCTTCCATTACGAGGCCGTCAGGACTGTCTC	Forward	GTTCACTGCCGTGTAGGCAGCTAAGAAA	VLGY01000040_1	5	4	VLGY01000040	851	1958	I-F	Complete
pa00057	AGTGTGTGTATGCGCCAGGGCGCGGTTAGGCG	Forward	GTTCACTGCCGTGTAGGCAGCTAAGAAA	VLGY01000040_1	6	4	VLGY01000040	851	1958	I-F	Complete
pa00057	GACCTAACCACGGCGCAAAGGTTGTTGAAGTG	Forward	GTTCACTGCCGTGTAGGCAGCTAAGAAA	VLGY01000040_1	7	4	VLGY01000040	851	1958	I-F	Complete
pa00057	ACCGAGCCGACCGCTCTTTCACAACCCGCGCC	Forward	GTTCACTGCCGTGTAGGCAGCTAAGAAA	VLGY01000040_1	8	4	VLGY01000040	851	1958	I-F	Complete
pa00057	TCGAAGCCGGCGGATCCGTTGAGCTTCAAGAC	Forward	GTTCACTGCCGTGTAGGCAGCTAAGAAA	VLGY01000040_1	9	4	VLGY01000040	851	1958	I-F	Complete
pa00057	AGCACCAGGACCGAACCAGGCGGCGCAAAGTC	Forward	GTTCACTGCCGTGTAGGCAGCTAAGAAA	VLGY01000040_1	10	4	VLGY01000040	851	1958	I-F	Complete
pa00057	AGAAGCGTCGGCCGTTGGCGAAGAACCAGTAA	Forward	GTTCACTGCCGTGTAGGCAGCTAAGAAA	VLGY01000040_1	11	4	VLGY01000040	851	1958	I-F	Complete
pa00057	TGGTACGTCGAATGGATCACCTCTACCGGCTG	Forward	GTTCACTGCCGTGTAGGCAGCTAAGAAA	VLGY01000040_1	12	4	VLGY01000040	851	1958	I-F	Complete
pa00057	TGGAACGAGGGTCTTTTACGTACTGCCGAAAA	Forward	GTTCACTGCCGTGTAGGCAGCTAAGAAA	VLGY01000040_1	13	4	VLGY01000040	851	1958	I-F	Complete
pa00057	ATGAACAGCGACACGGCGGCGAGGTAGTGGGC	Forward	GTTCACTGCCGTGTAGGCAGCTAAGAAA	VLGY01000040_1	14	4	VLGY01000040	851	1958	I-F	Complete
pa00057	GCCAACCGAATCACTAGCATCGCTCTGCTCCG	Forward	GTTCACTGCCGTGTAGGCAGCTAAGAAA	VLGY01000040_1	15	4	VLGY01000040	851	1958	I-F	Complete
pa00057	ATCTGGCCGTGGCTGTGCTCGTCGTCGTGCTC	Forward	GTTCACTGCCGTGTAGGCAGCTAAGAAA	VLGY01000040_1	16	4	VLGY01000040	851	1958	I-F	Complete
pa00057	TGAGAACGAGATCGGGGCTGTCGATATCGATC	Forward	GTTCACTGCCGTGTAGGCAGCTAAGAAA	VLGY01000040_1	17	4	VLGY01000040	851	1958	I-F	Complete
pa00057	ATGATGACGAGGCAGTTTTTCTTGCGCAGCTC	Forward	GTTCACTGCCGTGTAGGCAGCTAAGAAA	VLGY01000040_1	18	4	VLGY01000040	851	1958	I-F	Complete
pa00057	TCGCCCGAAGCCCGCTTATGAACTTCGGGACA	Reverse	TTTCTTAGCTGCCTATACGGCAGTGAAC	VLGY01000040_2	1	4	VLGY01000040	10831	11999	I-F	Complete
pa00057	ACCTTAGAACTGGATGACGAATTCGAACTGCT	Reverse	TTTCTTAGCTGCCTATACGGCAGTGAAC	VLGY01000040_2	2	4	VLGY01000040	10831	11999	I-F	Complete
pa00057	GGCAGGTCTAACTGCAGCACTCCCAAGCCCAA	Reverse	TTTCTTAGCTGCCTATACGGCAGTGAAC	VLGY01000040_2	3	4	VLGY01000040	10831	11999	I-F	Complete
pa00057	CTCAGTTCCTTGCGCTGCTTGAGCCGGAACCA	Reverse	TTTCTTAGCTGCCTATACGGCAGTGAAC	VLGY01000040_2	4	4	VLGY01000040	10831	11999	I-F	Complete
pa00057	GCTGCGGATGGCGTCCGGGTCTTCGTCGTAGA	Reverse	TTTCTTAGCTGCCTATACGGCAGTGAAC	VLGY01000040_2	5	4	VLGY01000040	10831	11999	I-F	Complete
pa00057	CACGCCACCGCCTTTGTCCGCTCGGCCTACCA	Reverse	TTTCTTAGCTGCCTATACGGCAGTGAAC	VLGY01000040_2	6	4	VLGY01000040	10831	11999	I-F	Complete
pa00057	GCCATGGAGATTGCGGCTGTCGACGCCCTGGTC	Reverse	TTTCTTAGCTGCCTATACGGCAGTGAAC	VLGY01000040_2	7	4	VLGY01000040	10831	11999	I-F	Complete
pa00057	TTGAAAGGGTCGTGCATGCGCTCGTCTCCAGT	Reverse	TTTCTTAGCTGCCTATACGGCAGTGAAC	VLGY01000040_2	8	4	VLGY01000040	10831	11999	I-F	Complete
pa00057	CGTCGCGGCGATCTGCTCGGCGCGGGTCCGCA	Reverse	TTTCTTAGCTGCCTATACGGCAGTGAAC	VLGY01000040_2	9	4	VLGY01000040	10831	11999	I-F	Complete
pa00057	CGTCTGGTAGTTGTCGCCGCGACTCTTGGTGT	Reverse	TTTCTTAGCTGCCTATACGGCAGTGAAC	VLGY01000040_2	10	4	VLGY01000040	10831	11999	I-F	Complete
pa00057	TTGATTTCACCGGCTACAGCTTCGGCCTCTAT	Reverse	TTTCTTAGCTGCCTATACGGCAGTGAAC	VLGY01000040_2	11	4	VLGY01000040	10831	11999	I-F	Complete
pa00057	CCATGTGCGCATCAACAGCGTGCTCTATGGAT	Reverse	TTTCTTAGCTGCCTATACGGCAGTGAAC	VLGY01000040_2	12	4	VLGY01000040	10831	11999	I-F	Complete
pa00057	TTGACGCTGCGCTGCATCTGGCTGATGGGCGA	Reverse	TTTCTTAGCTGCCTATACGGCAGTGAAC	VLGY01000040_2	13	4	VLGY01000040	10831	11999	I-F	Complete
pa00057	AATACAGAGCCGCACGGCATCTTGATATCAACT	Reverse	TTTCTTAGCTGCCTATACGGCAGTGAAC	VLGY01000040_2	14	4	VLGY01000040	10831	11999	I-F	Complete
pa00057	TGCCAGAACGGGCTCGTTTGCGGCGATACAGT	Reverse	TTTCTTAGCTGCCTATACGGCAGTGAAC	VLGY01000040_2	15	4	VLGY01000040	10831	11999	I-F	Complete
pa00057	GCGGGTCGGCGACGCTGAATGTGCCTTGGCCT	Reverse	TTTCTTAGCTGCCTATACGGCAGTGAAC	VLGY01000040_2	16	4	VLGY01000040	10831	11999	I-F	Complete
pa00057	GATCGGCAGCAGGCCAAGGTGCAATCGCTGCA	Reverse	TTTCTTAGCTGCCTATACGGCAGTGAAC	VLGY01000040_2	17	4	VLGY01000040	10831	11999	I-F	Complete
pa00057	CTGAGTGCGAGCAGGGATATCCAGCACGTCGA	Reverse	TTTCTTAGCTGCCTATACGGCAGTGAAC	VLGY01000040_2	18	4	VLGY01000040	10831	11999	I-F	Complete
pa00057	GACCTGGAGCGCCGTGCGTTCGTCCGGCAGC	Reverse	TTTCTTAGCTGCCTATACGGCAGTGAAC	VLGY01000040_2	19	4	VLGY01000040	10831	11999	I-F	Complete
pa00057	TCCGACGAGCGTCCTCGCGCGAGAAGCCCCTTCATGCCGCAGTTCCATGGCG	Reverse	TTTGCCCCTTCTTGAACTGCGTT	VLGY01000059_1	1	1	VLGY01000059	5785	5882	Unspecified	Incomplete
pa00057	GGCGTACTCGGCGGATTCTGT	Forward	CTGGGTTCGGCATCCGAACTCAG	VLGY01000065_1	1	1	VLGY01000065	648	812	Unspecified	Incomplete
pa00057	CGGTAAAGCGCATTGCTTGCCGCTGATTTCA	Forward	CTGGGTTCGGCATCCGAACTCAG	VLGY01000065_1	2	1	VLGY01000065	648	812	Unspecified	Incomplete
pa00057	GGTTGAATGAGGTAGATCGGG	Forward	CTGGGTTCGGCATCCGAACTCAG	VLGY01000065_1	3	1	VLGY01000065	648	812	Unspecified	Incomplete
pa00058	CTGTTTCCACCCGCATCCGCATTAGATCAACG	Reverse	TTTCTTAGCTGCCTATACGGCAGTGCAC	VLHC01000104_1	1	4	VLHC01000104	231	1699	I-F	Complete
pa00058	GTCCGCGCAGCCGCCGAGATCGGCAAGTCTAT	Reverse	TTTCTTAGCTGCCTATACGGCAGTGCAC	VLHC01000104_1	2	4	VLHC01000104	231	1699	I-F	Complete
pa00058	CTCTTCACTGCCTCTAGATATGTCCGCTCGAT	Reverse	TTTCTTAGCTGCCTATACGGCAGTGCAC	VLHC01000104_1	3	4	VLHC01000104	231	1699	I-F	Complete
pa00058	ATTGTGGTGGCGCCGGAGGCGGAGGATTTCCA	Reverse	TTTCTTAGCTGCCTATACGGCAGTGCAC	VLHC01000104_1	4	4	VLHC01000104	231	1699	I-F	Complete
pa00058	GGGAGGCGCCGCCGCTCGGGCAACTGCATTCC	Reverse	TTTCTTAGCTGCCTATACGGCAGTGCAC	VLHC01000104_1	5	4	VLHC01000104	231	1699	I-F	Complete
pa00058	TTGCTGCGCAGCCGCTCGACCGCCCGCTCGAC	Reverse	TTTCTTAGCTGCCTATACGGCAGTGCAC	VLHC01000104_1	6	4	VLHC01000104	231	1699	I-F	Complete
pa00058	CTTAAGCGCTCTCGTGCTAGGGCGCGTCGTTT	Reverse	TTTCTTAGCTGCCTATACGGCAGTGCAC	VLHC01000104_1	7	4	VLHC01000104	231	1699	I-F	Complete
pa00058	GACAGGATTCTTGAGCCCAAGCGCTTCTTTCA	Reverse	TTTCTTAGCTGCCTATACGGCAGTGCAC	VLHC01000104_1	8	4	VLHC01000104	231	1699	I-F	Complete
pa00058	GACAGGATTCTTGAGCCCAAGCGCTTCTTTCA	Reverse	TTTCTTAGCTGCCTATACGGCAGTGCAC	VLHC01000104_1	9	4	VLHC01000104	231	1699	I-F	Complete
pa00058	ATGAGCCGATCCGCTGCGGTCGCCAAGTTCCT	Reverse	TTTCTTAGCTGCCTATACGGCAGTGCAC	VLHC01000104_1	10	4	VLHC01000104	231	1699	I-F	Complete
pa00058	GTGGTGAAGCCGGCGAACGGCAAGCTGGTGCT	Reverse	TTTCTTAGCTGCCTATACGGCAGTGCAC	VLHC01000104_1	11	4	VLHC01000104	231	1699	I-F	Complete
pa00058	ATGCACGATGTACCCATTGCCCAGCGTCTTGC	Reverse	TTTCTTAGCTGCCTATACGGCAGTGCAC	VLHC01000104_1	12	4	VLHC01000104	231	1699	I-F	Complete
pa00058	ACAGCGGTGTGGCCGCCGAGGACCTGGGCTTC	Reverse	TTTCTTAGCTGCCTATACGGCAGTGCAC	VLHC01000104_1	13	4	VLHC01000104	231	1699	I-F	Complete
pa00058	GTATAACGACGGCACGGAAACAAAGCGCCAGC	Reverse	TTTCTTAGCTGCCTATACGGCAGTGCAC	VLHC01000104_1	14	4	VLHC01000104	231	1699	I-F	Complete
pa00058	TTGATGCCGGCGCCGGCCAGGCGGGGCGGCCA	Reverse	TTTCTTAGCTGCCTATACGGCAGTGCAC	VLHC01000104_1	15	4	VLHC01000104	231	1699	I-F	Complete
pa00058	CGCAGTCCTCGAGATGCGTGACTCCACTTGAA	Reverse	TTTCTTAGCTGCCTATACGGCAGTGCAC	VLHC01000104_1	16	4	VLHC01000104	231	1699	I-F	Complete
pa00058	AACAAAGTTAACACGCGCATAGCGACCTCAGA	Reverse	TTTCTTAGCTGCCTATACGGCAGTGCAC	VLHC01000104_1	17	4	VLHC01000104	231	1699	I-F	Complete
pa00058	AGGAGCTGAAACAGGAGTTCCTGAGCCGTGAA	Reverse	TTTCTTAGCTGCCTATACGGCAGTGCAC	VLHC01000104_1	18	4	VLHC01000104	231	1699	I-F	Complete
pa00058	AGTGATACGTCCCAATGCGGGGGTGGCTGCAT	Reverse	TTTCTTAGCTGCCTATACGGCAGTGCAC	VLHC01000104_1	19	4	VLHC01000104	231	1699	I-F	Complete
pa00058	TCTTCATCAACGAATGTGATCGCGATGCACCA	Reverse	TTTCTTAGCTGCCTATACGGCAGTGCAC	VLHC01000104_1	20	4	VLHC01000104	231	1699	I-F	Complete
pa00058	ACAACGGCGTGGCCCAAACCGGCCGCGAGTGCC	Reverse	TTTCTTAGCTGCCTATACGGCAGTGCAC	VLHC01000104_1	21	4	VLHC01000104	231	1699	I-F	Complete
pa00058	GTTCGAAGGCTGGGGGACCGCACTCAAGCCGG	Reverse	TTTCTTAGCTGCCTATACGGCAGTGCAC	VLHC01000104_1	22	4	VLHC01000104	231	1699	I-F	Complete
pa00058	GCACAGGTTTCGATGCGCTGGCAAGAATCCTC	Reverse	TTTCTTAGCTGCCTATACGGCAGTGCAC	VLHC01000104_1	23	4	VLHC01000104	231	1699	I-F	Complete
pa00058	ACAACAATGACGCGCAACGAGTACGACGAGAT	Reverse	TTTCTTAGCTGCCTATACGGCAGTGCAC	VLHC01000104_1	24	4	VLHC01000104	231	1699	I-F	Complete
pa00058	TCACTAGCACGTCGGGCAGGTCCTAGACAGTAG	ND	TTCACTGCCGTGTAGGCAGCTAAGAAA	VLHC01000019_1	1	1	VLHC01000019	35	241	I-F	Complete
pa00058	ACTCCCCGCAGGACGCGGCGTGCGAAGGGTTAG	ND	TTCACTGCCGTGTAGGCAGCTAAGAAA	VLHC01000019_1	2	1	VLHC01000019	35	241	I-F	Complete
pa00058	AGCAGAAAGAACGCACCGAGTGGCATCGCGTGG	ND	TTCACTGCCGTGTAGGCAGCTAAGAAA	VLHC01000019_1	3	1	VLHC01000019	35	241	I-F	Complete
pa00058	ACGCAGCGGGATACGCTGTACTGGCTCATACCTTGCCCTCCAGTTCTTTAGCCAT	Reverse	GCTTCTGGATGGAGAGCCTGTTGAACGGGAT	VLHC01000033_1	1	1	VLHC01000033	71396	71512	Unspecified	Incomplete
pa00058	TGCCGGACCTGCTCCGCCACTGCGGACTCCAA	Forward	GTTCACTGCCGTATAGGCAGCTAAGAAA	VLHC01000050_1	1	4	VLHC01000050	33045	33852	I-F	Complete
pa00058	AGTACCCGTTCTCGCCGGCCTTCGCTTCGGAC	Forward	GTTCACTGCCGTATAGGCAGCTAAGAAA	VLHC01000050_1	2	4	VLHC01000050	33045	33852	I-F	Complete
pa00058	AAGTAGATCAGTCGATTGGCGAAATCCACTCT	Forward	GTTCACTGCCGTATAGGCAGCTAAGAAA	VLHC01000050_1	3	4	VLHC01000050	33045	33852	I-F	Complete
pa00058	AGGGCGTGGCCAAGACCAAGGGCCACAAAGCC	Forward	GTTCACTGCCGTATAGGCAGCTAAGAAA	VLHC01000050_1	4	4	VLHC01000050	33045	33852	I-F	Complete
pa00058	CGTAAAGAGTGCCCCCGGCTGGCCGCCGCTTG	Forward	GTTCACTGCCGTATAGGCAGCTAAGAAA	VLHC01000050_1	5	4	VLHC01000050	33045	33852	I-F	Complete
pa00058	GTCGGCAGCGATCTTCGCCTGAAGGTCAGCGG	Forward	GTTCACTGCCGTATAGGCAGCTAAGAAA	VLHC01000050_1	6	4	VLHC01000050	33045	33852	I-F	Complete
pa00058	GCGACGTTGGCCAGCGCGAAGGACCACACCAA	Forward	GTTCACTGCCGTATAGGCAGCTAAGAAA	VLHC01000050_1	7	4	VLHC01000050	33045	33852	I-F	Complete
pa00058	ACCGACGCTCCGGCCTCGGCCTGGGTGGCGGG	Forward	GTTCACTGCCGTATAGGCAGCTAAGAAA	VLHC01000050_1	8	4	VLHC01000050	33045	33852	I-F	Complete
pa00058	GTCCGTGGCCCATATGGGCACCTCTACCGCCG	Forward	GTTCACTGCCGTATAGGCAGCTAAGAAA	VLHC01000050_1	9	4	VLHC01000050	33045	33852	I-F	Complete
pa00058	CTCGGTCGGTGCGGTTGCTGTTCTGGATCGTC	Forward	GTTCACTGCCGTATAGGCAGCTAAGAAA	VLHC01000050_1	10	4	VLHC01000050	33045	33852	I-F	Complete
pa00058	ATCCAGATGGCGCGCTTCCATGCCTTCACAAC	Forward	GTTCACTGCCGTATAGGCAGCTAAGAAA	VLHC01000050_1	11	4	VLHC01000050	33045	33852	I-F	Complete
pa00058	TGGCTTTCCTGGAAGACATTCTTCAGTTAATC	Forward	GTTCACTGCCGTATAGGCAGCTAAGAAA	VLHC01000050_1	12	4	VLHC01000050	33045	33852	I-F	Complete
pa00058	ATCGAGGCACTGGAAGCTGAAGAGTGGCTGGA	Forward	GTTCACTGCCGTATAGGCAGCTAAGAAA	VLHC01000050_1	13	4	VLHC01000050	33045	33852	I-F	Complete
pa00058	CATGCCCTCCCCGGCAATAGCTGGGGTGGAGA	ND	TTTCTTAGCTGCCTATACGGCAGTGAAC	VLHC01000064_1	1	4	VLHC01000064	63	811	I-F	Complete
pa00058	GTGGGGGTGTTACAGCACCCCCACCCCTCCGG	ND	TTTCTTAGCTGCCTATACGGCAGTGAAC	VLHC01000064_1	2	4	VLHC01000064	63	811	I-F	Complete
pa00058	ATCGACAGCTGGGCGAAATTCCCCGACTTCCT	ND	TTTCTTAGCTGCCTATACGGCAGTGAAC	VLHC01000064_1	3	4	VLHC01000064	63	811	I-F	Complete
pa00058	GACGTGGGCCGCCCTCGCAACGCCACCACTCG	ND	TTTCTTAGCTGCCTATACGGCAGTGAAC	VLHC01000064_1	4	4	VLHC01000064	63	811	I-F	Complete
pa00058	CAAGCCCGCGCCGCCCTGGCGCAACCCTCCCC	ND	TTTCTTAGCTGCCTATACGGCAGTGAAC	VLHC01000064_1	5	4	VLHC01000064	63	811	I-F	Complete
pa00058	CGGCGTTTGAAGGGATGTACAGCAGTCTCCCA	ND	TTTCTTAGCTGCCTATACGGCAGTGAAC	VLHC01000064_1	6	4	VLHC01000064	63	811	I-F	Complete
pa00058	GTGAGGTTCCAGCGGATGAGTTCGGATGCGGAG	ND	TTTCTTAGCTGCCTATACGGCAGTGAAC	VLHC01000064_1	7	4	VLHC01000064	63	811	I-F	Complete
pa00058	CCCAACAGCATCCCTTACTCTGGCCGGAGCAA	ND	TTTCTTAGCTGCCTATACGGCAGTGAAC	VLHC01000064_1	8	4	VLHC01000064	63	811	I-F	Complete
pa00058	CGCGCGGCTGGCTTTCCAGGCCTTGAACGCAA	ND	TTTCTTAGCTGCCTATACGGCAGTGAAC	VLHC01000064_1	9	4	VLHC01000064	63	811	I-F	Complete
pa00058	TCGTTGTCCTGTTTCTGACTATGTATTGGTGA	ND	TTTCTTAGCTGCCTATACGGCAGTGAAC	VLHC01000064_1	10	4	VLHC01000064	63	811	I-F	Complete
pa00058	CGAGTAGTCGCCGGTGTTCGACGCTGCCGATT	ND	TTTCTTAGCTGCCTATACGGCAGTGAAC	VLHC01000064_1	11	4	VLHC01000064	63	811	I-F	Complete
pa00058	TCCTTGCCGGGGAAGTCAGTCGATCAGCACAA	ND	TTTCTTAGCTGCCTATACGGCAGTGAAC	VLHC01000064_1	12	4	VLHC01000064	63	811	I-F	Complete
pa00058	GTGACGAGACCGGCCTCAGCTTCGCCCGCT	ND	GGCGGACCCTGGCGCGCCTGTTCG	VLHC01000008_1	1	1	VLHC01000008	175585	175662	Unspecified	Incomplete
pa00058	TTTCCAGTGGAAACACCCAGCTCGCCGT	ND	CGGCGCCGAGGTCGATCCTTGGCAGAGTG	VLHC01000084_1	1	1	VLHC01000084	48	133	Unspecified	Incomplete
pa00059	CGCCCTAGGTGAAAGCTTATGGGGCGTCTGC	Forward	CTGAAAGGTGAATGGATATGGGG	VLHL01000013_1	1	1	VLHL01000013	18531	18608	Unspecified	Incomplete
pa00059	GGCTGAGCGCAGCCTAAATGCCGAGATTTAGTGTGTCACCAGTGACCTAATCCGG	Forward	CTGAAAGGTGAATGGATATGGGG	VLHL01000013_2	1	1	VLHL01000013	18884	19078	Unspecified	Incomplete
pa00059	CGTTTGAGGCGCTGACGC	Forward	CTGAAAGGTGAATGGATATGGGG	VLHL01000013_2	2	1	VLHL01000013	18884	19078	Unspecified	Incomplete
pa00059	CTGCTTGGACGCGACTGGCTAATCGAAGGT	Forward	CTGAAAGGTGAATGGATATGGGG	VLHL01000013_2	3	1	VLHL01000013	18884	19078	Unspecified	Incomplete
pa00059	TCCGGCGTTATTCGCCCTACGCGGAGGGTTCCCAGCTTTCGCTCCGCCGTTG	Reverse	GCGGCGGGTATCGGCGGATAACGCC	VLHL01000032_1	1	1	VLHL01000032	32058	32159	Unspecified	Incomplete
pa00059	ACAAAGCATTGCTTTGTTTATCCTCTTAACTCGAACTTAGTTCTCGTCT	ND	TCTTGCGAAGCTTTAGTCACTTCTCAGG	VLHL01000959_1	1	1	VLHL01000959	55	159	Unspecified	Incomplete
pa00060	ACGCTTCTGGATGGAGAGCCTGTTGAACGGGATACGGAGCGGGATACGCTGTGCTGGC	Forward	TCATACCTTGCCCTCCAGTTCTTTGGCC	VLHK01000015_1	1	1	VLHK01000015	137554	137667	Unspecified	Incomplete
pa00060	CGTCCCCTTTATGCTTGCGAAGCCTCCTTACGGCGCCTGCACTGGATCC	ND	TCCCTGCTCAGAGAATTAGAGTAGGGAAAATAAATC	VLHK01000246_1	1	1	VLHK01000246	115	235	Unspecified	Incomplete
pa00060	AACGGCGGAGCGAAAGCTGGGAACCCTCCGCGTAGGGCGAATAACGCCGGA	Forward	GGCGTTATCCGCCGATACCCCGCCGC	VLHK01000006_1	1	1	VLHK01000006	41688	41790	Unspecified	Incomplete
pa00060	GCCGGGGGCGTTATTCGCCCTACCGGAGCGGGCAACGAATACCCGGGGGTCG	Forward	CACCCATCTCGTAGGGCGAATAAC	VLHK01000009_1	1	1	VLHK01000009	189461	189560	Unspecified	Incomplete
pa00061	GTAAGGTGGTGCCGTGTAGCAGTGCTCACCGC	Forward	GTTCACTGCCGTATAGGCAGCTAAGAAA	VLHG01000104_1	1	4	VLHG01000104	113	620	I-F	Incomplete
pa00061	TATGATCATGCCCCGTCCTCCGGCTCCAATAC	Forward	GTTCACTGCCGTATAGGCAGCTAAGAAA	VLHG01000104_1	2	4	VLHG01000104	113	620	I-F	Incomplete
pa00061	TGAAGGCCAACCCGCAAGTCAGCAAGGGCATC	Forward	GTTCACTGCCGTATAGGCAGCTAAGAAA	VLHG01000104_1	3	4	VLHG01000104	113	620	I-F	Incomplete
pa00061	AGGTTCGTGGCGGACCGGAAAGACCTCAACCG	Forward	GTTCACTGCCGTATAGGCAGCTAAGAAA	VLHG01000104_1	4	4	VLHG01000104	113	620	I-F	Incomplete
pa00061	CTGGACGCAAGCAAGATCGTAGGGCGCTGCCC	Forward	GTTCACTGCCGTATAGGCAGCTAAGAAA	VLHG01000104_1	5	4	VLHG01000104	113	620	I-F	Incomplete
pa00061	CTCGATGACGCATATCGCGAGGCGCTGGCCAA	Forward	GTTCACTGCCGTATAGGCAGCTAAGAAA	VLHG01000104_1	6	4	VLHG01000104	113	620	I-F	Incomplete
pa00061	TGTGTACCCCTGCGCGTGGAGCGCGGGGCGAC	Forward	GTTCACTGCCGTATAGGCAGCTAAGAAA	VLHG01000104_1	7	4	VLHG01000104	113	620	I-F	Incomplete
pa00061	GTCATGGGCGAGCTCTACGCCAACCCGCAAGC	Forward	GTTCACTGCCGTATAGGCAGCTAAGAAA	VLHG01000104_1	8	4	VLHG01000104	113	620	I-F	Incomplete
pa00061	CACCTTCGATTAGCCAGTCGCGTCCAAGCA	Reverse	TCCCCATATCCATTCACCTTTCA	VLHG01000016_1	1	1	VLHG01000016	46717	46912	Unspecified	Incomplete
pa00061	GGCGTCAGCGCCTCAAAC	Reverse	TCCCCATATCCATTCACCTTTCA	VLHG01000016_1	2	1	VLHG01000016	46717	46912	Unspecified	Incomplete
pa00061	CCCGGATTAGGTCACTGGTGACACACTAAATCTCGGCATTTAGGCTGCGCTCAGC	Reverse	TCCCCATATCCATTCACCTTTCA	VLHG01000016_1	3	1	VLHG01000016	46717	46912	Unspecified	Incomplete
pa00061	AGGCTCTGCAGGTACATTTC	Reverse	TCCCCATATCCATTCACCTTTCA	VLHG01000016_2	1	1	VLHG01000016	47087	47264	Unspecified	Incomplete
pa00061	TGAAACCCCGCGCCGTGACCTGGTCCCCGCCATAC	Reverse	TCCCCATATCCATTCACCTTTCA	VLHG01000016_2	2	1	VLHG01000016	47087	47264	Unspecified	Incomplete
pa00061	GGCAGACGCCCCATAAGCTTTCACCTAGGGC	Reverse	TCCCCATATCCATTCACCTTTCA	VLHG01000016_2	3	1	VLHG01000016	47087	47264	Unspecified	Incomplete
pa00061	ACGCTTCTGGATGGAGAGCCTGTTGAACGGGATACGGAGCGGGATACGCTGTGCTGGC	Forward	TCATACCTTGCCCTCCAGTTCTTTGGCC	VLHG01000021_1	1	1	VLHG01000021	86189	86302	Unspecified	Incomplete
pa00061	GACGCCAACGGCGTTATCCGCCGATACCGCCACTTCCGCCACGGCGGATAACCGCGGT	Reverse	TATTCGCCCTACGCCCCGGTGGTCCCGGCTCCCGTAGGGCGCAT	VLHG01000005_1	1	1	VLHG01000005	76799	76944	Unspecified	Incomplete
pa00061	CGACCGCCTGCACAAGGACATGACCAAGGCCGAAGCCCGCCTG	ND	GCCGACAACGGCAGCGAGCAGACCGT	VLHG01000005_2	1	1	VLHG01000005	99667	99761	Unspecified	Incomplete
pa00062	CGCCCTAGGTGAAAGCTTATGGGGCGTCTGC	Forward	CTGAAAGGTGAATGGATATGGGG	VLHM01000016_1	1	1	VLHM01000016	28889	28966	Unspecified	Incomplete
pa00062	GGCTGAGCGCAGCCTAAATGCCGAGATTTAGTGTGTCACCAGTGACCTAATCCGG	Forward	CTGAAAGGTGAATGGATATGGGG	VLHM01000016_2	1	1	VLHM01000016	29242	29436	Unspecified	Incomplete
pa00062	CGTTTGAGGCGCTGACGC	Forward	CTGAAAGGTGAATGGATATGGGG	VLHM01000016_2	2	1	VLHM01000016	29242	29436	Unspecified	Incomplete
pa00062	CTGCTTGGACGCGACTGGCTAATCGAAGGT	Forward	CTGAAAGGTGAATGGATATGGGG	VLHM01000016_2	3	1	VLHM01000016	29242	29436	Unspecified	Incomplete
pa00062	AACGGCGGAGCGAAAGCTGGGAACCCTCCGCGTAGGGCGAATAACGCCGGA	Forward	GGCGTTATCCGCCGATACCCCGCCGC	VLHM01000006_1	1	1	VLHM01000006	42187	42289	Unspecified	Incomplete
pa00063	CAGCCGTGCATATCGCGCTGGATGTGCAGGGC	Forward	GTGTTCCCCACGGGTGTGGGGATGAACCG	VLTQ01000001_1	1	4	VLTQ01000001	470772	472082	I-E	Complete
pa00063	CAACGCTTGGCGCGCTGCGAGGCGCTGGCGAA	Forward	GTGTTCCCCACGGGTGTGGGGATGAACCG	VLTQ01000001_1	2	4	VLTQ01000001	470772	472082	I-E	Complete
pa00063	ACGATCCCGACCGCCAAGATTGGCCGTCGCCG	Forward	GTGTTCCCCACGGGTGTGGGGATGAACCG	VLTQ01000001_1	3	4	VLTQ01000001	470772	472082	I-E	Complete
pa00063	GCTTGGATTCTTCTGCGTATGCGAAGCCGCAC	Forward	GTGTTCCCCACGGGTGTGGGGATGAACCG	VLTQ01000001_1	4	4	VLTQ01000001	470772	472082	I-E	Complete
pa00063	ACGATGGCGTCCAGCAGGGTCGGCTCGATGTT	Forward	GTGTTCCCCACGGGTGTGGGGATGAACCG	VLTQ01000001_1	5	4	VLTQ01000001	470772	472082	I-E	Complete
pa00063	AACGCGATATCGGACAGCGAACCGCCAGCGTG	Forward	GTGTTCCCCACGGGTGTGGGGATGAACCG	VLTQ01000001_1	6	4	VLTQ01000001	470772	472082	I-E	Complete
pa00063	GCTGGAGCCGCCGGCAAGACGTTCGGCGAGGC	Forward	GTGTTCCCCACGGGTGTGGGGATGAACCG	VLTQ01000001_1	7	4	VLTQ01000001	470772	472082	I-E	Complete
pa00063	GACGGCGACCTGAAGCGCGCGGATGCGATGAA	Forward	GTGTTCCCCACGGGTGTGGGGATGAACCG	VLTQ01000001_1	8	4	VLTQ01000001	470772	472082	I-E	Complete
pa00063	ACGTTCTTGTGCTTCTTGCCGGTCAAATCCGC	Forward	GTGTTCCCCACGGGTGTGGGGATGAACCG	VLTQ01000001_1	9	4	VLTQ01000001	470772	472082	I-E	Complete
pa00063	GCCGGCCAGGTGCTCGGCCAACAGCTCGCGAA	Forward	GTGTTCCCCACGGGTGTGGGGATGAACCG	VLTQ01000001_1	10	4	VLTQ01000001	470772	472082	I-E	Complete
pa00063	ACTGGTACCGCGCGGGCAATCAGCGAACCCGCG	Forward	GTGTTCCCCACGGGTGTGGGGATGAACCG	VLTQ01000001_1	11	4	VLTQ01000001	470772	472082	I-E	Complete
pa00063	GCTGCTCAGGCTAGCGCCGCCTCTACTCTCAT	Forward	GTGTTCCCCACGGGTGTGGGGATGAACCG	VLTQ01000001_1	12	4	VLTQ01000001	470772	472082	I-E	Complete
pa00063	TGTTTACGAGCTTCAGCGGCCCTCCATGTAGA	Forward	GTGTTCCCCACGGGTGTGGGGATGAACCG	VLTQ01000001_1	13	4	VLTQ01000001	470772	472082	I-E	Complete
pa00063	GAGGAGTTGGAGGCCATGATCGGCGCCAAGTC	Forward	GTGTTCCCCACGGGTGTGGGGATGAACCG	VLTQ01000001_1	14	4	VLTQ01000001	470772	472082	I-E	Complete
pa00063	GCGATCATCGAATGGCCGCACCGCATGGACCT	Forward	GTGTTCCCCACGGGTGTGGGGATGAACCG	VLTQ01000001_1	15	4	VLTQ01000001	470772	472082	I-E	Complete
pa00063	CTCAACGAGAAGAACATCCCGCGCAACATGAT	Forward	GTGTTCCCCACGGGTGTGGGGATGAACCG	VLTQ01000001_1	16	4	VLTQ01000001	470772	472082	I-E	Complete
pa00063	GCCATCAAGGAAGAGCCCCAGCTGCGCGTCGA	Forward	GTGTTCCCCACGGGTGTGGGGATGAACCG	VLTQ01000001_1	17	4	VLTQ01000001	470772	472082	I-E	Complete
pa00063	CTGCGTGTTCACGCCGAAACCCTTGGCTGGGT	Forward	GTGTTCCCCACGGGTGTGGGGATGAACCG	VLTQ01000001_1	18	4	VLTQ01000001	470772	472082	I-E	Complete
pa00063	TAGTCCTGGCGGATATCGCTGCACCAGTGCAT	Forward	GTGTTCCCCACGGGTGTGGGGATGAACCG	VLTQ01000001_1	19	4	VLTQ01000001	470772	472082	I-E	Complete
pa00063	ATGGAAGACCCAACCCGCGGCCAGGGGTGGGG	Forward	GTGTTCCCCACGGGTGTGGGGATGAACCG	VLTQ01000001_1	20	4	VLTQ01000001	470772	472082	I-E	Complete
pa00063	GTATCGACATCGATGGTGACCAGGCTGGTCCA	Forward	GTGTTCCCCACGGGTGTGGGGATGAACCG	VLTQ01000001_1	21	4	VLTQ01000001	470772	472082	I-E	Complete
pa00063	CAGCTCATCGAGTACAGCAACGTGCTCAACAA	Forward	GTGTTCCCCACATGCGTGGGGATGAACCG	VLTQ01000001_2	1	4	VLTQ01000001	481253	482380	I-E	Complete
pa00063	TAGTCATAACGGTCATAGTGCTTAGACGACAC	Forward	GTGTTCCCCACATGCGTGGGGATGAACCG	VLTQ01000001_2	2	4	VLTQ01000001	481253	482380	I-E	Complete
pa00063	CCGACACCTACACCTCGACCAAGACCGGGGAA	Forward	GTGTTCCCCACATGCGTGGGGATGAACCG	VLTQ01000001_2	3	4	VLTQ01000001	481253	482380	I-E	Complete
pa00063	CGCTGCTCCTGCTCTGCCTGATCCAGGCCGCC	Forward	GTGTTCCCCACATGCGTGGGGATGAACCG	VLTQ01000001_2	4	4	VLTQ01000001	481253	482380	I-E	Complete
pa00063	GCAACGCCTCGTCGAGCGACGGCAGCGCGCTG	Forward	GTGTTCCCCACATGCGTGGGGATGAACCG	VLTQ01000001_2	5	4	VLTQ01000001	481253	482380	I-E	Complete
pa00063	ACCCGGCGAAACCCTGCATATCGGCGACAACA	Forward	GTGTTCCCCACATGCGTGGGGATGAACCG	VLTQ01000001_2	6	4	VLTQ01000001	481253	482380	I-E	Complete
pa00063	CCACTGGGTTACCCCGTATTGGTAGAGGGTTC	Forward	GTGTTCCCCACATGCGTGGGGATGAACCG	VLTQ01000001_2	7	4	VLTQ01000001	481253	482380	I-E	Complete
pa00063	GATCGCCTCGTTCTCCGACCCGACGCCTTCCA	Forward	GTGTTCCCCACATGCGTGGGGATGAACCG	VLTQ01000001_2	8	4	VLTQ01000001	481253	482380	I-E	Complete
pa00063	TCGACCTTGTCGACCCAGGCGACCGCCTTGAG	Forward	GTGTTCCCCACATGCGTGGGGATGAACCG	VLTQ01000001_2	9	4	VLTQ01000001	481253	482380	I-E	Complete
pa00063	CCCATATGTCGCAATGTTCTATACCAACAGAA	Forward	GTGTTCCCCACATGCGTGGGGATGAACCG	VLTQ01000001_2	10	4	VLTQ01000001	481253	482380	I-E	Complete
pa00063	TGCCGGTGGCGGTGCCATGCCGGGTGCCGACG	Forward	GTGTTCCCCACATGCGTGGGGATGAACCG	VLTQ01000001_2	11	4	VLTQ01000001	481253	482380	I-E	Complete
pa00063	TCCTCCACCCGCTGGGTGATTTCCTCGGTACG	Forward	GTGTTCCCCACATGCGTGGGGATGAACCG	VLTQ01000001_2	12	4	VLTQ01000001	481253	482380	I-E	Complete
pa00063	CGGGATAACAGTGGGAATCAGTCTGTAGGCTT	Forward	GTGTTCCCCACATGCGTGGGGATGAACCG	VLTQ01000001_2	13	4	VLTQ01000001	481253	482380	I-E	Complete
pa00063	TCGTAGCGCGGACTGATGTCGTTGCAGTACTT	Forward	GTGTTCCCCACATGCGTGGGGATGAACCG	VLTQ01000001_2	14	4	VLTQ01000001	481253	482380	I-E	Complete
pa00063	CCATGAAGGGTTCCTTCCGCGCCGTAGAGCAG	Forward	GTGTTCCCCACATGCGTGGGGATGAACCG	VLTQ01000001_2	15	4	VLTQ01000001	481253	482380	I-E	Complete
pa00063	TTCGAGGTCAGCGGCTTCGGCCCCGGCGAGCA	Forward	GTGTTCCCCACATGCGTGGGGATGAACCG	VLTQ01000001_2	16	4	VLTQ01000001	481253	482380	I-E	Complete
pa00063	CCCGCGCGGCAATAAGGTGAAACTGGGAGACG	Forward	GTGTTCCCCACATGCGTGGGGATGAACCG	VLTQ01000001_2	17	4	VLTQ01000001	481253	482380	I-E	Complete
pa00063	GTCTCCCACGGCGATCCGCGGTAGATCATGTT	Forward	GTGTTCCCCACATGCGTGGGGATGAACCG	VLTQ01000001_2	18	4	VLTQ01000001	481253	482380	I-E	Complete
pa00063	CCGGGAATGAACGTTCCCATGTCGGCTACGCC	Reverse	GTGTTCCCCACATGCGTGGGGATGAACCG	VLTQ01000001_3	1	4	VLTQ01000001	482490	482884	I-E	Complete
pa00063	ATGTGCTTCCAGCTTTCGTCGTCCAGCTTCCG	Reverse	GTGTTCCCCACATGCGTGGGGATGAACCG	VLTQ01000001_3	2	4	VLTQ01000001	482490	482884	I-E	Complete
pa00063	ATAAAAGAGGCCGTCAAATACCGATGCGTCCT	Reverse	GTGTTCCCCACATGCGTGGGGATGAACCG	VLTQ01000001_3	3	4	VLTQ01000001	482490	482884	I-E	Complete
pa00063	CAGCGGGCCACCTGGCTGCAGTTGCTGACCAG	Reverse	GTGTTCCCCACATGCGTGGGGATGAACCG	VLTQ01000001_3	4	4	VLTQ01000001	482490	482884	I-E	Complete
pa00063	GTGATGGAGCGGACCGCCCCGAGCACCGCAGA	Reverse	GTGTTCCCCACATGCGTGGGGATGAACCG	VLTQ01000001_3	5	4	VLTQ01000001	482490	482884	I-E	Complete
pa00063	AAGGACCGCGTCCGCGTGCTGCTGGAGACGAT	Reverse	GTGTTCCCCACATGCGTGGGGATGAACCG	VLTQ01000001_3	6	4	VLTQ01000001	482490	482884	I-E	Complete
pa00063	ACGCTTCTGGATGGAGAGCCTGTTGAACGGGATACGGAGCGGGATACGCTGTGCTGGC	Forward	TCATACCTTGCCCTCCAGTTCTTTGGCC	VLTQ01000023_1	1	1	VLTQ01000023	86235	86348	Unspecified	Incomplete
pa00063	AATCTGTCCCCTTTATGGTCCCCTTTATGCTCACTTACA	Reverse	GCGTCTGCGCTGGAGCCTCCCTGCTTAGAAAATTAGAGTAGGGAAAATA	VLTQ01000006_1	1	1	VLTQ01000006	106119	106255	Unspecified	Incomplete
pa00063	AACGGCGGAGCGAAAGCTGGGAACCCTCCGCGTAGGGCGAATAACGCCGGA	Forward	GGCGTTATCCGCCGATACCCCGCCGC	VLTQ01000007_1	1	1	VLTQ01000007	41646	41748	Unspecified	Incomplete
pa00064	ACGCTTCTGGATGGAGAGCCTGTTGAACGGGATACGGAGCGGGATACGCTGTGCTGGC	Forward	TCATACCTTGCCCTCCAGTTCTTTGGCC	VLTT01000025_1	1	1	VLTT01000025	86103	86216	Unspecified	Incomplete
pa00064	ATCACCGGCGCGCTGGCCTTCGGCGCCCAGGC	Forward	GTTCACTGCCGTATAGGCAGCTAAGAAA	VLTT01000033_1	1	4	VLTT01000033	52979	53792	I-F	Complete
pa00064	TTATCAGTAAATACGTGGCGACTTGGCCACCC	Forward	GTTCACTGCCGTATAGGCAGCTAAGAAA	VLTT01000033_1	2	4	VLTT01000033	52979	53792	I-F	Complete
pa00064	TTGCTGCGTGTTGCAGCGACACCCGTTCAACA	Forward	GTTCACTGCCGTATAGGCAGCTAAGAAA	VLTT01000033_1	3	4	VLTT01000033	52979	53792	I-F	Complete
pa00064	ACTGGAGATACGTGCACAGATCGGACGACACG	Forward	GTTCACTGCCGTATAGGCAGCTAAGAAA	VLTT01000033_1	4	4	VLTT01000033	52979	53792	I-F	Complete
pa00064	ATATCAGTTTGCATGGTTTGCTCCTACCAAGC	Forward	GTTCACTGCCGTATAGGCAGCTAAGAAA	VLTT01000033_1	5	4	VLTT01000033	52979	53792	I-F	Complete
pa00064	TTGCATCGCACCCTCCTGCTCACCGACCAGGC	Forward	GTTCACTGCCGTATAGGCAGCTAAGAAA	VLTT01000033_1	6	4	VLTT01000033	52979	53792	I-F	Complete
pa00064	TGAACGTTCACGCATCACGCGCCTTTCCGGCC	Forward	GTTCACTGCCGTATAGGCAGCTAAGAAA	VLTT01000033_1	7	4	VLTT01000033	52979	53792	I-F	Complete
pa00064	AGGCAGACGAGTACGCGCGGTCTCGCGAAGTG	Forward	GTTCACTGCCGTATAGGCAGCTAAGAAA	VLTT01000033_1	8	4	VLTT01000033	52979	53792	I-F	Complete
pa00064	AGAACATGGCCCGGCTCCCGACGTTGCTGCGG	Forward	GTTCACTGCCGTATAGGCAGCTAAGAAA	VLTT01000033_1	9	4	VLTT01000033	52979	53792	I-F	Complete
pa00064	ATGACGCAAGACGAGCTTGTCCGCCTTCTGGC	Forward	GTTCACTGCCGTATAGGCAGCTAAGAAA	VLTT01000033_1	10	4	VLTT01000033	52979	53792	I-F	Complete
pa00064	GTTTGCAGGAAGCGGCGCTATCGCACCGAACT	Forward	GTTCACTGCCGTATAGGCAGCTAAGAAA	VLTT01000033_1	11	4	VLTT01000033	52979	53792	I-F	Complete
pa00064	ATAGCTACGCCGAGCCAGTTGTAAGCTGACGC	Forward	GTTCACTGCCGTATAGGCAGCTAAGAAA	VLTT01000033_1	12	4	VLTT01000033	52979	53792	I-F	Complete
pa00064	AAAAAATGTCCCGAAGTTCATAAGCGGGCTTCGGGCGA	Forward	GTTCACTGCCGTATAGGCAGCTAAGAAA	VLTT01000033_1	13	4	VLTT01000033	52979	53792	I-F	Complete
pa00064	TGGATTCATGTATCAGGCATCGTACTCGGCAA	Reverse	TTTCTTAGCTGCCTACACGGCAGTGAAC	VLTT01000033_2	1	4	VLTT01000033	62316	63423	I-F	Complete
pa00064	CAGGTAGACGCGGACATCAAGCCCGCCGTGAA	Reverse	TTTCTTAGCTGCCTACACGGCAGTGAAC	VLTT01000033_2	2	4	VLTT01000033	62316	63423	I-F	Complete
pa00064	GAGAGCCGCAGGGAGCGGGGCCGCAAACTCCT	Reverse	TTTCTTAGCTGCCTACACGGCAGTGAAC	VLTT01000033_2	3	4	VLTT01000033	62316	63423	I-F	Complete
pa00064	TGGAGGCGACCGAACCCGGGCTGTTCGAGGAT	Reverse	TTTCTTAGCTGCCTACACGGCAGTGAAC	VLTT01000033_2	4	4	VLTT01000033	62316	63423	I-F	Complete
pa00064	AACCGCGCGCAACAGCTGTGCATCGTCACCTT	Reverse	TTTCTTAGCTGCCTACACGGCAGTGAAC	VLTT01000033_2	5	4	VLTT01000033	62316	63423	I-F	Complete
pa00064	CGTCTCGATGCTGCCGTCGATGAGCGTCTTGT	Reverse	TTTCTTAGCTGCCTACACGGCAGTGAAC	VLTT01000033_2	6	4	VLTT01000033	62316	63423	I-F	Complete
pa00064	TTATCAAGCGGCTGTGCTGGGCCTGTTTCGTT	Reverse	TTTCTTAGCTGCCTACACGGCAGTGAAC	VLTT01000033_2	7	4	VLTT01000033	62316	63423	I-F	Complete
pa00064	GCCTTCGGTGGTGATCTTTCCGTTGTTTGCCT	Reverse	TTTCTTAGCTGCCTACACGGCAGTGAAC	VLTT01000033_2	8	4	VLTT01000033	62316	63423	I-F	Complete
pa00064	AATCGTGCTCGAGATACCAGCCATCCGCGCAC	Reverse	TTTCTTAGCTGCCTACACGGCAGTGAAC	VLTT01000033_2	9	4	VLTT01000033	62316	63423	I-F	Complete
pa00064	AACAGAACCGCGCACCTCGATCAGCCTCGCAT	Reverse	TTTCTTAGCTGCCTACACGGCAGTGAAC	VLTT01000033_2	10	4	VLTT01000033	62316	63423	I-F	Complete
pa00064	GTAAATCCAGCGCCTGGGCTGCGCATTGTCCA	Reverse	TTTCTTAGCTGCCTACACGGCAGTGAAC	VLTT01000033_2	11	4	VLTT01000033	62316	63423	I-F	Complete
pa00064	CACGCAGCCAGGCTCGAACATCGGCCCGGCTT	Reverse	TTTCTTAGCTGCCTACACGGCAGTGAAC	VLTT01000033_2	12	4	VLTT01000033	62316	63423	I-F	Complete
pa00064	TACTACGACGACGCTTTGCAGGCTGATATTCA	Reverse	TTTCTTAGCTGCCTACACGGCAGTGAAC	VLTT01000033_2	13	4	VLTT01000033	62316	63423	I-F	Complete
pa00064	ACGACGCGACCAGAATCGCGATTTGCACCCAC	Reverse	TTTCTTAGCTGCCTACACGGCAGTGAAC	VLTT01000033_2	14	4	VLTT01000033	62316	63423	I-F	Complete
pa00064	GCGCTGACGCCGCATTCGGCGATCTGCTTCGT	Reverse	TTTCTTAGCTGCCTACACGGCAGTGAAC	VLTT01000033_2	15	4	VLTT01000033	62316	63423	I-F	Complete
pa00064	CGGGCGCTTGCGCCGGATCGGCGAATTGGATG	Reverse	TTTCTTAGCTGCCTACACGGCAGTGAAC	VLTT01000033_2	16	4	VLTT01000033	62316	63423	I-F	Complete
pa00064	CCGGGCTGGATGGACTCGAAGGGCGCCAGGCT	Reverse	TTTCTTAGCTGCCTACACGGCAGTGAAC	VLTT01000033_2	17	4	VLTT01000033	62316	63423	I-F	Complete
pa00064	GACCAGATCCTGCCGCAGTACTGGCAGGACCG	Reverse	TTTCTTAGCTGCCTACACGGCAGTGAAC	VLTT01000033_2	18	4	VLTT01000033	62316	63423	I-F	Complete
pa00064	GTTCGGCGTCTTGGGTAAGGCCGAGCTGACATCCTGTCGAGGCCTCGTCGTTCAGCCC	Reverse	ACCCCCGGCCCGGCCATCCTGGCCGGTCGTTCGCCCTTCAAAACGCATGCG	VLTT01000007_1	1	1	VLTT01000007	142752	142911	Unspecified	Incomplete
pa00065	TCGCGCTGCTCGACCAGCAGCAACAGCAA	ND	GGAAGCCGCAACCTGCAGGACCTCG	VLTR01000011_1	1	1	VLTR01000011	207636	207714	Unspecified	Incomplete
pa00065	GCCGCGGACCTGGTCGACCTCGTCGTCACCCGTGCAGCACGGATTA	ND	CGGGTTGGCTTGCAGGTCTTGGCCTGGGT	VLTR01000018_1	1	1	VLTR01000018	34	314	Unspecified	Incomplete
pa00065	CGCCAGCACCGCCTCGGTGTCGCCGACCAGTTCTTCGCTGGCCCGGCAGCAGGGGTTG	ND	CGGGTTGGCTTGCAGGTCTTGGCCTGGGT	VLTR01000018_1	2	1	VLTR01000018	34	314	Unspecified	Incomplete
pa00065	GCCGGGAACCTGCGGCTGGCTCTTGCACTGTGGCGGCTTGGTCGGTTTGCAACAGGGATTG	ND	CGGGTTGGCTTGCAGGTCTTGGCCTGGGT	VLTR01000018_1	3	1	VLTR01000018	34	314	Unspecified	Incomplete
pa00065	ACGCTTCTGGATGGAGAGCCTGTTGAACGGGATACGGAGCGGGATACGCTGTGCTGGC	Forward	TCATACCTTGCCCTCCAGTTCTTTGGCC	VLTR01000022_1	1	1	VLTR01000022	86828	86941	Unspecified	Incomplete
pa00065	GGTCGGTGACGGCACCATTGGCGGCCAGGTCA	Forward	GTTCACTGCCGTATAGGCAGCTAAGAAA	VLTR01000041_1	1	4	VLTR01000041	37465	37978	I-F	Complete
pa00065	TCACGAATCACGAGAACGGTCCGATTCCGGGG	Forward	GTTCACTGCCGTATAGGCAGCTAAGAAA	VLTR01000041_1	2	4	VLTR01000041	37465	37978	I-F	Complete
pa00065	GCTGAACAAATTGCCGAGTTCGAAGCAACTCG	Forward	GTTCACTGCCGTATAGGCAGCTAAGAAA	VLTR01000041_1	3	4	VLTR01000041	37465	37978	I-F	Complete
pa00065	TGTTCCGAAGGCGTCAACGAAGGCTAATGACC	Forward	GTTCACTGCCGTATAGGCAGCTAAGAAA	VLTR01000041_1	4	4	VLTR01000041	37465	37978	I-F	Complete
pa00065	TGATAAAACGAGTCAGGAAGGCCCCTGCGGGA	Forward	GTTCACTGCCGTATAGGCAGCTAAGAAA	VLTR01000041_1	5	4	VLTR01000041	37465	37978	I-F	Complete
pa00065	GTTTGCAGGAAGCGGCGCTATCGCACCGAACT	Forward	GTTCACTGCCGTATAGGCAGCTAAGAAA	VLTR01000041_1	6	4	VLTR01000041	37465	37978	I-F	Complete
pa00065	ATAGCTACGCCGAGCCAGTTGTAAGCTGACGC	Forward	GTTCACTGCCGTATAGGCAGCTAAGAAA	VLTR01000041_1	7	4	VLTR01000041	37465	37978	I-F	Complete
pa00065	AAAAAATGTCCCGAAGTTCATAAGCGGGCTTCGGGCGA	Forward	GTTCACTGCCGTATAGGCAGCTAAGAAA	VLTR01000041_1	8	4	VLTR01000041	37465	37978	I-F	Complete
pa00065	GCCAAGCGCCCTGTCTCCACTTACATGCACCG	Forward	GTTCACTGCCGTGTAGGCAGCTAAGGAA	VLTR01000076_1	1	4	VLTR01000076	851	1419	I-F	Complete
pa00065	AGTCGGTATCCCTTCCGCGTTATCGGTTCGCT	Forward	GTTCACTGCCGTGTAGGCAGCTAAGGAA	VLTR01000076_1	2	4	VLTR01000076	851	1419	I-F	Complete
pa00065	AGCCAGTTGCAGCTATCCAGCATGCGCATTGC	Forward	GTTCACTGCCGTGTAGGCAGCTAAGGAA	VLTR01000076_1	3	4	VLTR01000076	851	1419	I-F	Complete
pa00065	ATCCTCATGGGCGCAATGACAAATGACCCCGC	Forward	GTTCACTGCCGTGTAGGCAGCTAAGGAA	VLTR01000076_1	4	4	VLTR01000076	851	1419	I-F	Complete
pa00065	TACTCGACTCGCAGTAAAAGCTCGAGCGAATC	Forward	GTTCACTGCCGTGTAGGCAGCTAAGGAA	VLTR01000076_1	5	4	VLTR01000076	851	1419	I-F	Complete
pa00065	ATAAATGGCCCATTGACGCCGTGCTGCTTCTC	Forward	GTTCACTGCCGTGTAGGCAGCTAAGGAA	VLTR01000076_1	6	4	VLTR01000076	851	1419	I-F	Complete
pa00065	TCGCAGAGCGCCGCGCACAGACAGTCGTCTGT	Forward	GTTCACTGCCGTGTAGGCAGCTAAGGAA	VLTR01000076_1	7	4	VLTR01000076	851	1419	I-F	Complete
pa00065	TGGCGCAACCCTCCCCGGATGCCCCATATGCG	Forward	GTTCACTGCCGTGTAGGCAGCTAAGGAA	VLTR01000076_1	8	4	VLTR01000076	851	1419	I-F	Complete
pa00065	GTATGCGGAAGAAAAATCCGGCGAGCCCTTCGA	Forward	GTTCACTGCCGTGTAGGCAGCTAAGGAA	VLTR01000076_1	9	4	VLTR01000076	851	1419	I-F	Complete
pa00066	TCCGGCGTTATTCGCCCTACGCGGAGGGTTCCCAGCTTTCGCTCCGCCGTTG	Reverse	GCGGCGGGTATCGGCGGATAACGCC	VLTU01000017_1	1	1	VLTU01000017	68062	68163	Unspecified	Incomplete
pa00066	ACGCTTCTGGATGGAGAGCCTGTTGAACGGGATACGGAGCGGGATACGCTGTGCTGGC	Forward	TCATACCTTGCCCTCCAGTTCTTTGGCC	VLTU01000003_1	1	1	VLTU01000003	360159	360272	Unspecified	Incomplete
pa00067	GCATTGAAAAACCCATGCGGTTCGGCGTCTTGGGTAAGGCCGAGTT	Forward	GACATCCTGTCGAGGCCTCGTCGTTC	VLTX01000023_1	1	1	VLTX01000023	37595	37692	Unspecified	Incomplete
pa00067	ACGCTTCTGGATGGAGAGCCTGTTGAACGGGATACGGAGCGGGATACGCTGTGCTGGC	Forward	TCATACCTTGCCCTCCAGTTCTTTGGCC	VLTX01000027_1	1	1	VLTX01000027	76021	76134	Unspecified	Incomplete
pa00068	ACTCCGCAAAAGCGGCGGATAGAGCCGCTGGCGCTATCCACCCTACGTCAAGACTCT	ND	CACCGGTAGGGCGAATCACCGCCTCGCGGTTATCCGCCGGGCCAT	VLTY01000020_1	1	1	VLTY01000020	84904	85050	Unspecified	Incomplete
pa00068	CGGAGTGAGGCCGAGCCGACATCCTGTCGAGGCCTCGTCGTTCGCATTGA	Forward	AAAAACCATGCGGTTCGGCGTCT	VLTY01000021_1	1	1	VLTY01000021	37528	37623	Unspecified	Incomplete
pa00068	ACGCTTCTGGATGGAGAGCCTGTTGAACGGGATACGGAGCGGGATACGCTGTGCTGGC	Forward	TCATACCTTGCCCTCCAGTTCTTTGGCC	VLTY01000026_1	1	1	VLTY01000026	76021	76134	Unspecified	Incomplete
pa00069	GCCAGCACAGCGTATCCCGCTCCGTATCCCGTTCAACAGGCTCTCCATCCAGAAGCGT	Reverse	GGCCAAAGAACTGGAGGGCAAGGTATGA	VLGA01000027_1	1	1	VLGA01000027	9447	9560	Unspecified	Incomplete
pa00069	CGTCATGCGCCCTACGGAGCTATCGGACTTCGCGCTGTCCGTGGCGTACGTCGAACAA	Forward	CCGCAGAGCGGTTATCCGCCATTTCGGCGAGGTATCGGCGGATGACGCCGTTGG	VLGA01000005_1	1	1	VLGA01000005	52310	52475	Unspecified	Incomplete
pa00069	AGCGGGGCTTTTTCTTATCGCCGGATGACTGT	ND	GTGTGCCCCGCCTGCGCGGGGATGAACCG	VLGA01000639_1	1	1	VLGA01000639	21	171	I-E	Incomplete
pa00069	GGCGCCGAGCGCGTCCAGATTGCGTACAACAT	ND	GTGTGCCCCGCCTGCGCGGGGATGAACCG	VLGA01000639_1	2	1	VLGA01000639	21	171	I-E	Incomplete
pa00070	GCGCCGTAAGGAGGCTTCGCAAGCATAAAGGGGACGGAT	ND	TTATTTTCCCTACTCTAATTCTCTGAGCAGGGAGGATCCAGTGCAG	VLGH01000195_1	1	1	VLGH01000195	106	236	Unspecified	Incomplete
pa00070	ACGCTTCTGGATGGAGAGCCTGTTGAACGGGATACGGAGCGGGATACGCTGTGCTGGC	Forward	TCATACCTTGCCCTCCAGTTCTTTGGCC	VLGH01000021_1	1	1	VLGH01000021	86224	86337	Unspecified	Incomplete
pa00070	AGGCGGTCCCTGGAGTGACGAAC	Forward	GGCGGTCCCTGGAGTGACGAACC	VLGH01000042_1	1	1	VLGH01000042	24540	24696	Unspecified	Incomplete
pa00070	GGCGGTCCCTAGAGTGACGAAT	Forward	GGCGGTCCCTGGAGTGACGAACC	VLGH01000042_1	2	1	VLGH01000042	24540	24696	Unspecified	Incomplete
pa00070	GGCTAGGCCGCGAAATTGGG	Forward	GGCGGTCCCTGGAGTGACGAACC	VLGH01000042_1	3	1	VLGH01000042	24540	24696	Unspecified	Incomplete
pa00070	GGCGTACTCGGCGGATTCTGT	Forward	CTGAGTTCGGCATCCGAACTCAG	VLGH01000008_1	1	1	VLGH01000008	26494	26658	Unspecified	Incomplete
pa00070	CGGTAAAGCGCATTGCTTGTTGCTGATTTCA	Forward	CTGAGTTCGGCATCCGAACTCAG	VLGH01000008_1	2	1	VLGH01000008	26494	26658	Unspecified	Incomplete
pa00070	GGTTGAATGAGGTAGATCGGG	Forward	CTGAGTTCGGCATCCGAACTCAG	VLGH01000008_1	3	1	VLGH01000008	26494	26658	Unspecified	Incomplete
pa00070	AACGGCGGAGCGAAAGCTGGGAACCCTCCGCGTAGGGCGAATAACGCCGGA	Forward	GGCGTTATCCGCCGATACCCCGCCGC	VLGH01000009_1	1	1	VLGH01000009	41680	41782	Unspecified	Incomplete
pa00071	AACGGCGGAGCGAAAGCTGGGAACCCTCCGCGTAGGGCGAATAACGCCGGA	Forward	GGCGTTATCCGCCGATACCCCGCCGC	VLGO01000011_1	1	1	VLGO01000011	40225	40327	Unspecified	Incomplete
pa00071	ACGCTTCTGGATGGAGAGCCTGTTGAACGGGATACGGAGCGGGATACGCTGTGCTGGC	Forward	TCATACCTTGCCCTCCAGTTCTTTGGCC	VLGO01000026_1	1	1	VLGO01000026	75426	75539	Unspecified	Incomplete
pa00071	GACCGGCAGCAAGCCAAGGTGCAGTCGCTGCA	Reverse	TTTCTTAGCTGCCTATACGGCAGTGAAC	VLGO01000027_1	1	4	VLGO01000027	82348	83096	I-F	Complete
pa00071	AGATCGTCCTGGGCGGCAGGTCCGGATTGTCT	Reverse	TTTCTTAGCTGCCTATACGGCAGTGAAC	VLGO01000027_1	2	4	VLGO01000027	82348	83096	I-F	Complete
pa00071	ATCGCAATCGTGTTCGGCCTGCTGGCCTTCAT	Reverse	TTTCTTAGCTGCCTATACGGCAGTGAAC	VLGO01000027_1	3	4	VLGO01000027	82348	83096	I-F	Complete
pa00071	ATTATGCGGACCCTTGGCGGCATCCTGATGAA	Reverse	TTTCTTAGCTGCCTATACGGCAGTGAAC	VLGO01000027_1	4	4	VLGO01000027	82348	83096	I-F	Complete
pa00071	TGCATGTACCTCCAGTGGTTCGGGTATCTGCT	Reverse	TTTCTTAGCTGCCTATACGGCAGTGAAC	VLGO01000027_1	5	4	VLGO01000027	82348	83096	I-F	Complete
pa00071	GATTCGACCGTCAGACCACGGCGACGCACAGC	Reverse	TTTCTTAGCTGCCTATACGGCAGTGAAC	VLGO01000027_1	6	4	VLGO01000027	82348	83096	I-F	Complete
pa00071	TTCCACCACGTTGCCGAGCGCCATGACCTTGTA	Reverse	TTTCTTAGCTGCCTATACGGCAGTGAAC	VLGO01000027_1	7	4	VLGO01000027	82348	83096	I-F	Complete
pa00071	GCAGTGATCAGCCTGGCCGGCGACCAGGTGAA	Reverse	TTTCTTAGCTGCCTATACGGCAGTGAAC	VLGO01000027_1	8	4	VLGO01000027	82348	83096	I-F	Complete
pa00071	AACCACGGCCCCTTTGCCGAACTGCTCGACCA	Reverse	TTTCTTAGCTGCCTATACGGCAGTGAAC	VLGO01000027_1	9	4	VLGO01000027	82348	83096	I-F	Complete
pa00071	TTATCGTGTTCTGCACGATTTGATGCGATGCT	Reverse	TTTCTTAGCTGCCTATACGGCAGTGAAC	VLGO01000027_1	10	4	VLGO01000027	82348	83096	I-F	Complete
pa00071	ACCGTCTTCCTCGCGCAAGTCGTATTCGGGTA	Reverse	TTTCTTAGCTGCCTATACGGCAGTGAAC	VLGO01000027_1	11	4	VLGO01000027	82348	83096	I-F	Complete
pa00071	GCAGGCCTGACTGTCGGCCTGCTGATCAGCTA	Reverse	TTTCTTAGCTGCCTATACGGCAGTGAAC	VLGO01000027_1	12	4	VLGO01000027	82348	83096	I-F	Complete
pa00071	GACAAGAAACTGTTGGCCGAGCATCGGCACCG	Forward	GTTCACTGCCGTATAGGCAGCTAAGAAA	VLGO01000038_1	1	4	VLGO01000038	38003	39169	I-F	Complete
pa00071	TGCAGCGCCGCGAACGGCAACGGCGGCGACGG	Forward	GTTCACTGCCGTATAGGCAGCTAAGAAA	VLGO01000038_1	2	4	VLGO01000038	38003	39169	I-F	Complete
pa00071	TGGAACGCATTGCCTGCCTGCGTAAAGAACTC	Forward	GTTCACTGCCGTATAGGCAGCTAAGAAA	VLGO01000038_1	3	4	VLGO01000038	38003	39169	I-F	Complete
pa00071	TGTGCCGTCCGCGATCTGGCGGATTGCCGGCTA	Forward	GTTCACTGCCGTATAGGCAGCTAAGAAA	VLGO01000038_1	4	4	VLGO01000038	38003	39169	I-F	Complete
pa00071	AATCTGAAACGCATTGGCGAAATACACCACCG	Forward	GTTCACTGCCGTATAGGCAGCTAAGAAA	VLGO01000038_1	5	4	VLGO01000038	38003	39169	I-F	Complete
pa00071	ACTGTTCGAGTCGCGAATGACTCGGTGAACTA	Forward	GTTCACTGCCGTATAGGCAGCTAAGAAA	VLGO01000038_1	6	4	VLGO01000038	38003	39169	I-F	Complete
pa00071	AGAACGAAAACTGCTAGCGGCGACGATACCCG	Forward	GTTCACTGCCGTATAGGCAGCTAAGAAA	VLGO01000038_1	7	4	VLGO01000038	38003	39169	I-F	Complete
pa00071	GCCCACCAGCTCAGTCCAGGCGCTGCCGGAAT	Forward	GTTCACTGCCGTATAGGCAGCTAAGAAA	VLGO01000038_1	8	4	VLGO01000038	38003	39169	I-F	Complete
pa00071	ATGCGGATAAGGCCCGCAGGCGCCGAATTGGC	Forward	GTTCACTGCCGTATAGGCAGCTAAGAAA	VLGO01000038_1	9	4	VLGO01000038	38003	39169	I-F	Complete
pa00071	CAGCAGCGGCTCCAGGAAGAGGGGCGCTGCCT	Forward	GTTCACTGCCGTATAGGCAGCTAAGAAA	VLGO01000038_1	10	4	VLGO01000038	38003	39169	I-F	Complete
pa00071	AAGAGTCGCGGCGACAACTACCAGACGTCCGC	Forward	GTTCACTGCCGTATAGGCAGCTAAGAAA	VLGO01000038_1	11	4	VLGO01000038	38003	39169	I-F	Complete
pa00071	GTATGGCTCTCTCCATTGGGGTGGCGATACTC	Forward	GTTCACTGCCGTATAGGCAGCTAAGAAA	VLGO01000038_1	12	4	VLGO01000038	38003	39169	I-F	Complete
pa00071	GATCTGGGGCGGCATCATCACAGCAGAATCTA	Forward	GTTCACTGCCGTATAGGCAGCTAAGAAA	VLGO01000038_1	13	4	VLGO01000038	38003	39169	I-F	Complete
pa00071	ACAACATCAATCGCCTGATGCTGGGGCACCTG	Forward	GTTCACTGCCGTATAGGCAGCTAAGAAA	VLGO01000038_1	14	4	VLGO01000038	38003	39169	I-F	Complete
pa00071	AGCTTCGGCACCCTGATGCGCGCCGTCGAGGG	Forward	GTTCACTGCCGTATAGGCAGCTAAGAAA	VLGO01000038_1	15	4	VLGO01000038	38003	39169	I-F	Complete
pa00071	AATGCGGTCCTGCGCATCCGAACTGGTAAGTG	Forward	GTTCACTGCCGTATAGGCAGCTAAGAAA	VLGO01000038_1	16	4	VLGO01000038	38003	39169	I-F	Complete
pa00071	GACCCCCGGAGGACCAACCGTGGACAACGACA	Forward	GTTCACTGCCGTATAGGCAGCTAAGAAA	VLGO01000038_1	17	4	VLGO01000038	38003	39169	I-F	Complete
pa00071	TCCTTCGGCTCCGCCGGCCGGATCGCTGCAT	Forward	GTTCACTGCCGTATAGGCAGCTAAGAAA	VLGO01000038_1	18	4	VLGO01000038	38003	39169	I-F	Complete
pa00071	GTCGCGAAGTTCATAAGCGGGCTTAGGGCGA	Forward	GTTCACTGCCGTATAGGCAGCTAAGAAA	VLGO01000038_1	19	4	VLGO01000038	38003	39169	I-F	Complete
pa00071	GACAACCAGCTGGCTCAGCCGGTTGTGCTCAA	ND	TTTCTTAGCTGCCTACACGGCAGTGAAC	VLGO01000038_2	1	4	VLGO01000038	48035	48602	I-F	Complete
pa00071	GCAGAGCGCGACGCCGCCCTGGCCAGGGTCGC	ND	TTTCTTAGCTGCCTACACGGCAGTGAAC	VLGO01000038_2	2	4	VLGO01000038	48035	48602	I-F	Complete
pa00071	CCGCGCGATGAGCGTCAGGCCCCAGCAGTCAA	ND	TTTCTTAGCTGCCTACACGGCAGTGAAC	VLGO01000038_2	3	4	VLGO01000038	48035	48602	I-F	Complete
pa00071	GTGGATCCCAACGCGGCCCGAAGGCTCCGGTT	ND	TTTCTTAGCTGCCTACACGGCAGTGAAC	VLGO01000038_2	4	4	VLGO01000038	48035	48602	I-F	Complete
pa00071	ACATCGACGGCGAGCGTGTGACGTTCTGGACG	ND	TTTCTTAGCTGCCTACACGGCAGTGAAC	VLGO01000038_2	5	4	VLGO01000038	48035	48602	I-F	Complete
pa00071	GCCACCACATCGGAGTCATGCACGACCCTGAC	ND	TTTCTTAGCTGCCTACACGGCAGTGAAC	VLGO01000038_2	6	4	VLGO01000038	48035	48602	I-F	Complete
pa00071	GGGAAGTTTGATCAGCATGGCAATCTCCTTTA	ND	TTTCTTAGCTGCCTACACGGCAGTGAAC	VLGO01000038_2	7	4	VLGO01000038	48035	48602	I-F	Complete
pa00071	TTGGGCAGTGCTGTTGGTCGAAACCACGTACC	ND	TTTCTTAGCTGCCTACACGGCAGTGAAC	VLGO01000038_2	8	4	VLGO01000038	48035	48602	I-F	Complete
pa00071	ATCGATCATCGCCGCCGAGCCCACCTCGACCT	ND	TTTCTTAGCTGCCTACACGGCAGTGAAC	VLGO01000038_2	9	4	VLGO01000038	48035	48602	I-F	Complete
pa00072	TCCGGCGTTATTCGCCCTACGCGGAGGGTTCCCAGCTTTCGCTCCGCCGTTG	Reverse	GCGGCGGGTATCGGCGGATAACGCC	VLGP01000010_1	1	1	VLGP01000010	163081	163182	Unspecified	Incomplete
pa00072	ACGCTTCTGGATGGAGAGCCTGTTGAACGGGATACGGAGCGGGATACGCTGTGCTGGC	Forward	TCATACCTTGCCCTCCAGTTCTTTGGCC	VLGP01000028_1	1	1	VLGP01000028	86239	86352	Unspecified	Incomplete
pa00072	GACAAGAAACTGTTGGCCGAGCATCGGCACCG	Forward	GTTCACTGCCGTATAGGCAGCTAAGAAA	VLGP01000041_1	1	4	VLGP01000041	38009	38875	I-F	Complete
pa00072	TGCAGCGCCGCGAACGGCAACGGCGGCGACGG	Forward	GTTCACTGCCGTATAGGCAGCTAAGAAA	VLGP01000041_1	2	4	VLGP01000041	38009	38875	I-F	Complete
pa00072	TGGAACGCATTGCCTGCCTGCGTAAAGAACTC	Forward	GTTCACTGCCGTATAGGCAGCTAAGAAA	VLGP01000041_1	3	4	VLGP01000041	38009	38875	I-F	Complete
pa00072	TGTGCCGTCCGCGATCTGGCGGATTGCCGGCTA	Forward	GTTCACTGCCGTATAGGCAGCTAAGAAA	VLGP01000041_1	4	4	VLGP01000041	38009	38875	I-F	Complete
pa00072	AATCTGAAACGCATTGGCGAAATACACCACCG	Forward	GTTCACTGCCGTATAGGCAGCTAAGAAA	VLGP01000041_1	5	4	VLGP01000041	38009	38875	I-F	Complete
pa00072	ACTGTTCGAGTCGCGAATGACTCGGTGAACTA	Forward	GTTCACTGCCGTATAGGCAGCTAAGAAA	VLGP01000041_1	6	4	VLGP01000041	38009	38875	I-F	Complete
pa00072	AGAACGAAAACTGCTAGCGGCGACGATACCCG	Forward	GTTCACTGCCGTATAGGCAGCTAAGAAA	VLGP01000041_1	7	4	VLGP01000041	38009	38875	I-F	Complete
pa00072	GCCCACCAGCTCAGTCCAGGCGCTGCCGGAAT	Forward	GTTCACTGCCGTATAGGCAGCTAAGAAA	VLGP01000041_1	8	4	VLGP01000041	38009	38875	I-F	Complete
pa00072	ATGCGGATAAGGCCCGCAGGCGCCGAATTGGC	Forward	GTTCACTGCCGTATAGGCAGCTAAGAAA	VLGP01000041_1	9	4	VLGP01000041	38009	38875	I-F	Complete
pa00072	CAGCAGCGGCTCCAGGAAGAGGGGCGCTGCCT	Forward	GTTCACTGCCGTATAGGCAGCTAAGAAA	VLGP01000041_1	10	4	VLGP01000041	38009	38875	I-F	Complete
pa00072	AAGAGTCGCGGCGACAACTACCAGACGTCCGC	Forward	GTTCACTGCCGTATAGGCAGCTAAGAAA	VLGP01000041_1	11	4	VLGP01000041	38009	38875	I-F	Complete
pa00072	GACCCCCGGAGGACCAACCGTGGACAACGACA	Forward	GTTCACTGCCGTATAGGCAGCTAAGAAA	VLGP01000041_1	12	4	VLGP01000041	38009	38875	I-F	Complete
pa00072	TCCTTCGGCTCCGCCGGCCGGATCGCTGCAT	Forward	GTTCACTGCCGTATAGGCAGCTAAGAAA	VLGP01000041_1	13	4	VLGP01000041	38009	38875	I-F	Complete
pa00072	GTCGCGAAGTTCATAAGCGGGCTTAGGGCGA	Forward	GTTCACTGCCGTATAGGCAGCTAAGAAA	VLGP01000041_1	14	4	VLGP01000041	38009	38875	I-F	Complete
pa00072	GACAACCAGCTGGCTCAGCCGGTTGTGCTCAA	Reverse	TTTCTTAGCTGCCTACACGGCAGTGAAC	VLGP01000041_2	1	4	VLGP01000041	47741	48308	I-F	Complete
pa00072	GCAGAGCGCGACGCCGCCCTGGCCAGGGTCGC	Reverse	TTTCTTAGCTGCCTACACGGCAGTGAAC	VLGP01000041_2	2	4	VLGP01000041	47741	48308	I-F	Complete
pa00072	CCGCGCGATGAGCGTCAGGCCCCAGCAGTCAA	Reverse	TTTCTTAGCTGCCTACACGGCAGTGAAC	VLGP01000041_2	3	4	VLGP01000041	47741	48308	I-F	Complete
pa00072	GTGGATCCCAACGCGGCCCGAAGGCTCCGGTT	Reverse	TTTCTTAGCTGCCTACACGGCAGTGAAC	VLGP01000041_2	4	4	VLGP01000041	47741	48308	I-F	Complete
pa00072	ACATCGACGGCGAGCGTGTGACGTTCTGGACG	Reverse	TTTCTTAGCTGCCTACACGGCAGTGAAC	VLGP01000041_2	5	4	VLGP01000041	47741	48308	I-F	Complete
pa00072	GCCACCACATCGGAGTCATGCACGACCCTGAC	Reverse	TTTCTTAGCTGCCTACACGGCAGTGAAC	VLGP01000041_2	6	4	VLGP01000041	47741	48308	I-F	Complete
pa00072	GGGAAGTTTGATCAGCATGGCAATCTCCTTTA	Reverse	TTTCTTAGCTGCCTACACGGCAGTGAAC	VLGP01000041_2	7	4	VLGP01000041	47741	48308	I-F	Complete
pa00072	TTGGGCAGTGCTGTTGGTCGAAACCACGTACC	Reverse	TTTCTTAGCTGCCTACACGGCAGTGAAC	VLGP01000041_2	8	4	VLGP01000041	47741	48308	I-F	Complete
pa00072	ATCGATCATCGCCGCCGAGCCCACCTCGACCT	Reverse	TTTCTTAGCTGCCTACACGGCAGTGAAC	VLGP01000041_2	9	4	VLGP01000041	47741	48308	I-F	Complete
pa00072	GACCGGCAGCAAGCCAAGGTGCAGTCGCTGCA	ND	TTTCTTAGCTGCCTATACGGCAGTGAAC	VLGP01000061_1	1	4	VLGP01000061	7313	8061	I-F	Complete
pa00072	AGATCGTCCTGGGCGGCAGGTCCGGATTGTCT	ND	TTTCTTAGCTGCCTATACGGCAGTGAAC	VLGP01000061_1	2	4	VLGP01000061	7313	8061	I-F	Complete
pa00072	ATCGCAATCGTGTTCGGCCTGCTGGCCTTCAT	ND	TTTCTTAGCTGCCTATACGGCAGTGAAC	VLGP01000061_1	3	4	VLGP01000061	7313	8061	I-F	Complete
pa00072	ATTATGCGGACCCTTGGCGGCATCCTGATGAA	ND	TTTCTTAGCTGCCTATACGGCAGTGAAC	VLGP01000061_1	4	4	VLGP01000061	7313	8061	I-F	Complete
pa00072	TGCATGTACCTCCAGTGGTTCGGGTATCTGCT	ND	TTTCTTAGCTGCCTATACGGCAGTGAAC	VLGP01000061_1	5	4	VLGP01000061	7313	8061	I-F	Complete
pa00072	GATTCGACCGTCAGACCACGGCGACGCACAGC	ND	TTTCTTAGCTGCCTATACGGCAGTGAAC	VLGP01000061_1	6	4	VLGP01000061	7313	8061	I-F	Complete
pa00072	TTCCACCACGTTGCCGAGCGCCATGACCTTGTA	ND	TTTCTTAGCTGCCTATACGGCAGTGAAC	VLGP01000061_1	7	4	VLGP01000061	7313	8061	I-F	Complete
pa00072	GCAGTGATCAGCCTGGCCGGCGACCAGGTGAA	ND	TTTCTTAGCTGCCTATACGGCAGTGAAC	VLGP01000061_1	8	4	VLGP01000061	7313	8061	I-F	Complete
pa00072	AACCACGGCCCCTTTGCCGAACTGCTCGACCA	ND	TTTCTTAGCTGCCTATACGGCAGTGAAC	VLGP01000061_1	9	4	VLGP01000061	7313	8061	I-F	Complete
pa00072	TTATCGTGTTCTGCACGATTTGATGCGATGCT	ND	TTTCTTAGCTGCCTATACGGCAGTGAAC	VLGP01000061_1	10	4	VLGP01000061	7313	8061	I-F	Complete
pa00072	ACCGTCTTCCTCGCGCAAGTCGTATTCGGGTA	ND	TTTCTTAGCTGCCTATACGGCAGTGAAC	VLGP01000061_1	11	4	VLGP01000061	7313	8061	I-F	Complete
pa00072	GCAGGCCTGACTGTCGGCCTGCTGATCAGCTA	ND	TTTCTTAGCTGCCTATACGGCAGTGAAC	VLGP01000061_1	12	4	VLGP01000061	7313	8061	I-F	Complete
pa00073	NNNNNNNNNNNNNNNNNNNNNNNNNNNNNNNNNNNNNNNNNNNNNNNNNNNNNNNNNNNNNNNNNNNNNNNNNNNNNNNNNNNNNNNNNCG	Reverse	ACGTAGGGCGCATAACCGCAACGCGGTTATCCGCCGGCCAGCCG	VLGN01000010_1	1	1	VLGN01000010	20118	20498	Unspecified	Incomplete
pa00073	AGCATCGGCGGATAACGCCCCTGGCGTTATTCGCCCCACCGTACCCCGCGCAGCACC	Reverse	ACGTAGGGCGCATAACCGCAACGCGGTTATCCGCCGGCCAGCCG	VLGN01000010_1	2	1	VLGN01000010	20118	20498	Unspecified	Incomplete
pa00073	CGCATCGGCGGATAACGCCCCTGGCGTTATTCGCCCCACCGTACCCCGCGCAGCACC	Reverse	ACGTAGGGCGCATAACCGCAACGCGGTTATCCGCCGGCCAGCCG	VLGN01000010_1	3	1	VLGN01000010	20118	20498	Unspecified	Incomplete
pa00073	ACGCTTCTGGATGGAGAGCCTGTTGAACGGGATACGGAGCGGGATACGCTGTGCTGGC	Forward	TCATACCTTGCCCTCCAGTTCTTTGGCC	VLGN01000010_2	1	1	VLGN01000010	177745	177858	Unspecified	Incomplete
pa00073	CAGGCGGGCTTCGGCCTTGGTCATGTCCTTGTGCAGGCGGTCGAT	ND	GGTCTGTTCGCTGCCGTTGTCGGC	VLGN01000002_1	1	1	VLGN01000002	461969	462061	Unspecified	Incomplete
pa00073	TCCAAGTGACTTTTCCCTGGCTGAGTCAGTAT	Reverse	TTTCTTAGCTGCCTGTACGGCAGTGAAC	VLGN01000030_1	1	4	VLGN01000030	65163	66212	I-F	Incomplete
pa00073	ATGAGCCTCGACGAGTACAACGACAAGCTCAA	Reverse	TTTCTTAGCTGCCTGTACGGCAGTGAAC	VLGN01000030_1	2	4	VLGN01000030	65163	66212	I-F	Incomplete
pa00073	GTCCAGCAGCAGCGGAGTAAGCCCTGGCTGCAT	Reverse	TTTCTTAGCTGCCTGTACGGCAGTGAAC	VLGN01000030_1	3	4	VLGN01000030	65163	66212	I-F	Incomplete
pa00073	ACCGGCTGATGCGCCGCGTAGGCGCCGGCCCA	Reverse	TTTCTTAGCTGCCTGTACGGCAGTGAAC	VLGN01000030_1	4	4	VLGN01000030	65163	66212	I-F	Incomplete
pa00073	ACGCTGTCGATGCCGGCCATGCTGGTCAACCT	Reverse	TTTCTTAGCTGCCTGTACGGCAGTGAAC	VLGN01000030_1	5	4	VLGN01000030	65163	66212	I-F	Incomplete
pa00073	TACTCCGGATAACTGCGGCTTCCCCAGCGGGC	Reverse	TTTCTTAGCTGCCTGTACGGCAGTGAAC	VLGN01000030_1	6	4	VLGN01000030	65163	66212	I-F	Incomplete
pa00073	CGTTTCTTCGTGCCAGGAGAGCATTCCCATGT	Reverse	TTTCTTAGCTGCCTGTACGGCAGTGAAC	VLGN01000030_1	7	4	VLGN01000030	65163	66212	I-F	Incomplete
pa00073	AGAACACCTTGCCGAGTACGATGCCTGATACGT	Reverse	TTTCTTAGCTGCCTGTACGGCAGTGAAC	VLGN01000030_1	8	4	VLGN01000030	65163	66212	I-F	Incomplete
pa00073	GCTACAGGAGCGGCACAGTGGATGCTTAGCAA	Reverse	TTTCTTAGCTGCCTGTACGGCAGTGAAC	VLGN01000030_1	9	4	VLGN01000030	65163	66212	I-F	Incomplete
pa00073	TCCATCCGTGCGCGGCGTTCATCGACGTCGAC	Reverse	TTTCTTAGCTGCCTGTACGGCAGTGAAC	VLGN01000030_1	10	4	VLGN01000030	65163	66212	I-F	Incomplete
pa00073	GTGTTTGGTCTGTTGATGCCCTGCTACCGGCA	Reverse	TTTCTTAGCTGCCTGTACGGCAGTGAAC	VLGN01000030_1	11	4	VLGN01000030	65163	66212	I-F	Incomplete
pa00073	GGGCTCACCAGCGGCTTTACCGACGCCATCAA	Reverse	TTTCTTAGCTGCCTGTACGGCAGTGAAC	VLGN01000030_1	12	4	VLGN01000030	65163	66212	I-F	Incomplete
pa00073	AGCGTGTGCCTGCCGTAGTGCGAGCATGCAAA	Reverse	TTTCTTAGCTGCCTGTACGGCAGTGAAC	VLGN01000030_1	13	4	VLGN01000030	65163	66212	I-F	Incomplete
pa00073	GGCCTGGGCAAGGCTGATGCGTGGCCGTCCAA	Reverse	TTTCTTAGCTGCCTGTACGGCAGTGAAC	VLGN01000030_1	14	4	VLGN01000030	65163	66212	I-F	Incomplete
pa00073	CGTCAGCGGCAGGCGGGCAAGGCACCCCAGGT	Reverse	TTTCTTAGCTGCCTGTACGGCAGTGAAC	VLGN01000030_1	15	4	VLGN01000030	65163	66212	I-F	Incomplete
pa00073	GTCGCCCATCTTCGAAAGACCATTGCGCAGAT	Reverse	TTTCTTAGCTGCCTGTACGGCAGTGAAC	VLGN01000030_1	16	4	VLGN01000030	65163	66212	I-F	Incomplete
pa00073	TTTCGGGCCGCCCGAGGCTTGACGCAACAGCA	Reverse	TTTCTTAGCTGCCTGTACGGCAGTGAAC	VLGN01000030_1	17	4	VLGN01000030	65163	66212	I-F	Incomplete
pa00073	TCCGGCGTTATTCGCCCTACGCGGAGGGTTCCCAGCTTTCGCTCCGCCGTTG	Reverse	GCGGCGGGTATCGGCGGATAACGCC	VLGN01000005_1	1	1	VLGN01000005	260315	260416	Unspecified	Incomplete
pa00074	CGACCGCCTGCACAAGGACATGACCAAGGCCGAAGCCCGCCTG	ND	GCCGACAACGGCAGCGAGCAGACCGT	VLGQ01000001_1	1	1	VLGQ01000001	99625	99719	Unspecified	Incomplete
pa00074	AGTATTTCGAGCGCACTATCATCGGCGACGA	ND	CGGTTCATCCCCGCGCAGGCGGGGCACACC	VLGQ01000139_1	1	1	VLGQ01000139	21	233	I-E	Complete
pa00074	ATCGCCTCCATTTGTCGCGCAGAGAAATTTG	ND	CGGTTCATCCCCGCGCAGGCGGGGCACACC	VLGQ01000139_1	2	1	VLGQ01000139	21	233	I-E	Complete
pa00074	TGTATTTGAGTTCATTCGGGGCGTTCGATTT	ND	CGGTTCATCCCCGCGCAGGCGGGGCACACC	VLGQ01000139_1	3	1	VLGQ01000139	21	233	I-E	Complete
pa00074	TTCGGCTACGCCGGCAGCTCGCAGATCACCTG	Reverse	CGGTTCATCCCCACGCACGTGGGGAACAC	VLGQ01000002_1	1	4	VLGQ01000002	133209	134030	I-E	Complete
pa00074	GCCCCGCCGTTCGTGCTGTTGTAGAACGAGAA	Reverse	CGGTTCATCCCCACGCACGTGGGGAACAC	VLGQ01000002_1	2	4	VLGQ01000002	133209	134030	I-E	Complete
pa00074	CGGATGTCCTGGAGCACGTCCAGGCGTGCCGC	Reverse	CGGTTCATCCCCACGCACGTGGGGAACAC	VLGQ01000002_1	3	4	VLGQ01000002	133209	134030	I-E	Complete
pa00074	TCGGTCGCTCTCGGGAGGGCGACGCATTGAGG	Reverse	CGGTTCATCCCCACGCACGTGGGGAACAC	VLGQ01000002_1	4	4	VLGQ01000002	133209	134030	I-E	Complete
pa00074	TGAGTAGGCTACCTGGATACAAGGTGCGTCGT	Reverse	CGGTTCATCCCCACGCACGTGGGGAACAC	VLGQ01000002_1	5	4	VLGQ01000002	133209	134030	I-E	Complete
pa00074	TTCACGCGACGATAGCGAGACATGGCTTACTC	Reverse	CGGTTCATCCCCACGCACGTGGGGAACAC	VLGQ01000002_1	6	4	VLGQ01000002	133209	134030	I-E	Complete
pa00074	CCAGGGGCGATACCCATGCGCCGCGCGACTTC	Reverse	CGGTTCATCCCCACGCACGTGGGGAACAC	VLGQ01000002_1	7	4	VLGQ01000002	133209	134030	I-E	Complete
pa00074	TTCCCGGCTTGCCCTGTGTCGGAGAAGACCAA	Reverse	CGGTTCATCCCCACGCACGTGGGGAACAC	VLGQ01000002_1	8	4	VLGQ01000002	133209	134030	I-E	Complete
pa00074	GCATCGCGCTATGCGATGTTTCGCACTGTGAG	Reverse	CGGTTCATCCCCACGCACGTGGGGAACAC	VLGQ01000002_1	9	4	VLGQ01000002	133209	134030	I-E	Complete
pa00074	TTTGCTGCTCGCCTCCGCGCGTTTTCACAGGC	Reverse	CGGTTCATCCCCACGCACGTGGGGAACAC	VLGQ01000002_1	10	4	VLGQ01000002	133209	134030	I-E	Complete
pa00074	CTTCTCTTCACTCATTCCCCACCTCCCATAGA	Reverse	CGGTTCATCCCCACGCACGTGGGGAACAC	VLGQ01000002_1	11	4	VLGQ01000002	133209	134030	I-E	Complete
pa00074	TTCAGACGCGCCGCGCTGGCCGCCTATCGCCA	Reverse	CGGTTCATCCCCACGCACGTGGGGAACAC	VLGQ01000002_1	12	4	VLGQ01000002	133209	134030	I-E	Complete
pa00074	CAAGGCGGTGTCATCATGATGCGCCGCGTCTA	Reverse	CGGTTCATCCCCACGCACGTGGGGAACAC	VLGQ01000002_1	13	4	VLGQ01000002	133209	134030	I-E	Complete
pa00074	CACCCCCACCCCTGGCCGCGGGTTGGGTCTTCCAT	Reverse	CGGTTCATCCCCACACCCGTGGGGAA	VLGQ01000002_2	1	4	VLGQ01000002	143263	143777	I-E	Complete
pa00074	TACCCCAGTCCGTTGGAATTGCTGCCCTGGAGCAG	Reverse	CGGTTCATCCCCACACCCGTGGGGAA	VLGQ01000002_2	2	4	VLGQ01000002	143263	143777	I-E	Complete
pa00074	ACACGCCCGCGTGAAGGAGGCCGCATCTGATGCAGG	Reverse	CGGTTCATCCCCACACCCGTGGGGAA	VLGQ01000002_2	3	4	VLGQ01000002	143263	143777	I-E	Complete
pa00074	CACAGGTCCATGCGGTGCGGCCATTCGATGATCGC	Reverse	CGGTTCATCCCCACACCCGTGGGGAA	VLGQ01000002_2	4	4	VLGQ01000002	143263	143777	I-E	Complete
pa00074	CACATGTCTCGTACCGGGCTGGAGTCTCGCATCGA	Reverse	CGGTTCATCCCCACACCCGTGGGGAA	VLGQ01000002_2	5	4	VLGQ01000002	143263	143777	I-E	Complete
pa00074	CACGACTTGGCGCCGATCATGGCCTCCAACTCCTC	Reverse	CGGTTCATCCCCACACCCGTGGGGAA	VLGQ01000002_2	6	4	VLGQ01000002	143263	143777	I-E	Complete
pa00074	CACTTCGTCCAAGCCTGCTACGACGATTCGTGCCA	Reverse	CGGTTCATCCCCACACCCGTGGGGAA	VLGQ01000002_2	7	4	VLGQ01000002	143263	143777	I-E	Complete
pa00074	CACTTGAAGTCAGGGTCGATAACCCAAGTTTTGCC	Reverse	CGGTTCATCCCCACACCCGTGGGGAA	VLGQ01000002_2	8	4	VLGQ01000002	143263	143777	I-E	Complete
pa00074	ACGCTTCTGGATGGAGAGCCTGTTGAACGGGATACGGAGCGGGATACGCTGTGCTGGC	Forward	TCATACCTTGCCCTCCAGTTCTTTGGCC	VLGQ01000027_1	1	1	VLGQ01000027	74665	74778	Unspecified	Incomplete
pa00074	CCACTTCACCAGGGACCGACCCCAGCGCCGGCGG	Reverse	CGAGCTGGGTGGTGCCACTGGCA	VLGQ01000043_1	1	1	VLGQ01000043	4479	4558	Unspecified	Incomplete
pa00074	CACCTGGCCGGCGCATCCCGCCAGCGCGACCGTGTTTCAA	ND	TCCACGCGCCCGTGCGGGGCGCGAC	VLGQ01000043_2	1	1	VLGQ01000043	36779	37000	I-C	Complete
pa00074	ACGGTTTTCTAGATTTTCAGTTATGAAACCTACCGTTTCAA	ND	TCCACGCGCCCGTGCGGGGCGCGAC	VLGQ01000043_2	2	1	VLGQ01000043	36779	37000	I-C	Complete
pa00074	CTTCCTCTAACGAGGGTGCGAAGAACGTGTAGCCGTTTCAA	ND	TCCACGCGCCCGTGCGGGGCGCGAC	VLGQ01000043_2	3	1	VLGQ01000043	36779	37000	I-C	Complete
pa00074	TCTTCGCATCTGGCGATCCGCGCGGCGAACCGAA	ND	GTCGCGCCCCGCACGGGCGCGTGGATTGAAAC	VLGQ01000059_1	1	4	VLGQ01000059	15689	16249	I-C	Complete
pa00074	TGGTCTGGTGGATTCCTGGCACGAAGGTGTGCTGG	ND	GTCGCGCCCCGCACGGGCGCGTGGATTGAAAC	VLGQ01000059_1	2	4	VLGQ01000059	15689	16249	I-C	Complete
pa00074	GCTTCTGACGTAGCGAGTTGCTGACTGGCGCGTGA	ND	GTCGCGCCCCGCACGGGCGCGTGGATTGAAAC	VLGQ01000059_1	3	4	VLGQ01000059	15689	16249	I-C	Complete
pa00074	ACGATCTCGCAGCAGTAAGCCAGTGCCGGGGTC	ND	GTCGCGCCCCGCACGGGCGCGTGGATTGAAAC	VLGQ01000059_1	4	4	VLGQ01000059	15689	16249	I-C	Complete
pa00074	ACGATCTCGCAGCAGTAAGCCAGTGCCGGGGTC	ND	GTCGCGCCCCGCACGGGCGCGTGGATTGAAAC	VLGQ01000059_1	5	4	VLGQ01000059	15689	16249	I-C	Complete
pa00074	ACGGTCTACGGCTTTGCCGGCTTCGTGCCTGAGTG	ND	GTCGCGCCCCGCACGGGCGCGTGGATTGAAAC	VLGQ01000059_1	6	4	VLGQ01000059	15689	16249	I-C	Complete
pa00074	CTCAGAGCTACGCAATCCCCTCTAACGTAGAGGC	ND	GTCGCGCCCCGCACGGGCGCGTGGATTGAAAC	VLGQ01000059_1	7	4	VLGQ01000059	15689	16249	I-C	Complete
pa00074	TGAAACGCGCAAACCGCTACGTCGGGGTCCACAA	ND	GTCGCGCCCCGCACGGGCGCGTGGATTGAAAC	VLGQ01000059_1	8	4	VLGQ01000059	15689	16249	I-C	Complete
pa00074	TCCAGTCGCCAATATAGTCGTCGTACAGTCCGACAG	ND	GTCGCGCCCCGCACGGGCGCGTGGATTGAAAC	VLGQ01000085_1	1	4	VLGQ01000085	3	897	I-C	Complete
pa00074	AGGCCGAAGCGCCGTGACTTGAAGACCTTGCCGA	ND	GTCGCGCCCCGCACGGGCGCGTGGATTGAAAC	VLGQ01000085_1	2	4	VLGQ01000085	3	897	I-C	Complete
pa00074	TATTACGGTTCTGGGTGCAGCATCTGCGGGGGTG	ND	GTCGCGCCCCGCACGGGCGCGTGGATTGAAAC	VLGQ01000085_1	3	4	VLGQ01000085	3	897	I-C	Complete
pa00074	TGGGGCGAGCTGCGCGGCAATCCGGCCGACCCCA	ND	GTCGCGCCCCGCACGGGCGCGTGGATTGAAAC	VLGQ01000085_1	4	4	VLGQ01000085	3	897	I-C	Complete
pa00074	TCGATCCGTCCTACGCGCTCGCCTACGCGGTTG	ND	GTCGCGCCCCGCACGGGCGCGTGGATTGAAAC	VLGQ01000085_1	5	4	VLGQ01000085	3	897	I-C	Complete
pa00074	AACTATGAGGTCGTCGAGGTCAAGACGGTGACCG	ND	GTCGCGCCCCGCACGGGCGCGTGGATTGAAAC	VLGQ01000085_1	6	4	VLGQ01000085	3	897	I-C	Complete
pa00074	CGGACGCCCTTCGGGCCGAGGAGGATCACCTTGAACC	ND	GTCGCGCCCCGCACGGGCGCGTGGATTGAAAC	VLGQ01000085_1	7	4	VLGQ01000085	3	897	I-C	Complete
pa00074	TTGCGCGGCTGGCCGCCGGCGGCCTGGCTGTGGTG	ND	GTCGCGCCCCGCACGGGCGCGTGGATTGAAAC	VLGQ01000085_1	8	4	VLGQ01000085	3	897	I-C	Complete
pa00074	ATCTGCCACCGCGCCGAACTGGTGCTGCAGACC	ND	GTCGCGCCCCGCACGGGCGCGTGGATTGAAAC	VLGQ01000085_1	9	4	VLGQ01000085	3	897	I-C	Complete
pa00074	GCGTGCTGCGCGAAACCCCGAAAGCGCACATCGT	ND	GTCGCGCCCCGCACGGGCGCGTGGATTGAAAC	VLGQ01000085_1	10	4	VLGQ01000085	3	897	I-C	Complete
pa00074	TATCGCCAGTGAAAACCAGTTTCCACACTGTTCC	ND	GTCGCGCCCCGCACGGGCGCGTGGATTGAAAC	VLGQ01000085_1	11	4	VLGQ01000085	3	897	I-C	Complete
pa00074	AGCGCGAAATCCCCGTTGGGAGAGAGTTTCACCCT	ND	GTCGCGCCCCGCACGGGCGCGTGGATTGAAAC	VLGQ01000085_1	12	4	VLGQ01000085	3	897	I-C	Complete
pa00074	CGCATCCGCGTCGCTTAACCCAACCAGGCGGGGC	ND	GTCGCGCCCCGCACGGGCGCGTGGATTGAAAC	VLGQ01000085_1	13	4	VLGQ01000085	3	897	I-C	Complete
pa00075	GTAAGCGTCCAGCCAAGTCACCTTCCGAACTCCAGCATTAAGGGCGATGGTGTCC	ND	GCGTATTTTTAAGCGGACGCGATAGCCCTTATCGC	VLGZ01000001_1	1	1	VLGZ01000001	127563	127687	Unspecified	Incomplete
pa00075	CCAGGCGGGCTTCGGCCTTGGTCATGTCCTTGTGCAGGCGGTCGAT	ND	GGTCTGTTCGCTGCCGTTGTCGG	VLGZ01000001_2	1	1	VLGZ01000001	464338	464429	Unspecified	Incomplete
pa00075	ACGCTTCTGGATGGAGAGCCTGTTGAACGGGATACGGAGCGGGATACGCTGTGCTGGC	Forward	TCATACCTTGCCCTCCAGTTCTTTGGCC	VLGZ01000023_1	1	1	VLGZ01000023	85473	85586	Unspecified	Incomplete
pa00075	CTGCTCGACCAGCAGCAACAGCAAGGAG	ND	GCCGCAACCTGCAGGACCTCGTCGCG	VLGZ01000026_1	1	1	VLGZ01000026	91440	91519	Unspecified	Incomplete
pa00075	GCTGCCGGACGAACGCACGGCGCTCCAGGTC	Forward	GTTCACTGCCGTATAGGCAGCTAAGAAA	VLGZ01000034_1	1	4	VLGZ01000034	37138	38306	I-F	Complete
pa00075	TCGACGTGCTGGATATCCCTGCTCGCACTCAG	Forward	GTTCACTGCCGTATAGGCAGCTAAGAAA	VLGZ01000034_1	2	4	VLGZ01000034	37138	38306	I-F	Complete
pa00075	TGCAGCGATTGCACCTTGGCCTGCTGCCGATC	Forward	GTTCACTGCCGTATAGGCAGCTAAGAAA	VLGZ01000034_1	3	4	VLGZ01000034	37138	38306	I-F	Complete
pa00075	AGGCCAAGGCACATTCAGCGTCGCCGACCCGC	Forward	GTTCACTGCCGTATAGGCAGCTAAGAAA	VLGZ01000034_1	4	4	VLGZ01000034	37138	38306	I-F	Complete
pa00075	ACTGTATCGCCGCAAACGAGCCCGTTCTGGCA	Forward	GTTCACTGCCGTATAGGCAGCTAAGAAA	VLGZ01000034_1	5	4	VLGZ01000034	37138	38306	I-F	Complete
pa00075	AGTTGATATCAAGATGCCGTGCGGCTCTGTATT	Forward	GTTCACTGCCGTATAGGCAGCTAAGAAA	VLGZ01000034_1	6	4	VLGZ01000034	37138	38306	I-F	Complete
pa00075	TCGCCCATCAGCCAGATGCAGCGCAGCGTCAA	Forward	GTTCACTGCCGTATAGGCAGCTAAGAAA	VLGZ01000034_1	7	4	VLGZ01000034	37138	38306	I-F	Complete
pa00075	ATCCATAGAGCACGCTGTTGATGCGCACATGG	Forward	GTTCACTGCCGTATAGGCAGCTAAGAAA	VLGZ01000034_1	8	4	VLGZ01000034	37138	38306	I-F	Complete
pa00075	ATAGAGGCCGAAGCTGTAGCCGGTGAAATCAA	Forward	GTTCACTGCCGTATAGGCAGCTAAGAAA	VLGZ01000034_1	9	4	VLGZ01000034	37138	38306	I-F	Complete
pa00075	ACACCAAGAGTCGCGGCGACAACTACCAGACG	Forward	GTTCACTGCCGTATAGGCAGCTAAGAAA	VLGZ01000034_1	10	4	VLGZ01000034	37138	38306	I-F	Complete
pa00075	TGCGGACCCGCGCCGAGCAGATCGCCGCGACG	Forward	GTTCACTGCCGTATAGGCAGCTAAGAAA	VLGZ01000034_1	11	4	VLGZ01000034	37138	38306	I-F	Complete
pa00075	ACTGGAGACGAGCGCATGCACGACCCTTTCAA	Forward	GTTCACTGCCGTATAGGCAGCTAAGAAA	VLGZ01000034_1	12	4	VLGZ01000034	37138	38306	I-F	Complete
pa00075	GACCAGGGCGTCGACAGCCGCAATCTCCATGGC	Forward	GTTCACTGCCGTATAGGCAGCTAAGAAA	VLGZ01000034_1	13	4	VLGZ01000034	37138	38306	I-F	Complete
pa00075	TGGTAGGCCGAGCGGACAAAGGCGGTGGCGTG	Forward	GTTCACTGCCGTATAGGCAGCTAAGAAA	VLGZ01000034_1	14	4	VLGZ01000034	37138	38306	I-F	Complete
pa00075	TCTACGACGAAGACCCGGACGCCATCCGCAGC	Forward	GTTCACTGCCGTATAGGCAGCTAAGAAA	VLGZ01000034_1	15	4	VLGZ01000034	37138	38306	I-F	Complete
pa00075	TGGTTCCGGCTCAAGCAGCGCAAGGAACTGAG	Forward	GTTCACTGCCGTATAGGCAGCTAAGAAA	VLGZ01000034_1	16	4	VLGZ01000034	37138	38306	I-F	Complete
pa00075	TTGGGCTTGGGAGTGCTGCAGTTAGACCTGCC	Forward	GTTCACTGCCGTATAGGCAGCTAAGAAA	VLGZ01000034_1	17	4	VLGZ01000034	37138	38306	I-F	Complete
pa00075	AGCAGTTCGAATTCGTCATCCAGTTCTAAGGT	Forward	GTTCACTGCCGTATAGGCAGCTAAGAAA	VLGZ01000034_1	18	4	VLGZ01000034	37138	38306	I-F	Complete
pa00075	TGTCCCGAAGTTCATAAGCGGGCTTCGGGCGA	Forward	GTTCACTGCCGTATAGGCAGCTAAGAAA	VLGZ01000034_1	19	4	VLGZ01000034	37138	38306	I-F	Complete
pa00075	GAGCTGCGCAAGAAAAACTGCCTCGTCATCAT	Reverse	TTTCTTAGCTGCCTACACGGCAGTGAAC	VLGZ01000034_2	1	4	VLGZ01000034	47179	48286	I-F	Complete
pa00075	GATCGATATCGACAGCCCCGATCTCGTTCTCA	Reverse	TTTCTTAGCTGCCTACACGGCAGTGAAC	VLGZ01000034_2	2	4	VLGZ01000034	47179	48286	I-F	Complete
pa00075	GAGCACGACGACGAGCACAGCCACGGCCAGAT	Reverse	TTTCTTAGCTGCCTACACGGCAGTGAAC	VLGZ01000034_2	3	4	VLGZ01000034	47179	48286	I-F	Complete
pa00075	CGGAGCAGAGCGATGCTAGTGATTCGGTTGGC	Reverse	TTTCTTAGCTGCCTACACGGCAGTGAAC	VLGZ01000034_2	4	4	VLGZ01000034	47179	48286	I-F	Complete
pa00075	GCCCACTACCTCGCCGCCGTGTCGCTGTTCAT	Reverse	TTTCTTAGCTGCCTACACGGCAGTGAAC	VLGZ01000034_2	5	4	VLGZ01000034	47179	48286	I-F	Complete
pa00075	TTTTCGGCAGTACGTAAAAGACCCTCGTTCCA	Reverse	TTTCTTAGCTGCCTACACGGCAGTGAAC	VLGZ01000034_2	6	4	VLGZ01000034	47179	48286	I-F	Complete
pa00075	CAGCCGGTAGAGGTGATCCATTCGACGTACCA	Reverse	TTTCTTAGCTGCCTACACGGCAGTGAAC	VLGZ01000034_2	7	4	VLGZ01000034	47179	48286	I-F	Complete
pa00075	TTACTGGTTCTTCGCCAACGGCCGACGCTTCT	Reverse	TTTCTTAGCTGCCTACACGGCAGTGAAC	VLGZ01000034_2	8	4	VLGZ01000034	47179	48286	I-F	Complete
pa00075	GACTTTGCGCCGCCTGGTTCGGTCCTGGTGCT	Reverse	TTTCTTAGCTGCCTACACGGCAGTGAAC	VLGZ01000034_2	9	4	VLGZ01000034	47179	48286	I-F	Complete
pa00075	GTCTTGAAGCTCAACGGATCCGCCGGCTTCGA	Reverse	TTTCTTAGCTGCCTACACGGCAGTGAAC	VLGZ01000034_2	10	4	VLGZ01000034	47179	48286	I-F	Complete
pa00075	GGCGCGGGTTGTGAAAGAGCGGTCGGCTCGGT	Reverse	TTTCTTAGCTGCCTACACGGCAGTGAAC	VLGZ01000034_2	11	4	VLGZ01000034	47179	48286	I-F	Complete
pa00075	CACTTCAACAACCTTTGCGCCGTGGTTAGGTC	Reverse	TTTCTTAGCTGCCTACACGGCAGTGAAC	VLGZ01000034_2	12	4	VLGZ01000034	47179	48286	I-F	Complete
pa00075	CGCCTAACCGCGCCCTGGCGCATACACACACT	Reverse	TTTCTTAGCTGCCTACACGGCAGTGAAC	VLGZ01000034_2	13	4	VLGZ01000034	47179	48286	I-F	Complete
pa00075	GAGACAGTCCTGACGGCCTCGTAATGGAAGAC	Reverse	TTTCTTAGCTGCCTACACGGCAGTGAAC	VLGZ01000034_2	14	4	VLGZ01000034	47179	48286	I-F	Complete
pa00075	TTCGTCGACGCGCTGTCGATGCCGGCCATGCT	Reverse	TTTCTTAGCTGCCTACACGGCAGTGAAC	VLGZ01000034_2	15	4	VLGZ01000034	47179	48286	I-F	Complete
pa00075	CGGACAAAATTGCGAACCTTGCAAGCGGGCTA	Reverse	TTTCTTAGCTGCCTACACGGCAGTGAAC	VLGZ01000034_2	16	4	VLGZ01000034	47179	48286	I-F	Complete
pa00075	TTATTCCTCTGGTTAGAAATCGAGTTCGTTCA	Reverse	TTTCTTAGCTGCCTACACGGCAGTGAAC	VLGZ01000034_2	17	4	VLGZ01000034	47179	48286	I-F	Complete
pa00075	GGTCGCAACGGAAGTCCCGCGTATGACGATGA	Reverse	TTTCTTAGCTGCCTACACGGCAGTGAAC	VLGZ01000034_2	18	4	VLGZ01000034	47179	48286	I-F	Complete
pa00076	ATCGACCGCCTGCACAAGGACATGACCAAGGCCGAAGCCCGCCTGT	ND	CCGACAACGGCAGCGAGCAGACC	VLGV01000001_1	1	1	VLGV01000001	99587	99678	Unspecified	Incomplete
pa00076	AAGCATCGACTGGTGGACCTTGCACGGCCAAT	Reverse	TTTCTTAGCTGCCTGTACGGCAGTGAAC	VLGV01000017_1	1	4	VLGV01000017	130531	132060	I-F	Complete
pa00076	GAATAGACCAGGGAAGCACTGTCGTGGTCGAT	Reverse	TTTCTTAGCTGCCTGTACGGCAGTGAAC	VLGV01000017_1	2	4	VLGV01000017	130531	132060	I-F	Complete
pa00076	TTGCTGATTCGCATGATCGATCGCCTCGCCGA	Reverse	TTTCTTAGCTGCCTGTACGGCAGTGAAC	VLGV01000017_1	3	4	VLGV01000017	130531	132060	I-F	Complete
pa00076	AACGTCTTCGGTGCCCTGGTGCTGTACCTGAT	Reverse	TTTCTTAGCTGCCTGTACGGCAGTGAAC	VLGV01000017_1	4	4	VLGV01000017	130531	132060	I-F	Complete
pa00076	ACCAACGCGGTCAGGTAGTTGCGTTCCGACGT	Reverse	TTTCTTAGCTGCCTGTACGGCAGTGAAC	VLGV01000017_1	5	4	VLGV01000017	130531	132060	I-F	Complete
pa00076	CAGTTGGCCGAGGACCGCCATCTGTTCGACCA	Reverse	TTTCTTAGCTGCCTGTACGGCAGTGAAC	VLGV01000017_1	6	4	VLGV01000017	130531	132060	I-F	Complete
pa00076	AACGGTTTGACTTACCGCCGCCATGGCACGCT	Reverse	TTTCTTAGCTGCCTGTACGGCAGTGAAC	VLGV01000017_1	7	4	VLGV01000017	130531	132060	I-F	Complete
pa00076	TCCAAGTGACTTTTCCCTGGCTGAGTCAGTAT	Reverse	TTTCTTAGCTGCCTGTACGGCAGTGAAC	VLGV01000017_1	8	4	VLGV01000017	130531	132060	I-F	Complete
pa00076	ATGAGCCTCGACGAGTACAACGACAAGCTCAA	Reverse	TTTCTTAGCTGCCTGTACGGCAGTGAAC	VLGV01000017_1	9	4	VLGV01000017	130531	132060	I-F	Complete
pa00076	GTCCAGCAGCAGCGGAGTAAGCCCTGGCTGCAT	Reverse	TTTCTTAGCTGCCTGTACGGCAGTGAAC	VLGV01000017_1	10	4	VLGV01000017	130531	132060	I-F	Complete
pa00076	ACCGGCTGATGCGCCGCGTAGGCGCCGGCCCA	Reverse	TTTCTTAGCTGCCTGTACGGCAGTGAAC	VLGV01000017_1	11	4	VLGV01000017	130531	132060	I-F	Complete
pa00076	ACGCTGTCGATGCCGGCCATGCTGGTCAACCT	Reverse	TTTCTTAGCTGCCTGTACGGCAGTGAAC	VLGV01000017_1	12	4	VLGV01000017	130531	132060	I-F	Complete
pa00076	CGGCACGCCCCGGTCCAGCGCCATCTGCGGTT	Reverse	TTTCTTAGCTGCCTGTACGGCAGTGAAC	VLGV01000017_1	13	4	VLGV01000017	130531	132060	I-F	Complete
pa00076	ACGACGCGCGCTTTGCGTTGCGCCTGGTCGTA	Reverse	TTTCTTAGCTGCCTGTACGGCAGTGAAC	VLGV01000017_1	14	4	VLGV01000017	130531	132060	I-F	Complete
pa00076	ACAAGCCGGAATCGAGGTGGCGAAATGAGCAT	Reverse	TTTCTTAGCTGCCTGTACGGCAGTGAAC	VLGV01000017_1	15	4	VLGV01000017	130531	132060	I-F	Complete
pa00076	TACTCCGGATAACTGCGGCTTCCCCAGCGGGC	Reverse	TTTCTTAGCTGCCTGTACGGCAGTGAAC	VLGV01000017_1	16	4	VLGV01000017	130531	132060	I-F	Complete
pa00076	GCCTCCCTGTCGGCGGACCACGGTCACTTCGT	Reverse	TTTCTTAGCTGCCTGTACGGCAGTGAAC	VLGV01000017_1	17	4	VLGV01000017	130531	132060	I-F	Complete
pa00076	GACCAGGTGCAGGAGCTGGTCAACGCCATCAA	Reverse	TTTCTTAGCTGCCTGTACGGCAGTGAAC	VLGV01000017_1	18	4	VLGV01000017	130531	132060	I-F	Complete
pa00076	CTGGTGCCAGCGCCAGCCCGGCCCCTTCCGCA	Reverse	TTTCTTAGCTGCCTGTACGGCAGTGAAC	VLGV01000017_1	19	4	VLGV01000017	130531	132060	I-F	Complete
pa00076	AGAACACCTTGCCGAGTACGATGCCTGATACGT	Reverse	TTTCTTAGCTGCCTGTACGGCAGTGAAC	VLGV01000017_1	20	4	VLGV01000017	130531	132060	I-F	Complete
pa00076	GCTACAGGAGCGGCACAGTGGATGCTTAGCAA	Reverse	TTTCTTAGCTGCCTGTACGGCAGTGAAC	VLGV01000017_1	21	4	VLGV01000017	130531	132060	I-F	Complete
pa00076	TCCATCCGTGCGCGGCGTTCATCGACGTCGAC	Reverse	TTTCTTAGCTGCCTGTACGGCAGTGAAC	VLGV01000017_1	22	4	VLGV01000017	130531	132060	I-F	Complete
pa00076	GTGTTTGGTCTGTTGATGCCCTGCTACCGGCA	Reverse	TTTCTTAGCTGCCTGTACGGCAGTGAAC	VLGV01000017_1	23	4	VLGV01000017	130531	132060	I-F	Complete
pa00076	CAGCACCAGCGCCTGGGTCGGCTACTGCTTCC	Reverse	TTTCTTAGCTGCCTGTACGGCAGTGAAC	VLGV01000017_1	24	4	VLGV01000017	130531	132060	I-F	Complete
pa00076	ATGTCAGCGACGCCGTGAATGGATCGCTAAGT	Reverse	TTTCTTAGCTGCCTGTACGGCAGTGAAC	VLGV01000017_1	25	4	VLGV01000017	130531	132060	I-F	Complete
pa00076	ACGCTTCTGGATGGAGAGCCTGTTGAACGGGATACGGAGCGGGATACGCTGTGCTGGC	Forward	TCATACCTTGCCCTCCAGTTCTTTGGCC	VLGV01000025_1	1	1	VLGV01000025	86242	86355	Unspecified	Incomplete
pa00076	AACATCGACGGGTCGAACTGCTCCGGCACCTG	Forward	GTTCACTGCCGTATAGGCAGCTAAGAAA	VLGV01000037_1	1	4	VLGV01000037	38290	38677	I-F	Complete
pa00076	TCCCGCGGATACATGATCTGGTGGTGTCGCTC	Forward	GTTCACTGCCGTATAGGCAGCTAAGAAA	VLGV01000037_1	2	4	VLGV01000037	38290	38677	I-F	Complete
pa00076	AGAAGGCCGGGGTCCGTGTGTGGCGCATTGAC	Forward	GTTCACTGCCGTATAGGCAGCTAAGAAA	VLGV01000037_1	3	4	VLGV01000037	38290	38677	I-F	Complete
pa00076	AATCCAGGTGACGTCGTGCATCTGGGACTCGT	Forward	GTTCACTGCCGTATAGGCAGCTAAGAAA	VLGV01000037_1	4	4	VLGV01000037	38290	38677	I-F	Complete
pa00076	TTACCTTTAAAAGGCTTTAAAAGGCCTTTTAG	Forward	GTTCACTGCCGTATAGGCAGCTAAGAAA	VLGV01000037_1	5	4	VLGV01000037	38290	38677	I-F	Complete
pa00076	TGTCCCGAAGTTCATAAGCGGGCTTCGGGCGA	Forward	GTTCACTGCCGTATAGGCAGCTAAGAAA	VLGV01000037_1	6	4	VLGV01000037	38290	38677	I-F	Complete
pa00076	GACGGCGATGCGGCAACCCTAGCGGCGTCGAA	Reverse	TTTCTTAGCTGCCTACACGGCAGTGAAC	VLGV01000037_2	1	4	VLGV01000037	47202	48429	I-F	Complete
pa00076	GGCTTCCGAATCGGAAATCTCGACCAGTACGA	Reverse	TTTCTTAGCTGCCTACACGGCAGTGAAC	VLGV01000037_2	2	4	VLGV01000037	47202	48429	I-F	Complete
pa00076	GCCCGCCCCAAGAAGTACTGGTGACGACCATG	Reverse	TTTCTTAGCTGCCTACACGGCAGTGAAC	VLGV01000037_2	3	4	VLGV01000037	47202	48429	I-F	Complete
pa00076	TGACCCCGGAAGATATCGACGCGGCGATTGCC	Reverse	TTTCTTAGCTGCCTACACGGCAGTGAAC	VLGV01000037_2	4	4	VLGV01000037	47202	48429	I-F	Complete
pa00076	GGAAGGCGTGCACGATTTCTGAGTCTTTCAGT	Reverse	TTTCTTAGCTGCCTACACGGCAGTGAAC	VLGV01000037_2	5	4	VLGV01000037	47202	48429	I-F	Complete
pa00076	ATCAAGTTCGGGTCCGAGCTGGCCGCACACAC	Reverse	TTTCTTAGCTGCCTACACGGCAGTGAAC	VLGV01000037_2	6	4	VLGV01000037	47202	48429	I-F	Complete
pa00076	TCCTTGCCGCTCAGCTCGCCGATCTGCTTGTA	Reverse	TTTCTTAGCTGCCTACACGGCAGTGAAC	VLGV01000037_2	7	4	VLGV01000037	47202	48429	I-F	Complete
pa00076	ACAAGATATCCCTGCTATGCCTCGCGGGGAAA	Reverse	TTTCTTAGCTGCCTACACGGCAGTGAAC	VLGV01000037_2	8	4	VLGV01000037	47202	48429	I-F	Complete
pa00076	GAGCACGAAGACGGCCGGCGAGATGATTCCGC	Reverse	TTTCTTAGCTGCCTACACGGCAGTGAAC	VLGV01000037_2	9	4	VLGV01000037	47202	48429	I-F	Complete
pa00076	AGGGAATCGTCGTGGATCTCCCTCCGCCAGAC	Reverse	TTTCTTAGCTGCCTACACGGCAGTGAAC	VLGV01000037_2	10	4	VLGV01000037	47202	48429	I-F	Complete
pa00076	GGTCGATATCGCGAGGGAGGGCTTTTATCTCT	Reverse	TTTCTTAGCTGCCTACACGGCAGTGAAC	VLGV01000037_2	11	4	VLGV01000037	47202	48429	I-F	Complete
pa00076	GCGCTGGTCAGCGGCGCCAAGCCCACGACGCT	Reverse	TTTCTTAGCTGCCTACACGGCAGTGAAC	VLGV01000037_2	12	4	VLGV01000037	47202	48429	I-F	Complete
pa00076	ATCAGCGCACTGGCCAGCAAGGGCTTCGAGAA	Reverse	TTTCTTAGCTGCCTACACGGCAGTGAAC	VLGV01000037_2	13	4	VLGV01000037	47202	48429	I-F	Complete
pa00076	GATGGACCGGACAAGCCGAAGCGCTGCCAGGT	Reverse	TTTCTTAGCTGCCTACACGGCAGTGAAC	VLGV01000037_2	14	4	VLGV01000037	47202	48429	I-F	Complete
pa00076	AGGGCGATGTTGGCGATGTCGGCCATGCCATT	Reverse	TTTCTTAGCTGCCTACACGGCAGTGAAC	VLGV01000037_2	15	4	VLGV01000037	47202	48429	I-F	Complete
pa00076	GCGCCGGTCGGTGACGGCACCATTGGCGGCCA	Reverse	TTTCTTAGCTGCCTACACGGCAGTGAAC	VLGV01000037_2	16	4	VLGV01000037	47202	48429	I-F	Complete
pa00076	TTGGCCTGGACGTAGTAGGCGCGGCGGCGATT	Reverse	TTTCTTAGCTGCCTACACGGCAGTGAAC	VLGV01000037_2	17	4	VLGV01000037	47202	48429	I-F	Complete
pa00076	TCCATGTGGCTACGCTACCAGTTCATCTCCTT	Reverse	TTTCTTAGCTGCCTACACGGCAGTGAAC	VLGV01000037_2	18	4	VLGV01000037	47202	48429	I-F	Complete
pa00076	GACGAGGCCCGGCCGCTGTTCCGGCCCCAGGT	Reverse	TTTCTTAGCTGCCTACACGGCAGTGAAC	VLGV01000037_2	19	4	VLGV01000037	47202	48429	I-F	Complete
pa00076	TACGATCCTATGCCAGTCGCGGTTGCTCTCTA	Reverse	TTTCTTAGCTGCCTACACGGCAGTGAAC	VLGV01000037_2	20	4	VLGV01000037	47202	48429	I-F	Complete
pa00077	CAGGCGGGCTTCGGCCTTGGTCATGTCCTTGTGCAGGCGGTCG	ND	ACGGTCTGTTCGCTGCCGTTGTCGGC	VLHF01000001_1	1	1	VLHF01000001	165014	165108	Unspecified	Incomplete
pa00077	ACCGCGGTTATCCGCCGTGGCGGAAGTGGCGGTATCGGCGGATAACGCCGTTGGCGTC	ND	ATGCGCCCTACGGGAGGCGGGACCACCGGGGCGTAGGGCGAATA	VLHF01000001_2	1	1	VLHF01000001	187580	187725	Unspecified	Incomplete
pa00077	CGCCCTAGGTGAAAGCTTATGGGGCGTCTGC	Forward	CTGAAAGGTGAATGGATATGGGG	VLHF01000018_1	1	1	VLHF01000018	75270	75347	Unspecified	Incomplete
pa00077	GGCTGAGCGCAGCCTAAATGCCGAGATTTAGTGTGTCACCAGTGACCTAATCCGG	Forward	CTGAAAGGTGAATGGATATGGGG	VLHF01000018_2	1	1	VLHF01000018	75623	75817	Unspecified	Incomplete
pa00077	CGTTTGAGGCGCTGACGC	Forward	CTGAAAGGTGAATGGATATGGGG	VLHF01000018_2	2	1	VLHF01000018	75623	75817	Unspecified	Incomplete
pa00077	CTGCTTGGACGCGACTGGCTAATCGAAGGT	Forward	CTGAAAGGTGAATGGATATGGGG	VLHF01000018_2	3	1	VLHF01000018	75623	75817	Unspecified	Incomplete
pa00077	ACGCTTCTGGATGGAGAGCCTGTTGAACGGGATACGGAGCGGGATACGCTGTGCTGGC	Forward	TCATACCTTGCCCTCCAGTTCTTTGGCC	VLHF01000022_1	1	1	VLHF01000022	86216	86329	Unspecified	Incomplete
pa00077	GCTTGCGGGTTGGCGTAGAGCTCGCCCATGAC	Reverse	TTTCTTAGCTGCCTATACGGCAGTGAAC	VLHF01000033_1	1	4	VLHF01000033	65368	65875	I-F	Incomplete
pa00077	GTCGCCCCGCGCTCCACGCGCAGGGGTACACA	Reverse	TTTCTTAGCTGCCTATACGGCAGTGAAC	VLHF01000033_1	2	4	VLHF01000033	65368	65875	I-F	Incomplete
pa00077	TTGGCCAGCGCCTCGCGATATGCGTCATCGAG	Reverse	TTTCTTAGCTGCCTATACGGCAGTGAAC	VLHF01000033_1	3	4	VLHF01000033	65368	65875	I-F	Incomplete
pa00077	GGGCAGCGCCCTACGATCTTGCTTGCGTCCAG	Reverse	TTTCTTAGCTGCCTATACGGCAGTGAAC	VLHF01000033_1	4	4	VLHF01000033	65368	65875	I-F	Incomplete
pa00077	CGGTTGAGGTCTTTCCGGTCCGCCACGAACCT	Reverse	TTTCTTAGCTGCCTATACGGCAGTGAAC	VLHF01000033_1	5	4	VLHF01000033	65368	65875	I-F	Incomplete
pa00077	GATGCCCTTGCTGACTTGCGGGTTGGCCTTCA	Reverse	TTTCTTAGCTGCCTATACGGCAGTGAAC	VLHF01000033_1	6	4	VLHF01000033	65368	65875	I-F	Incomplete
pa00077	GTATTGGAGCCGGAGGACGGGGCATGATCATA	Reverse	TTTCTTAGCTGCCTATACGGCAGTGAAC	VLHF01000033_1	7	4	VLHF01000033	65368	65875	I-F	Incomplete
pa00077	GCGGTGAGCACTGCTACACGGCACCACCTTAC	Reverse	TTTCTTAGCTGCCTATACGGCAGTGAAC	VLHF01000033_1	8	4	VLHF01000033	65368	65875	I-F	Incomplete
pa00077	TTGCGTTCAAGGCCTGGAAAGCCAGCCGCGC	ND	GGTTCACTGCCGTATAGGCAGCTAAGAAA	VLHF01000456_1	1	1	VLHF01000456	25	173	I-F	Incomplete
pa00077	TTGCTCCGGCCAGAGTAAGGGATGCTGTTGG	ND	GGTTCACTGCCGTATAGGCAGCTAAGAAA	VLHF01000456_1	2	1	VLHF01000456	25	173	I-F	Incomplete
pa00078	CGACCGCCTGCACAAGGACATGACCAAGGCCGAAGCCCGCCTG	ND	GCCGACAACGGCAGCGAGCAGACCGT	VLHJ01000001_1	1	1	VLHJ01000001	22599	22693	Unspecified	Incomplete
pa00078	ATGGCGTTATTCGCCCTACTCCAAGGGTAGGCATCGCGTAGGGCGA	Reverse	ATAACCGCTTGCGGTTATCCGCCGCCGGGCTTCGGTGTATCGGCGGATAACGCCG	VLHJ01000013_1	1	1	VLHJ01000013	32211	32366	Unspecified	Incomplete
pa00078	GCTGAGGCCCAGCGCTGGGCAGCCGAGATCGA	Forward	GTGTTCCCCACGGGTGTGGGGATGAACCG	VLHJ01000002_1	1	4	VLHJ01000002	296644	297405	I-E	Complete
pa00078	GAACCCGGCTCCTGTGCTCTCCCTGGTGGAGCA	Forward	GTGTTCCCCACGGGTGTGGGGATGAACCG	VLHJ01000002_1	2	4	VLHJ01000002	296644	297405	I-E	Complete
pa00078	AGCCGGATCGGATCGCGAGAAATGATCGTGAT	Forward	GTGTTCCCCACGGGTGTGGGGATGAACCG	VLHJ01000002_1	3	4	VLHJ01000002	296644	297405	I-E	Complete
pa00078	CGTGGATTCGAATGTGCGGAACCAGATGCGCT	Forward	GTGTTCCCCACGGGTGTGGGGATGAACCG	VLHJ01000002_1	4	4	VLHJ01000002	296644	297405	I-E	Complete
pa00078	GCGGTCGGCTTGGGCTTCTGCGGCTTCGGCGC	Forward	GTGTTCCCCACGGGTGTGGGGATGAACCG	VLHJ01000002_1	5	4	VLHJ01000002	296644	297405	I-E	Complete
pa00078	GCAGTGACCGCCGCCGGCCTGGACCTGGTCCG	Forward	GTGTTCCCCACGGGTGTGGGGATGAACCG	VLHJ01000002_1	6	4	VLHJ01000002	296644	297405	I-E	Complete
pa00078	TCGGGTATAGGTGATACCCGACTTTTGTCTCA	Forward	GTGTTCCCCACGGGTGTGGGGATGAACCG	VLHJ01000002_1	7	4	VLHJ01000002	296644	297405	I-E	Complete
pa00078	CCCCCAGTTTGGGGGCTTTCTTTTTGGCAAAA	Forward	GTGTTCCCCACGGGTGTGGGGATGAACCG	VLHJ01000002_1	8	4	VLHJ01000002	296644	297405	I-E	Complete
pa00078	GTACTGCTCCCGAGCCTGCTGCCAACGGTAGT	Forward	GTGTTCCCCACGGGTGTGGGGATGAACCG	VLHJ01000002_1	9	4	VLHJ01000002	296644	297405	I-E	Complete
pa00078	GCGGCAGCCTCCCTGATCGCGTAGAAAACGCC	Forward	GTGTTCCCCACGGGTGTGGGGATGAACCG	VLHJ01000002_1	10	4	VLHJ01000002	296644	297405	I-E	Complete
pa00078	CCGAGATGTGGCGCCGAAACGAGCGCGAGCGC	Forward	GTGTTCCCCACGGGTGTGGGGATGAACCG	VLHJ01000002_1	11	4	VLHJ01000002	296644	297405	I-E	Complete
pa00078	TCATCGATCGTGGCGGCTGCACTGGCTGCCTG	Forward	GTGTTCCCCACGGGTGTGGGGATGAACCG	VLHJ01000002_1	12	4	VLHJ01000002	296644	297405	I-E	Complete
pa00078	GCGTTCATGGACGCAGGTCTGAACAGTCTGGA	Forward	GTGTTCCCCACATGCGTGGGGATGAACCG	VLHJ01000002_2	1	4	VLHJ01000002	306640	307278	I-E	Complete
pa00078	CTCTCCCACACCTCGGCATTGCCGAGCGCATC	Forward	GTGTTCCCCACATGCGTGGGGATGAACCG	VLHJ01000002_2	2	4	VLHJ01000002	306640	307278	I-E	Complete
pa00078	GTGGCAGGATGAAGCCGGCGCCGGCCGACTCG	Forward	GTGTTCCCCACATGCGTGGGGATGAACCG	VLHJ01000002_2	3	4	VLHJ01000002	306640	307278	I-E	Complete
pa00078	TCGGAATACTCCTGGGCGTCCTTACCAGGGAA	Forward	GTGTTCCCCACATGCGTGGGGATGAACCG	VLHJ01000002_2	4	4	VLHJ01000002	306640	307278	I-E	Complete
pa00078	GAGGCGCTGAAGCGCGTAATCCCGGATACCAA	Forward	GTGTTCCCCACATGCGTGGGGATGAACCG	VLHJ01000002_2	5	4	VLHJ01000002	306640	307278	I-E	Complete
pa00078	CAAACTGCCCATGTGTGGCGGGGTCGGGTGAA	Forward	GTGTTCCCCACATGCGTGGGGATGAACCG	VLHJ01000002_2	6	4	VLHJ01000002	306640	307278	I-E	Complete
pa00078	ATCGCGGAGAGAAGGGCCTGGTCGAGACGGTA	Forward	GTGTTCCCCACATGCGTGGGGATGAACCG	VLHJ01000002_2	7	4	VLHJ01000002	306640	307278	I-E	Complete
pa00078	TCGCCGGTGCGGCCGTGGGGCTACGAGCGGCC	Forward	GTGTTCCCCACATGCGTGGGGATGAACCG	VLHJ01000002_2	8	4	VLHJ01000002	306640	307278	I-E	Complete
pa00078	GTGATGGAGCGGACCGCCCCGAGCACCGCAGA	Forward	GTGTTCCCCACATGCGTGGGGATGAACCG	VLHJ01000002_2	9	4	VLHJ01000002	306640	307278	I-E	Complete
pa00078	AAGGACCGCGTCCGCGTGCTGCTGGAGACGAT	Forward	GTGTTCCCCACATGCGTGGGGATGAACCG	VLHJ01000002_2	10	4	VLHJ01000002	306640	307278	I-E	Complete
pa00078	AAGCATCGACTGGTGGACCTTGCACGGCCAAT	Reverse	TTTCTTAGCTGCCTGTACGGCAGTGAAC	VLHJ01000020_1	1	4	VLHJ01000020	111810	112379	I-F	Incomplete
pa00078	TCCAAGTGACTTTTCCCTGGCTGAGTCAGTAT	Reverse	TTTCTTAGCTGCCTGTACGGCAGTGAAC	VLHJ01000020_1	2	4	VLHJ01000020	111810	112379	I-F	Incomplete
pa00078	ATGAGCCTCGACGAGTACAACGACAAGCTCAA	Reverse	TTTCTTAGCTGCCTGTACGGCAGTGAAC	VLHJ01000020_1	3	4	VLHJ01000020	111810	112379	I-F	Incomplete
pa00078	GTCCAGCAGCAGCGGAGTAAGCCCTGGCTGCAT	Reverse	TTTCTTAGCTGCCTGTACGGCAGTGAAC	VLHJ01000020_1	4	4	VLHJ01000020	111810	112379	I-F	Incomplete
pa00078	ACCGGCTGATGCGCCGCGTAGGCGCCGGCCCA	Reverse	TTTCTTAGCTGCCTGTACGGCAGTGAAC	VLHJ01000020_1	5	4	VLHJ01000020	111810	112379	I-F	Incomplete
pa00078	ACGCTGTCGATGCCGGCCATGCTGGTCAACTT	Reverse	TTTCTTAGCTGCCTGTACGGCAGTGAAC	VLHJ01000020_1	6	4	VLHJ01000020	111810	112379	I-F	Incomplete
pa00078	AGAACACCTTGCCGAGTACGATGCCTGATACGT	Reverse	TTTCTTAGCTGCCTGTACGGCAGTGAAC	VLHJ01000020_1	7	4	VLHJ01000020	111810	112379	I-F	Incomplete
pa00078	GCTACAGGAGCGGCACAGTGGATGCTTAGCAA	Reverse	TTTCTTAGCTGCCTGTACGGCAGTGAAC	VLHJ01000020_1	8	4	VLHJ01000020	111810	112379	I-F	Incomplete
pa00078	TGGTGGGTTAGTCCGCCTGGGCAGGCCTCTAG	Reverse	TTTCTTAGCTGCCTGTACGGCAGTGAAC	VLHJ01000020_1	9	4	VLHJ01000020	111810	112379	I-F	Incomplete
pa00078	ACGCTTCTGGATGGAGAGCCTGTTGAACGGGATACGGAGCGGGATACGCTGTGCTGGC	Forward	TCATACCTTGCCCTCCAGTTCTTTGGCC	VLHJ01000023_1	1	1	VLHJ01000023	86836	86949	Unspecified	Incomplete
pa00078	GGCCGCGTAGGGCGAATAACCGCTTGCGGT	Forward	TATCCGCCATGAAACGTCGGCGCAGCGG	VLHJ01000026_1	1	1	VLHJ01000026	93582	93753	Unspecified	Incomplete
pa00078	CGGATAACGCCGGTGGCGTTATCCGCCCTACGGCCCGACTCCGGGGCCGCGGGACGCA	Forward	TATCCGCCATGAAACGTCGGCGCAGCGG	VLHJ01000026_1	2	1	VLHJ01000026	93582	93753	Unspecified	Incomplete
pa00078	TACGGGGACATGTCGAGGGTTGGGCAGCGCCGCGGGCGCTATCCGCCGTTACGCCGGA	ND	TTTCACGGCGGATAACCGCGAGCGGTTATTCGCCC	VLHJ01000053_1	1	1	VLHJ01000053	9653	9780	Unspecified	Incomplete
pa00079	CAGACGGGCTTCGGCCTTGGTCATGTCCTTGTGCAGGCGGTCGAT	ND	GGTCTGTTCGCTGCCGTTGTCGGC	VLTS01000001_1	1	1	VLTS01000001	454448	454540	Unspecified	Incomplete
pa00079	ACGCTTCTGGATGGAGAGCCTGTTGAACGGGATACGGAGCGGGATACGCTGTGCTGGC	Forward	TCATACCTTGCCCTCCAGTTCTTTGGCC	VLTS01000024_1	1	1	VLTS01000024	86091	86204	Unspecified	Incomplete
pa00079	ATCACCGGCGCGCTGGCCTTCGGCGCCCAGGC	Forward	GTTCACTGCCGTATAGGCAGCTAAGAAA	VLTS01000038_1	1	4	VLTS01000038	36319	37132	I-F	Complete
pa00079	TTATCAGTAAATACGTGGCGACTTGGCCACCC	Forward	GTTCACTGCCGTATAGGCAGCTAAGAAA	VLTS01000038_1	2	4	VLTS01000038	36319	37132	I-F	Complete
pa00079	TTGCTGCGTGTTGCAGCGACACCCGTTCAACA	Forward	GTTCACTGCCGTATAGGCAGCTAAGAAA	VLTS01000038_1	3	4	VLTS01000038	36319	37132	I-F	Complete
pa00079	ACTGGAGATACGTGCACAGATCGGACGACACG	Forward	GTTCACTGCCGTATAGGCAGCTAAGAAA	VLTS01000038_1	4	4	VLTS01000038	36319	37132	I-F	Complete
pa00079	ATATCAGTTTGCATGGTTTGCTCCTACCAAGC	Forward	GTTCACTGCCGTATAGGCAGCTAAGAAA	VLTS01000038_1	5	4	VLTS01000038	36319	37132	I-F	Complete
pa00079	TTGCATCGCACCCTCCTGCTCACCGACCAGGC	Forward	GTTCACTGCCGTATAGGCAGCTAAGAAA	VLTS01000038_1	6	4	VLTS01000038	36319	37132	I-F	Complete
pa00079	TGAACGTTCACGCATCACGCGCCTTTCCGGCC	Forward	GTTCACTGCCGTATAGGCAGCTAAGAAA	VLTS01000038_1	7	4	VLTS01000038	36319	37132	I-F	Complete
pa00079	AGGCAGACGAGTACGCGCGGTCTCGCGAAGTG	Forward	GTTCACTGCCGTATAGGCAGCTAAGAAA	VLTS01000038_1	8	4	VLTS01000038	36319	37132	I-F	Complete
pa00079	AGAACATGGCCCGGCTCCCGACGTTGCTGCGG	Forward	GTTCACTGCCGTATAGGCAGCTAAGAAA	VLTS01000038_1	9	4	VLTS01000038	36319	37132	I-F	Complete
pa00079	ATGACGCAAGACGAGCTTGTCCGCCTTCTGGC	Forward	GTTCACTGCCGTATAGGCAGCTAAGAAA	VLTS01000038_1	10	4	VLTS01000038	36319	37132	I-F	Complete
pa00079	GTTTGCAGGAAGCGGCGCTATCGCACCGAACT	Forward	GTTCACTGCCGTATAGGCAGCTAAGAAA	VLTS01000038_1	11	4	VLTS01000038	36319	37132	I-F	Complete
pa00079	ATAGCTACGCCGAGCCAGTTGTAAGCTGACGC	Forward	GTTCACTGCCGTATAGGCAGCTAAGAAA	VLTS01000038_1	12	4	VLTS01000038	36319	37132	I-F	Complete
pa00079	AAAAAATGTCCCGAAGTTCATAAGCGGGCTTCGGGCGA	Forward	GTTCACTGCCGTATAGGCAGCTAAGAAA	VLTS01000038_1	13	4	VLTS01000038	36319	37132	I-F	Complete
pa00079	TGGATTCATGTATCAGGCATCGTACTCGGCAA	Reverse	TTTCTTAGCTGCCTACACGGCAGTGAAC	VLTS01000038_2	1	4	VLTS01000038	45656	46763	I-F	Complete
pa00079	CAGGTAGACGCGGACATCAAGCCCGCCGTGAA	Reverse	TTTCTTAGCTGCCTACACGGCAGTGAAC	VLTS01000038_2	2	4	VLTS01000038	45656	46763	I-F	Complete
pa00079	GAGAGCCGCAGGGAGCGGGGCCGCAAACTCCT	Reverse	TTTCTTAGCTGCCTACACGGCAGTGAAC	VLTS01000038_2	3	4	VLTS01000038	45656	46763	I-F	Complete
pa00079	TGGAGGCGACCGAACCCGGGCTGTTCGAGGAT	Reverse	TTTCTTAGCTGCCTACACGGCAGTGAAC	VLTS01000038_2	4	4	VLTS01000038	45656	46763	I-F	Complete
pa00079	AACCGCGCGCAACAGCTGTGCATCGTCACCTT	Reverse	TTTCTTAGCTGCCTACACGGCAGTGAAC	VLTS01000038_2	5	4	VLTS01000038	45656	46763	I-F	Complete
pa00079	CGTCTCGATGCTGCCGTCGATGAGCGTCTTGT	Reverse	TTTCTTAGCTGCCTACACGGCAGTGAAC	VLTS01000038_2	6	4	VLTS01000038	45656	46763	I-F	Complete
pa00079	TTATCAAGCGGCTGTGCTGGGCCTGTTTCGTT	Reverse	TTTCTTAGCTGCCTACACGGCAGTGAAC	VLTS01000038_2	7	4	VLTS01000038	45656	46763	I-F	Complete
pa00079	GCCTTCGGTGGTGATCTTTCCGTTGTTTGCCT	Reverse	TTTCTTAGCTGCCTACACGGCAGTGAAC	VLTS01000038_2	8	4	VLTS01000038	45656	46763	I-F	Complete
pa00079	AATCGTGCTCGAGATACCAGCCATCCGCGCAC	Reverse	TTTCTTAGCTGCCTACACGGCAGTGAAC	VLTS01000038_2	9	4	VLTS01000038	45656	46763	I-F	Complete
pa00079	AACAGAACCGCGCACCTCGATCAGCCTCGCAT	Reverse	TTTCTTAGCTGCCTACACGGCAGTGAAC	VLTS01000038_2	10	4	VLTS01000038	45656	46763	I-F	Complete
pa00079	GTAAATCCAGCGCCTGGGCTGCGCATTGTCCA	Reverse	TTTCTTAGCTGCCTACACGGCAGTGAAC	VLTS01000038_2	11	4	VLTS01000038	45656	46763	I-F	Complete
pa00079	CACGCAGCCAGGCTCGAACATCGGCCCGGCTT	Reverse	TTTCTTAGCTGCCTACACGGCAGTGAAC	VLTS01000038_2	12	4	VLTS01000038	45656	46763	I-F	Complete
pa00079	TACTACGACGACGCTTTGCAGGCTGATATTCA	Reverse	TTTCTTAGCTGCCTACACGGCAGTGAAC	VLTS01000038_2	13	4	VLTS01000038	45656	46763	I-F	Complete
pa00079	ACGACGCGACCAGAATCGCGATTTGCACCCAC	Reverse	TTTCTTAGCTGCCTACACGGCAGTGAAC	VLTS01000038_2	14	4	VLTS01000038	45656	46763	I-F	Complete
pa00079	GCGCTGACGCCGCATTCGGCGATCTGCTTCGT	Reverse	TTTCTTAGCTGCCTACACGGCAGTGAAC	VLTS01000038_2	15	4	VLTS01000038	45656	46763	I-F	Complete
pa00079	CGGGCGCTTGCGCCGGATCGGCGAATTGGATG	Reverse	TTTCTTAGCTGCCTACACGGCAGTGAAC	VLTS01000038_2	16	4	VLTS01000038	45656	46763	I-F	Complete
pa00079	CCGGGCTGGATGGACTCGAAGGGCGCCAGGCT	Reverse	TTTCTTAGCTGCCTACACGGCAGTGAAC	VLTS01000038_2	17	4	VLTS01000038	45656	46763	I-F	Complete
pa00079	GACCAGATCCTGCCGCAGTACTGGCAGGACCG	Reverse	TTTCTTAGCTGCCTACACGGCAGTGAAC	VLTS01000038_2	18	4	VLTS01000038	45656	46763	I-F	Complete
pa00080	ACGCTTCTGGATGGAGAGCCTGTTGAACGGGATACGGAGCGGGATACGCTGTGCTGGC	Forward	TCATACCTTGCCCTCCAGTTCTTTGGCC	VLUB01000026_1	1	1	VLUB01000026	85476	85589	Unspecified	Incomplete
pa00080	GATAAACGGCGGATAACGCCGTTNNNNNNNNNNNNNNNNNNNNNNNNNNNNNNNNNNNNNNNNNNNNNNNNNNNNNNNNNNNNNNNNNNNNNNNNNNNNNNNNNNNNNNNNNNNNNNNN	Reverse	AGCCGCACTTCCAGGCGCCAATCCGGGCGTGGGGCGAATAACCGCTGCGCGG	VLUB01000030_1	1	1	VLUB01000030	41871	42205	Unspecified	Incomplete
pa00080	GATAAACGGCGGATAACGCCGTTGGCGTTATGCGCCCTACCTGTCCCGGACGACGAAAGA	Reverse	AGCCGCACTTCCAGGCGCCAATCCGGGCGTGGGGCGAATAACCGCTGCGCGG	VLUB01000030_1	2	1	VLUB01000030	41871	42205	Unspecified	Incomplete
pa00080	TGGGGCGAAACCCCTAGGCGCCGGGCTAGCTC	Forward	GTTCACTGCCGTGTAGGCAGCTAAGAAA	VLUB01000035_1	1	4	VLUB01000035	856	2383	I-F	Complete
pa00080	TCCTCAAGTTTTGTCAGCCGAGCCAGCATTTC	Forward	GTTCACTGCCGTGTAGGCAGCTAAGAAA	VLUB01000035_1	2	4	VLUB01000035	856	2383	I-F	Complete
pa00080	TCGATGCCCCGGCGAACCGGGGCGGGGTGGTT	Forward	GTTCACTGCCGTGTAGGCAGCTAAGAAA	VLUB01000035_1	3	4	VLUB01000035	856	2383	I-F	Complete
pa00080	TGATTGCTGCGGCACCTGAACTGCTCTCCATT	Forward	GTTCACTGCCGTGTAGGCAGCTAAGAAA	VLUB01000035_1	4	4	VLUB01000035	856	2383	I-F	Complete
pa00080	TACCCCTCATTAGCCCGGCAAGTCCGGGCATT	Forward	GTTCACTGCCGTGTAGGCAGCTAAGAAA	VLUB01000035_1	5	4	VLUB01000035	856	2383	I-F	Complete
pa00080	ACTCTGCGCCTCGACGTCGGGATCTACGAAAA	Forward	GTTCACTGCCGTGTAGGCAGCTAAGAAA	VLUB01000035_1	6	4	VLUB01000035	856	2383	I-F	Complete
pa00080	AAAATGAAACGGATCAGCTCGCCGACAATCTC	Forward	GTTCACTGCCGTGTAGGCAGCTAAGAAA	VLUB01000035_1	7	4	VLUB01000035	856	2383	I-F	Complete
pa00080	ACCCGAATGCATCACCAACCCACGGCGTGCCC	Forward	GTTCACTGCCGTGTAGGCAGCTAAGAAA	VLUB01000035_1	8	4	VLUB01000035	856	2383	I-F	Complete
pa00080	CTCCAGAGCGGGTCCGACAATAGTCAAAACCC	Forward	GTTCACTGCCGTGTAGGCAGCTAAGAAA	VLUB01000035_1	9	4	VLUB01000035	856	2383	I-F	Complete
pa00080	AGGACTCAGCGAGCCTTCACAAGACGCCTCCA	Forward	GTTCACTGCCGTGTAGGCAGCTAAGAAA	VLUB01000035_1	10	4	VLUB01000035	856	2383	I-F	Complete
pa00080	GCATAAAAGTGCCAACGTCGACTTTGTAGCGT	Forward	GTTCACTGCCGTGTAGGCAGCTAAGAAA	VLUB01000035_1	11	4	VLUB01000035	856	2383	I-F	Complete
pa00080	AGGAGGTTCTGGTCCGTCGCCCAGTTCCCGGT	Forward	GTTCACTGCCGTGTAGGCAGCTAAGAAA	VLUB01000035_1	12	4	VLUB01000035	856	2383	I-F	Complete
pa00080	TCGCCCGTCACGGAGCCCGCCGCCTTGGTCAC	Forward	GTTCACTGCCGTGTAGGCAGCTAAGAAA	VLUB01000035_1	13	4	VLUB01000035	856	2383	I-F	Complete
pa00080	AGAATGGACTGCCGAGCGCCGGCCGCCAGTTG	Forward	GTTCACTGCCGTGTAGGCAGCTAAGAAA	VLUB01000035_1	14	4	VLUB01000035	856	2383	I-F	Complete
pa00080	CGGCATTGCTGAATGCCATAGCGGATCTGCTC	Forward	GTTCACTGCCGTGTAGGCAGCTAAGAAA	VLUB01000035_1	15	4	VLUB01000035	856	2383	I-F	Complete
pa00080	GGCATCCCCGAGCGCAAGCTTCCATCCCCGCC	Forward	GTTCACTGCCGTGTAGGCAGCTAAGAAA	VLUB01000035_1	16	4	VLUB01000035	856	2383	I-F	Complete
pa00080	AGCGGCCTGGACCTGGTTCGGCCCGTCCAGGC	Forward	GTTCACTGCCGTGTAGGCAGCTAAGAAA	VLUB01000035_1	17	4	VLUB01000035	856	2383	I-F	Complete
pa00080	CAGAAGCGCCGGCCGTTGGCGAAGAACCAGTA	Forward	GTTCACTGCCGTGTAGGCAGCTAAGAAA	VLUB01000035_1	18	4	VLUB01000035	856	2383	I-F	Complete
pa00080	GATACCTGACGGCCTGGTGCTGGATCACCTGT	Forward	GTTCACTGCCGTGTAGGCAGCTAAGAAA	VLUB01000035_1	19	4	VLUB01000035	856	2383	I-F	Complete
pa00080	TGTCCTTTCAACTCGGTCTGCTCGTAGAGGTT	Forward	GTTCACTGCCGTGTAGGCAGCTAAGAAA	VLUB01000035_1	20	4	VLUB01000035	856	2383	I-F	Complete
pa00080	TTGAGAAGCCGCGGGTGTCTAAGAAACTGGTA	Forward	GTTCACTGCCGTGTAGGCAGCTAAGAAA	VLUB01000035_1	21	4	VLUB01000035	856	2383	I-F	Complete
pa00080	AAGACGTGGCAGGCGGCCTACAACCACGACGA	Forward	GTTCACTGCCGTGTAGGCAGCTAAGAAA	VLUB01000035_1	22	4	VLUB01000035	856	2383	I-F	Complete
pa00080	TGACTGCGGGGCTGCACGACATAGTCGTCGAC	Forward	GTTCACTGCCGTGTAGGCAGCTAAGAAA	VLUB01000035_1	23	4	VLUB01000035	856	2383	I-F	Complete
pa00080	GTATGAAGTGTGTTACCGCGTGGGCGATTCCT	Forward	GTTCACTGCCGTGTAGGCAGCTAAGAAA	VLUB01000035_1	24	4	VLUB01000035	856	2383	I-F	Complete
pa00080	TCGTAGTGGCCCCACGTCGGCGGTAGCTCGCC	Forward	GTTCACTGCCGTGTAGGCAGCTAAGAAA	VLUB01000035_1	25	4	VLUB01000035	856	2383	I-F	Complete
pa00080	TCGCCCGAAGCCCGCTTATGAACTTCGGGACA	Reverse	TTTCTTAGCTGCCTATACGGCAGTGAAC	VLUB01000035_2	1	4	VLUB01000035	10908	12015	I-F	Complete
pa00080	GCCAGCGCGAACCAGCACTCGCAGCAGCTGGT	Reverse	TTTCTTAGCTGCCTATACGGCAGTGAAC	VLUB01000035_2	2	4	VLUB01000035	10908	12015	I-F	Complete
pa00080	TGAGCTACAGCGAATCCGTGGCCTCCGGTGAT	Reverse	TTTCTTAGCTGCCTATACGGCAGTGAAC	VLUB01000035_2	3	4	VLUB01000035	10908	12015	I-F	Complete
pa00080	GCCAGCAGGCCGACATGATGATCGTGCTCACT	Reverse	TTTCTTAGCTGCCTATACGGCAGTGAAC	VLUB01000035_2	4	4	VLUB01000035	10908	12015	I-F	Complete
pa00080	CGGGCCTTCGCTTCGGCATCGACACGCTGGTT	Reverse	TTTCTTAGCTGCCTATACGGCAGTGAAC	VLUB01000035_2	5	4	VLUB01000035	10908	12015	I-F	Complete
pa00080	GAGTGCATCTTCGTATCGCTGGATGCGCTTCT	Reverse	TTTCTTAGCTGCCTATACGGCAGTGAAC	VLUB01000035_2	6	4	VLUB01000035	10908	12015	I-F	Complete
pa00080	GTCTTGCGCGACCGTGCGCGCTCGATCACTGC	Reverse	TTTCTTAGCTGCCTATACGGCAGTGAAC	VLUB01000035_2	7	4	VLUB01000035	10908	12015	I-F	Complete
pa00080	CTATGCCAAGTGGCTGAACTCCGCCTCGGATT	Reverse	TTTCTTAGCTGCCTATACGGCAGTGAAC	VLUB01000035_2	8	4	VLUB01000035	10908	12015	I-F	Complete
pa00080	GATATCAAGTCATTGTCCTGCGGGGCTTTGCG	Reverse	TTTCTTAGCTGCCTATACGGCAGTGAAC	VLUB01000035_2	9	4	VLUB01000035	10908	12015	I-F	Complete
pa00080	AACCATGCGCTGCGGCTGGTCATCAGCGAGCA	Reverse	TTTCTTAGCTGCCTATACGGCAGTGAAC	VLUB01000035_2	10	4	VLUB01000035	10908	12015	I-F	Complete
pa00080	CGGGGGATATCGCTCAGCTCGGGCTGGATGTT	Reverse	TTTCTTAGCTGCCTATACGGCAGTGAAC	VLUB01000035_2	11	4	VLUB01000035	10908	12015	I-F	Complete
pa00080	GCTATGAGAGGGAAATGCGCCGGATGGCAGCG	Reverse	TTTCTTAGCTGCCTATACGGCAGTGAAC	VLUB01000035_2	12	4	VLUB01000035	10908	12015	I-F	Complete
pa00080	AGGAAATGGTGAGTCAAGAGATCAGAGTCCTT	Reverse	TTTCTTAGCTGCCTATACGGCAGTGAAC	VLUB01000035_2	13	4	VLUB01000035	10908	12015	I-F	Complete
pa00080	TTGCTCAGGGATGCTATGCGGGTTGTCGGACA	Reverse	TTTCTTAGCTGCCTATACGGCAGTGAAC	VLUB01000035_2	14	4	VLUB01000035	10908	12015	I-F	Complete
pa00080	CCATCCTCCGCGAATTACTAGCCGTCGGGCCC	Reverse	TTTCTTAGCTGCCTATACGGCAGTGAAC	VLUB01000035_2	15	4	VLUB01000035	10908	12015	I-F	Complete
pa00080	GGTACTCGTCTGCTCGCATCACATGCCCTCCC	Reverse	TTTCTTAGCTGCCTATACGGCAGTGAAC	VLUB01000035_2	16	4	VLUB01000035	10908	12015	I-F	Complete
pa00080	CCGGGGCATCGAGGACAACGAAATGAGCCTGA	Reverse	TTTCTTAGCTGCCTATACGGCAGTGAAC	VLUB01000035_2	17	4	VLUB01000035	10908	12015	I-F	Complete
pa00080	TGCGACCAGGTCCGCGGTAATCCCTTCTGACA	Reverse	TTTCTTAGCTGCCTATACGGCAGTGAAC	VLUB01000035_2	18	4	VLUB01000035	10908	12015	I-F	Complete
pa00080	GAGGCGCTGAAGCGCGTAATCCCGGATACC	ND	AAGTGTTCCCCACATGCGTGGGGATGAACCG	VLUB01000399_1	1	1	VLUB01000399	9	161	I-E	Incomplete
pa00080	CAAACTGCCCATGTGTGGCGGGGTCGGGTG	ND	AAGTGTTCCCCACATGCGTGGGGATGAACCG	VLUB01000399_1	2	1	VLUB01000399	9	161	I-E	Incomplete
pa00080	AACGGCGGAGCGAAAGCTGGGAACCCTCCGCGTAGGGCGAATAACGCCGGA	Forward	GGCGTTATCCGCCGATACCCCGCCGC	VLUB01000006_1	1	1	VLUB01000006	41475	41577	Unspecified	Incomplete
pa00081	CAGGCGGGCTTCGGCCTTGGTCATGTCCTTGTGCAGGCGGTCG	ND	ACGGTCTGTTCGCTGCCGTTGTCGGC	VLUA01000001_1	1	1	VLUA01000001	470819	470913	Unspecified	Incomplete
pa00081	GCCAGCACAGCGTATCCCGCTCCGTATCCCGTTCAACAGGCTCTCCATCCAGAAGCGT	Reverse	GGCCAAAGAACTGGAGGGCAAGGTATGA	VLUA01000022_1	1	1	VLUA01000022	12209	12322	Unspecified	Incomplete
pa00082	GAGCGGTTATGCGCCCTACGCGATGCCCACCCCTGGGGTAGGGCGA	ND	ATAACGCCACCGGCGTTATCCGCCGATACACCGACGCCCGGCGGCGGATAACCGC	VLUD01000025_1	1	1	VLUD01000025	60713	60868	Unspecified	Incomplete
pa00082	GTTCTTCATATCGATGCCCAGGCGGCCCATAA	Reverse	TTTCTTAGCTGCCTATACGGCAGTGAAC	VLUD01000034_1	1	4	VLUD01000034	71294	71921	I-F	Incomplete
pa00082	GAGGCCCGCGCCGCCCTGGCGCAACCCTCCCC	Reverse	TTTCTTAGCTGCCTATACGGCAGTGAAC	VLUD01000034_1	2	4	VLUD01000034	71294	71921	I-F	Incomplete
pa00082	GAGAGGCGAGTTGTTCGCCGTGAAATTCCCGC	Reverse	TTTCTTAGCTGCCTATACGGCAGTGAAC	VLUD01000034_1	3	4	VLUD01000034	71294	71921	I-F	Incomplete
pa00082	GACTGTGTCCGACAGAACCGAAAAACCATCAT	Reverse	TTTCTTAGCTGCCTATACGGCAGTGAAC	VLUD01000034_1	4	4	VLUD01000034	71294	71921	I-F	Incomplete
pa00082	GGCGACCTCGATTTGCAGCGCGGCGGTACGAT	Reverse	TTTCTTAGCTGCCTATACGGCAGTGAAC	VLUD01000034_1	5	4	VLUD01000034	71294	71921	I-F	Incomplete
pa00082	ACCTCTGGGGCGATGCGTACATCCGCGACAAG	Reverse	TTTCTTAGCTGCCTATACGGCAGTGAAC	VLUD01000034_1	6	4	VLUD01000034	71294	71921	I-F	Incomplete
pa00082	CAGGGTAGTGTCGCCGTCCTCGATCTCGTCGC	Reverse	TTTCTTAGCTGCCTATACGGCAGTGAAC	VLUD01000034_1	7	4	VLUD01000034	71294	71921	I-F	Incomplete
pa00082	CAGCGCGACCAGGCAGGCGACCAGGGCGAGTA	Reverse	TTTCTTAGCTGCCTATACGGCAGTGAAC	VLUD01000034_1	8	4	VLUD01000034	71294	71921	I-F	Incomplete
pa00082	CGCGACTTCCAGCGCAACCTGCGGCCGATCCT	Reverse	TTTCTTAGCTGCCTATACGGCAGTGAAC	VLUD01000034_1	9	4	VLUD01000034	71294	71921	I-F	Incomplete
pa00082	TTCCTTGGCGGCCCGAATCCACAGGCTCTGGT	Reverse	TTTCTTAGCTGCCTATACGGCAGTGAAC	VLUD01000034_1	10	4	VLUD01000034	71294	71921	I-F	Incomplete
pa00082	GTGTCGTCAGTTGCACCCCGTTACGTCGTGGTTTGCACCCCGTTACGTCGTCATTTGCAC	Forward	CGGGTGCAACCGTTGCACCCCGTT	VLUD01000074_1	1	1	VLUD01000074	4683	4790	Unspecified	Incomplete
pa00082	TCGCTGGCGGCGCCATGGTTGATTCTTAGCGAAG	ND	TGTTGCCAGTGGCAACACCCAGT	VLUD01000092_1	1	1	VLUD01000092	37	116	Unspecified	Incomplete
pa00083	ACCAGAGCCTGTGGATTCGGGCCGCCAAGGAA	Forward	GTTCACTGCCGTATAGGCAGCTAAGAAA	VLUE01000003_1	1	4	VLUE01000003	274704	275331	I-F	Incomplete
pa00083	AGGATCGGCCGCAGGTTGCGCTGGAAGTCGCG	Forward	GTTCACTGCCGTATAGGCAGCTAAGAAA	VLUE01000003_1	2	4	VLUE01000003	274704	275331	I-F	Incomplete
pa00083	TACTCGCCCTGGTCGCCTGCCTGGTCGCGCTG	Forward	GTTCACTGCCGTATAGGCAGCTAAGAAA	VLUE01000003_1	3	4	VLUE01000003	274704	275331	I-F	Incomplete
pa00083	GCGACGAGATCGAGGACGGCGACACTACCCTG	Forward	GTTCACTGCCGTATAGGCAGCTAAGAAA	VLUE01000003_1	4	4	VLUE01000003	274704	275331	I-F	Incomplete
pa00083	CTTGTCGCGGATGTACGCATCGCCCCAGAGGT	Forward	GTTCACTGCCGTATAGGCAGCTAAGAAA	VLUE01000003_1	5	4	VLUE01000003	274704	275331	I-F	Incomplete
pa00083	ATCGTACCGCCGCGCTGCAAATCGAGGTCGCC	Forward	GTTCACTGCCGTATAGGCAGCTAAGAAA	VLUE01000003_1	6	4	VLUE01000003	274704	275331	I-F	Incomplete
pa00083	ATGATGGTTTTTCGGTTCTGTCGGACACAGTC	Forward	GTTCACTGCCGTATAGGCAGCTAAGAAA	VLUE01000003_1	7	4	VLUE01000003	274704	275331	I-F	Incomplete
pa00083	GCGGGAATTTCACGGCGAACAACTCGCCTCTC	Forward	GTTCACTGCCGTATAGGCAGCTAAGAAA	VLUE01000003_1	8	4	VLUE01000003	274704	275331	I-F	Incomplete
pa00083	GGGGAGGGTTGCGCCAGGGCGGCGCGGGCCTC	Forward	GTTCACTGCCGTATAGGCAGCTAAGAAA	VLUE01000003_1	9	4	VLUE01000003	274704	275331	I-F	Incomplete
pa00083	TTATGGGCCGCCTGGGCATCGATATGAAGAAC	Forward	GTTCACTGCCGTATAGGCAGCTAAGAAA	VLUE01000003_1	10	4	VLUE01000003	274704	275331	I-F	Incomplete
pa00083	CCTTCACGGCTGCCGCGAACGACCCCGAGGCCCA	ND	GTCGCTCCCTTCGCGGGGGCGTGGATCGAAAC	VLUE01000395_1	1	1	VLUE01000395	23	188	I-C	Incomplete
pa00083	CCGTCGCGGCGAGCCGTTCGCGGCAGTCATCGCGCT	ND	GTCGCTCCCTTCGCGGGGGCGTGGATCGAAAC	VLUE01000395_1	2	1	VLUE01000395	23	188	I-C	Incomplete
pa00083	TCGCTGGCGGCGCCATGGTTGATTCTTAGCGAAG	Reverse	TGTTGCCAGTGGCAACACCCAGT	VLUE01000006_1	1	1	VLUE01000006	294511	294590	Unspecified	Incomplete
pa00084	GCTGGAGCCGCCGGCAAGACGTTCGGCGAGGC	Forward	GTGTTCCCCACGGGTGTGGGGATGAACCG	VLUF01000001_1	1	4	VLUF01000001	454685	455445	I-E	Complete
pa00084	GACGGCGACCTGAAGCGCGCGGATGCGATGAA	Forward	GTGTTCCCCACGGGTGTGGGGATGAACCG	VLUF01000001_1	2	4	VLUF01000001	454685	455445	I-E	Complete
pa00084	ACGTTCTTGTGCTTCTTGCCGGTCAAATCCGC	Forward	GTGTTCCCCACGGGTGTGGGGATGAACCG	VLUF01000001_1	3	4	VLUF01000001	454685	455445	I-E	Complete
pa00084	GCCGGCCAGGTGCTCGGCCAACAGCTCGCGAA	Forward	GTGTTCCCCACGGGTGTGGGGATGAACCG	VLUF01000001_1	4	4	VLUF01000001	454685	455445	I-E	Complete
pa00084	GCGATCATCGAATGGCCGCACCGCATGGACCT	Forward	GTGTTCCCCACGGGTGTGGGGATGAACCG	VLUF01000001_1	5	4	VLUF01000001	454685	455445	I-E	Complete
pa00084	CTCAACGAGAAGAACATCCCGCGCAACATGAT	Forward	GTGTTCCCCACGGGTGTGGGGATGAACCG	VLUF01000001_1	6	4	VLUF01000001	454685	455445	I-E	Complete
pa00084	GCCATCAAGGAAGAGCCCCAGCTGCGCGTCGA	Forward	GTGTTCCCCACGGGTGTGGGGATGAACCG	VLUF01000001_1	7	4	VLUF01000001	454685	455445	I-E	Complete
pa00084	CTCGCGGACAACACCCCGAACCCCTACGTCGG	Forward	GTGTTCCCCACGGGTGTGGGGATGAACCG	VLUF01000001_1	8	4	VLUF01000001	454685	455445	I-E	Complete
pa00084	CTGCGCGTTCACGCCGAAACCCTTGGCTGGGT	Forward	GTGTTCCCCACGGGTGTGGGGATGAACCG	VLUF01000001_1	9	4	VLUF01000001	454685	455445	I-E	Complete
pa00084	TAGTCCTGGCGGATATCGCTGCACCAGTGCAT	Forward	GTGTTCCCCACGGGTGTGGGGATGAACCG	VLUF01000001_1	10	4	VLUF01000001	454685	455445	I-E	Complete
pa00084	ATGGAAGACCCAACCCGCGGCCAGGGGTGGGG	Forward	GTGTTCCCCACGGGTGTGGGGATGAACCG	VLUF01000001_1	11	4	VLUF01000001	454685	455445	I-E	Complete
pa00084	GTATCGACATCGATGGTGACCAGGCTGGTCCA	Forward	GTGTTCCCCACGGGTGTGGGGATGAACCG	VLUF01000001_1	12	4	VLUF01000001	454685	455445	I-E	Complete
pa00084	ACCCGGCGAAACCCTGCATATCGGCGACAACA	Forward	GTGTTCCCCACATGCGTGGGGATGAACCG	VLUF01000001_2	1	4	VLUF01000001	464037	465041	I-E	Complete
pa00084	GATCGCCTCGTTCTCCGACCCGACGCCTTCCA	Forward	GTGTTCCCCACATGCGTGGGGATGAACCG	VLUF01000001_2	2	4	VLUF01000001	464037	465041	I-E	Complete
pa00084	TCGACCTTGTCGACCCAGGCGACCGCCTTGAG	Forward	GTGTTCCCCACATGCGTGGGGATGAACCG	VLUF01000001_2	3	4	VLUF01000001	464037	465041	I-E	Complete
pa00084	CCCATATGTCGCAATGTTCTATACCAACAGAA	Forward	GTGTTCCCCACATGCGTGGGGATGAACCG	VLUF01000001_2	4	4	VLUF01000001	464037	465041	I-E	Complete
pa00084	GCGCAGCTCGATCCTGAGCAGGTCGATGCGTA	Forward	GTGTTCCCCACATGCGTGGGGATGAACCG	VLUF01000001_2	5	4	VLUF01000001	464037	465041	I-E	Complete
pa00084	TCCTCCACCCGCTGGGTGATTTCCTCGGTACG	Forward	GTGTTCCCCACATGCGTGGGGATGAACCG	VLUF01000001_2	6	4	VLUF01000001	464037	465041	I-E	Complete
pa00084	CGGGATAACAGTGGGAATCAGTCTGTAGGCTT	Forward	GTGTTCCCCACATGCGTGGGGATGAACCG	VLUF01000001_2	7	4	VLUF01000001	464037	465041	I-E	Complete
pa00084	TCGTAGCGCGGACTGATGTCGTTGCAGTACTT	Forward	GTGTTCCCCACATGCGTGGGGATGAACCG	VLUF01000001_2	8	4	VLUF01000001	464037	465041	I-E	Complete
pa00084	GTCTCCCACGGCGATCCGCGGTAGATCATGTT	Forward	GTGTTCCCCACATGCGTGGGGATGAACCG	VLUF01000001_2	9	4	VLUF01000001	464037	465041	I-E	Complete
pa00084	CCGGGAATGAACGTTCCCATGTCGGCTACGCC	Forward	GTGTTCCCCACATGCGTGGGGATGAACCG	VLUF01000001_2	10	4	VLUF01000001	464037	465041	I-E	Complete
pa00084	GTCGCCAGGCCCACGTCGGCGGATCACCAACA	Forward	GTGTTCCCCACATGCGTGGGGATGAACCG	VLUF01000001_2	11	4	VLUF01000001	464037	465041	I-E	Complete
pa00084	ATGTGCTTCCAGCTTTCGTCGTCCAGCTTCCG	Forward	GTGTTCCCCACATGCGTGGGGATGAACCG	VLUF01000001_2	12	4	VLUF01000001	464037	465041	I-E	Complete
pa00084	ATAAAAGAGGCCGTCAAATACCGATGCGTCCT	Forward	GTGTTCCCCACATGCGTGGGGATGAACCG	VLUF01000001_2	13	4	VLUF01000001	464037	465041	I-E	Complete
pa00084	CAGCGGGCCACCTGGCTGCAGTTGCTGACCAG	Forward	GTGTTCCCCACATGCGTGGGGATGAACCG	VLUF01000001_2	14	4	VLUF01000001	464037	465041	I-E	Complete
pa00084	GTGATGGAGCGGACCGCCCCGAGCACCGCAGA	Forward	GTGTTCCCCACATGCGTGGGGATGAACCG	VLUF01000001_2	15	4	VLUF01000001	464037	465041	I-E	Complete
pa00084	AAGGACCGCGTCCGCGTGCTGCTGGAGACGAT	Forward	GTGTTCCCCACATGCGTGGGGATGAACCG	VLUF01000001_2	16	4	VLUF01000001	464037	465041	I-E	Complete
pa00084	TACATGATAGGAAACACTGTCACCCTGGTGGT	Forward	GTTCACTGCCGTGTAGGCAGCTAAGAAA	VLUF01000030_1	1	4	VLUF01000030	32810	33979	I-F	Complete
pa00084	ACTTACGCGATGGGGCTGGATGATTGGGGCGC	Forward	GTTCACTGCCGTGTAGGCAGCTAAGAAA	VLUF01000030_1	2	4	VLUF01000030	32810	33979	I-F	Complete
pa00084	CCGACGATGCGGTCGTGCTGGGCGACGGTCATC	Forward	GTTCACTGCCGTGTAGGCAGCTAAGAAA	VLUF01000030_1	3	4	VLUF01000030	32810	33979	I-F	Complete
pa00084	TTGAAGTAGTCATAACGGTCATAGTGCTTAGA	Forward	GTTCACTGCCGTGTAGGCAGCTAAGAAA	VLUF01000030_1	4	4	VLUF01000030	32810	33979	I-F	Complete
pa00084	TTATTGGTCGTGGTCGCAGGGAAGGCACTCCC	Forward	GTTCACTGCCGTGTAGGCAGCTAAGAAA	VLUF01000030_1	5	4	VLUF01000030	32810	33979	I-F	Complete
pa00084	AGTTCCTCTATGGTTCCGGTCCGGTCGCGCAC	Forward	GTTCACTGCCGTGTAGGCAGCTAAGAAA	VLUF01000030_1	6	4	VLUF01000030	32810	33979	I-F	Complete
pa00084	AGGGCTCCATGGACGGAATGAGTCGGCCCTCC	Forward	GTTCACTGCCGTGTAGGCAGCTAAGAAA	VLUF01000030_1	7	4	VLUF01000030	32810	33979	I-F	Complete
pa00084	TCCAGGTGCTGGCAAACGTCAGCCCCTTTGCA	Forward	GTTCACTGCCGTGTAGGCAGCTAAGAAA	VLUF01000030_1	8	4	VLUF01000030	32810	33979	I-F	Complete
pa00084	TGGAAACACCGAGCGCTGACGCCGATCTCGGG	Forward	GTTCACTGCCGTGTAGGCAGCTAAGAAA	VLUF01000030_1	9	4	VLUF01000030	32810	33979	I-F	Complete
pa00084	TTCGAGTCGTAGCGTCGTCACGGCCGTCGATG	Forward	GTTCACTGCCGTGTAGGCAGCTAAGAAA	VLUF01000030_1	10	4	VLUF01000030	32810	33979	I-F	Complete
pa00084	TGGTCGATATTCACGACCGGAGACCGGTGGTG	Forward	GTTCACTGCCGTGTAGGCAGCTAAGAAA	VLUF01000030_1	11	4	VLUF01000030	32810	33979	I-F	Complete
pa00084	ATCTTGCGCAGGGCGTAGACGCATACCAACCA	Forward	GTTCACTGCCGTGTAGGCAGCTAAGAAA	VLUF01000030_1	12	4	VLUF01000030	32810	33979	I-F	Complete
pa00084	AAGTGCAAGAGAAGTGTGCGATTAGCGCCGGA	Forward	GTTCACTGCCGTGTAGGCAGCTAAGAAA	VLUF01000030_1	13	4	VLUF01000030	32810	33979	I-F	Complete
pa00084	CACCGGTCCCACCGTCACCGCCACCCGTTCCG	Forward	GTTCACTGCCGTGTAGGCAGCTAAGAAA	VLUF01000030_1	14	4	VLUF01000030	32810	33979	I-F	Complete
pa00084	ATGTAGTAGCGGTAGCCCATCGTTTGCGCTTT	Forward	GTTCACTGCCGTGTAGGCAGCTAAGAAA	VLUF01000030_1	15	4	VLUF01000030	32810	33979	I-F	Complete
pa00084	TACGTGCGGTTCTGCGCCGCGCCGGATGACGA	Forward	GTTCACTGCCGTGTAGGCAGCTAAGAAA	VLUF01000030_1	16	4	VLUF01000030	32810	33979	I-F	Complete
pa00084	CTGTAAGGTTCGACCCATCCCCTCTGGCCCGGA	Forward	GTTCACTGCCGTGTAGGCAGCTAAGAAA	VLUF01000030_1	17	4	VLUF01000030	32810	33979	I-F	Complete
pa00084	TTGCAGTTCGGGTCTTTCGGGCCTGGCATGTC	Forward	GTTCACTGCCGTGTAGGCAGCTAAGAAA	VLUF01000030_1	18	4	VLUF01000030	32810	33979	I-F	Complete
pa00084	AGTCCGCCCAGGTGCTCGAGTACCGTGTCGAC	Forward	GTTCACTGCCGTGTAGGCAGCTAAGAAA	VLUF01000030_1	19	4	VLUF01000030	32810	33979	I-F	Complete
pa00084	TCGCCCTAAGCCCGCTTATGAACTTCGGGACA	Reverse	TTTCTTAGCTGCCTATACGGCAGTGAAC	VLUF01000030_2	1	4	VLUF01000030	42503	43730	I-F	Complete
pa00084	ATAGAACCGTTCAAGAGCCGTCGCCATGTCGA	Reverse	TTTCTTAGCTGCCTATACGGCAGTGAAC	VLUF01000030_2	2	4	VLUF01000030	42503	43730	I-F	Complete
pa00084	CTCAGTTCCTTGCGCTGCTTGAGCCGGAACCA	Reverse	TTTCTTAGCTGCCTATACGGCAGTGAAC	VLUF01000030_2	3	4	VLUF01000030	42503	43730	I-F	Complete
pa00084	AGCCTGTCCTTCGAATACGCCTATGACCTGCA	Reverse	TTTCTTAGCTGCCTATACGGCAGTGAAC	VLUF01000030_2	4	4	VLUF01000030	42503	43730	I-F	Complete
pa00084	GTGCGGATGGTCGTCTACCGCCGGATCCGCAA	Reverse	TTTCTTAGCTGCCTATACGGCAGTGAAC	VLUF01000030_2	5	4	VLUF01000030	42503	43730	I-F	Complete
pa00084	AACAACGTCGTACCGCTGCTGCGGTTCGTCCA	Reverse	TTTCTTAGCTGCCTATACGGCAGTGAAC	VLUF01000030_2	6	4	VLUF01000030	42503	43730	I-F	Complete
pa00084	CTCCTGTCCTTTCAACTCGGTCTGCTCGTAGA	Reverse	TTTCTTAGCTGCCTATACGGCAGTGAAC	VLUF01000030_2	7	4	VLUF01000030	42503	43730	I-F	Complete
pa00084	TTCTTCCACATCGTCGAAACGGCCACCGGCAA	Reverse	TTTCTTAGCTGCCTATACGGCAGTGAAC	VLUF01000030_2	8	4	VLUF01000030	42503	43730	I-F	Complete
pa00084	AGGTTGAGGGTGTGCATGGCGTTTCCTCGGGA	Reverse	TTTCTTAGCTGCCTATACGGCAGTGAAC	VLUF01000030_2	9	4	VLUF01000030	42503	43730	I-F	Complete
pa00084	ATAGTCGGCAAAGCAGCGCCGGATATCAGGAT	Reverse	TTTCTTAGCTGCCTATACGGCAGTGAAC	VLUF01000030_2	10	4	VLUF01000030	42503	43730	I-F	Complete
pa00084	TCGGACTCCCGTCCCGGTGTTGGATATGGAAC	Reverse	TTTCTTAGCTGCCTATACGGCAGTGAAC	VLUF01000030_2	11	4	VLUF01000030	42503	43730	I-F	Complete
pa00084	CGCATTGCCAGGATCAGCACGTCGACCATCTT	Reverse	TTTCTTAGCTGCCTATACGGCAGTGAAC	VLUF01000030_2	12	4	VLUF01000030	42503	43730	I-F	Complete
pa00084	GCTTGAGATCAAAGCGCGAGCAAACGTTCCTG	Reverse	TTTCTTAGCTGCCTATACGGCAGTGAAC	VLUF01000030_2	13	4	VLUF01000030	42503	43730	I-F	Complete
pa00084	TCGAACACCCAGGGAGCGCAAGCCTCACCAAA	Reverse	TTTCTTAGCTGCCTATACGGCAGTGAAC	VLUF01000030_2	14	4	VLUF01000030	42503	43730	I-F	Complete
pa00084	AGGCCCTCTTCAGTCCCTTCGCCGAAATGGCT	Reverse	TTTCTTAGCTGCCTATACGGCAGTGAAC	VLUF01000030_2	15	4	VLUF01000030	42503	43730	I-F	Complete
pa00084	GTTCGAACAACTACATCAGACCCATGCTTATA	Reverse	TTTCTTAGCTGCCTATACGGCAGTGAAC	VLUF01000030_2	16	4	VLUF01000030	42503	43730	I-F	Complete
pa00084	AACCACTTGTAATCGTTGCTGCTGGTGTTGCT	Reverse	TTTCTTAGCTGCCTATACGGCAGTGAAC	VLUF01000030_2	17	4	VLUF01000030	42503	43730	I-F	Complete
pa00084	TTGAGCTTCCTTGAGGGCTATCTGCTGCACGC	Reverse	TTTCTTAGCTGCCTATACGGCAGTGAAC	VLUF01000030_2	18	4	VLUF01000030	42503	43730	I-F	Complete
pa00084	TATCCCGCGGTTTGATTGGGCAATTTTGAGTT	Reverse	TTTCTTAGCTGCCTATACGGCAGTGAAC	VLUF01000030_2	19	4	VLUF01000030	42503	43730	I-F	Complete
pa00084	GGCGGCAAAGCAGCCGGTTCCGCCACCCTGCA	Reverse	TTTCTTAGCTGCCTATACGGCAGTGAAC	VLUF01000030_2	20	4	VLUF01000030	42503	43730	I-F	Complete
pa00084	TACGCCATGGAACTGCGGCATGAAGGGGCTTCTCGCGCGAGGACGCTCGTCG	Forward	GCAACGCAGTTCAAGAAGGGGCA	VLUF01000004_1	1	1	VLUF01000004	233114	233211	Unspecified	Incomplete
pa00085	GAAGGGCGAACGACCGGCCAGGATGGCCGGGCCGGGGGTTGGCTGAACGACGAG	Forward	GCCTCGACAGGATGTCGGCTCGGCCTTACCCAAGACGCCGAACCGCATGCGTTTT	VMBI01000010_1	1	1	VMBI01000010	142887	143237	Unspecified	Incomplete
pa00085	TCAATGCGAACGACCGGCCAGGATNNNNNNNNNNNNNNNNNNNNNNNNNNNNNNNNNNNNNNNNNNNNNNNNNNNNNNNNNNNNNNNNNNNNNNNNNNNNNNNNNNNNNNNNNNNNNNNNNNGAACGACGAA	Forward	GCCTCGACAGGATGTCGGCTCGGCCTTACCCAAGACGCCGAACCGCATGCGTTTT	VMBI01000010_1	2	1	VMBI01000010	142887	143237	Unspecified	Incomplete
pa00085	ACGCTTCTGGATGGAGAGCCTGTTGAACGGGATACGGAGCGGGATACGCTGTGCTGGC	Forward	TCATACCTTGCCCTCCAGTTCTTTGGCC	VMBI01000018_1	1	1	VMBI01000018	96932	97045	Unspecified	Incomplete
pa00086	AACGGCGGAGCGAAAGCTGGGAACCCTCCGCGTAGGGCGAATAACGCCGGA	Forward	GGCGTTATCCGCCGATACCCCGCCGC	VLUJ01000022_1	1	1	VLUJ01000022	41449	41551	Unspecified	Incomplete
pa00086	TGCCAAGGATCGACCTCGGCGCCGGCGGTG	ND	AGCTGGGTGTTCCCACTGGCAACACTC	VLUJ01000004_1	1	1	VLUJ01000004	241639	241722	Unspecified	Incomplete
pa00086	TTGCGAAGCCTCCTTACGGCGCCTGCACTGGAC	Reverse	CCTCCCTGCTCAGAGAATTAGAGTAGGGAAAATAAATCCGTCCCCTTTATGC	VLUJ01000062_1	1	1	VLUJ01000062	13231	13367	Unspecified	Incomplete
[truncated: 182,975 more rows]

## Sheet: Suppl. Table S2
Supplementary Table S2. Comprehensive PAM predictions for each P. aeruginosa CRISPR-Cas subtype using Spacer2PAM.
subtype	uniqueAligns	excludeSelf	numGaps	e.value	nucleotidesShorterThanProtospacer	queryStart	prophageOnly	Filter0	Filter1	Filter2	Filter3	Filter4	Filter5	Filter6	upPAM	upScore	downPAM	downScore
I-C	TRUE	TRUE	0	0.01	0	1	FALSE	51350	35926	35834	32281	26738	26738	26738	NNNNNNNTTC	17215.7	C/GC/GNNNNNNNN	3599.41
I-C	TRUE	TRUE	0	0.01	0	2	FALSE	51350	35926	35834	32281	26738	26738	26738	NNNNNNNTTC	17215.7	C/GC/GNNNNNNNN	3599.41
I-C	TRUE	TRUE	0	0.01	0	5	FALSE	51350	35926	35834	32281	26738	26738	26738	NNNNNNNTTC	17215.7	C/GC/GNNNNNNNN	3599.41
I-C	TRUE	TRUE	0	0.01	0	7	FALSE	51350	35926	35834	32281	26738	26738	26738	NNNNNNNTTC	17215.7	C/GC/GNNNNNNNN	3599.41
I-C	TRUE	TRUE	0	0.01	1	1	FALSE	51350	35926	35834	32281	27600	27174	27174	NNNNNNNTTC	17391.7	C/GC/GNNNNNNNN	3531.67
I-C	TRUE	TRUE	0	0.01	1	2	FALSE	51350	35926	35834	32281	27600	27600	27600	NNNNNNNTTC	17608.3	C/GC/GNNNNNNNN	3473.37
I-C	TRUE	TRUE	0	0.01	1	5	FALSE	51350	35926	35834	32281	27600	27600	27600	NNNNNNNTTC	17608.3	C/GC/GNNNNNNNN	3473.37
I-C	TRUE	TRUE	0	0.01	1	7	FALSE	51350	35926	35834	32281	27600	27600	27600	NNNNNNNTTC	17608.3	C/GC/GNNNNNNNN	3473.37
I-C	TRUE	TRUE	0	0.01	3	1	FALSE	51350	35926	35834	32281	31083	28743	28743	NNNNNNNTTC	17779.6	C/GC/GNNNNNNNN	3717.01
I-C	TRUE	TRUE	0	0.01	3	2	FALSE	51350	35926	35834	32281	31083	29434	29434	NNNNNNNTTC	17835.7	C/GC/GNNNNNNNN	3644.24
I-C	TRUE	TRUE	0	0.01	3	5	FALSE	51350	35926	35834	32281	31083	31083	31083	NNNNNNNTTC	18179.6	C/GC/GNNNNNNNN	3745.13
I-C	TRUE	TRUE	0	0.01	3	7	FALSE	51350	35926	35834	32281	31083	31083	31083	NNNNNNNTTC	18179.6	C/GC/GNNNNNNNN	3745.13
I-C	TRUE	TRUE	0	0.01	5	1	FALSE	51350	35926	35834	32281	31948	28956	28956	NNNNNNNTTC	17744	C/GC/GNNNNNNNN	3705.44
I-C	TRUE	TRUE	0	0.01	5	2	FALSE	51350	35926	35834	32281	31948	29877	29877	NNNNNNNTTC	17731.7	C/GC/GNNNNNNNN	3605.62
I-C	TRUE	TRUE	0	0.01	5	5	FALSE	51350	35926	35834	32281	31948	31813	31813	NNNNNNNTTC	18099.2	C/GC/GNNNNNNNN	3667.54
I-C	TRUE	TRUE	0	0.01	5	7	FALSE	51350	35926	35834	32281	31948	31948	31948	NNNNNNNTTC	18025.5	C/GC/GNNNNNNNN	3650.8
I-C	TRUE	TRUE	0	0.05	0	1	FALSE	51350	35926	35834	35834	28055	28055	28055	NNNNNNNTTC	17900.5	C/GC/GNNNNNNNN	3305.36
I-C	TRUE	TRUE	0	0.05	0	2	FALSE	51350	35926	35834	35834	28055	28055	28055	NNNNNNNTTC	17900.5	C/GC/GNNNNNNNN	3305.36
I-C	TRUE	TRUE	0	0.05	0	5	FALSE	51350	35926	35834	35834	28055	28055	28055	NNNNNNNTTC	17900.5	C/GC/GNNNNNNNN	3305.36
I-C	TRUE	TRUE	0	0.05	0	7	FALSE	51350	35926	35834	35834	28055	28055	28055	NNNNNNNTTC	17900.5	C/GC/GNNNNNNNN	3305.36
I-C	TRUE	TRUE	0	0.05	1	1	FALSE	51350	35926	35834	35834	29247	28642	28642	NNNNNNNTTC	18086.8	C/GC/GNNNNNNNN	3243.27
I-C	TRUE	TRUE	0	0.05	1	2	FALSE	51350	35926	35834	35834	29247	29247	29247	NNNNNNNTTC	18348.3	C/GC/GNNNNNNNN	3186.57
I-C	TRUE	TRUE	0	0.05	1	5	FALSE	51350	35926	35834	35834	29247	29247	29247	NNNNNNNTTC	18348.3	C/GC/GNNNNNNNN	3186.57
I-C	TRUE	TRUE	0	0.05	1	7	FALSE	51350	35926	35834	35834	29247	29247	29247	NNNNNNNTTC	18348.3	C/GC/GNNNNNNNN	3186.57
I-C	TRUE	TRUE	0	0.05	3	1	FALSE	51350	35926	35834	35834	33430	30437	30437	NNNNNNNTTC	18493.4	C/GC/GNNNNNNNN	3461.57
I-C	TRUE	TRUE	0	0.05	3	2	FALSE	51350	35926	35834	35834	33430	31355	31355	NNNNNNNTTC	18577.7	C/GC/GNNNNNNNN	3393.38
I-C	TRUE	TRUE	0	0.05	3	5	FALSE	51350	35926	35834	35834	33430	33430	33430	NNNNNNNTTC	19007.5	C/GC/GNNNNNNNN	3525
I-C	TRUE	TRUE	0	0.05	3	7	FALSE	51350	35926	35834	35834	33430	33430	33430	NNNNNNNTTC	19007.5	C/GC/GNNNNNNNN	3525
I-C	TRUE	TRUE	0	0.05	5	1	FALSE	51350	35926	35834	35834	34655	30724	30724	NNNNNNNTTC	18455.6	C/GC/GNNNNNNNN	3460.67
I-C	TRUE	TRUE	0	0.05	5	2	FALSE	51350	35926	35834	35834	34655	31898	31898	NNNNNNNTTC	18473.8	C/GC/GNNNNNNNN	3378.41
I-C	TRUE	TRUE	0	0.05	5	5	FALSE	51350	35926	35834	35834	34655	34438	34438	NNNNNNNTTC	18881.8	C/GC/GNNNNNNNN	3489.46
I-C	TRUE	TRUE	0	0.05	5	7	FALSE	51350	35926	35834	35834	34655	34655	34655	NNNNNNNTTC	18811.4	C/GC/GNNNNNNNN	3486.54
I-C	TRUE	TRUE	0	0.5	0	1	FALSE	51350	35926	35834	35834	28055	28055	28055	NNNNNNNTTC	17900.5	C/GC/GNNNNNNNN	3305.36
I-C	TRUE	TRUE	0	0.5	0	2	FALSE	51350	35926	35834	35834	28055	28055	28055	NNNNNNNTTC	17900.5	C/GC/GNNNNNNNN	3305.36
I-C	TRUE	TRUE	0	0.5	0	5	FALSE	51350	35926	35834	35834	28055	28055	28055	NNNNNNNTTC	17900.5	C/GC/GNNNNNNNN	3305.36
I-C	TRUE	TRUE	0	0.5	0	7	FALSE	51350	35926	35834	35834	28055	28055	28055	NNNNNNNTTC	17900.5	C/GC/GNNNNNNNN	3305.36
I-C	TRUE	TRUE	0	0.5	1	1	FALSE	51350	35926	35834	35834	29247	28642	28642	NNNNNNNTTC	18086.8	C/GC/GNNNNNNNN	3243.27
I-C	TRUE	TRUE	0	0.5	1	2	FALSE	51350	35926	35834	35834	29247	29247	29247	NNNNNNNTTC	18348.3	C/GC/GNNNNNNNN	3186.57
I-C	TRUE	TRUE	0	0.5	1	5	FALSE	51350	35926	35834	35834	29247	29247	29247	NNNNNNNTTC	18348.3	C/GC/GNNNNNNNN	3186.57
I-C	TRUE	TRUE	0	0.5	1	7	FALSE	51350	35926	35834	35834	29247	29247	29247	NNNNNNNTTC	18348.3	C/GC/GNNNNNNNN	3186.57
I-C	TRUE	TRUE	0	0.5	3	1	FALSE	51350	35926	35834	35834	33430	30437	30437	NNNNNNNTTC	18493.4	C/GC/GNNNNNNNN	3461.57
I-C	TRUE	TRUE	0	0.5	3	2	FALSE	51350	35926	35834	35834	33430	31355	31355	NNNNNNNTTC	18577.7	C/GC/GNNNNNNNN	3393.38
I-C	TRUE	TRUE	0	0.5	3	5	FALSE	51350	35926	35834	35834	33430	33430	33430	NNNNNNNTTC	19007.5	C/GC/GNNNNNNNN	3525
I-C	TRUE	TRUE	0	0.5	3	7	FALSE	51350	35926	35834	35834	33430	33430	33430	NNNNNNNTTC	19007.5	C/GC/GNNNNNNNN	3525
I-C	TRUE	TRUE	0	0.5	5	1	FALSE	51350	35926	35834	35834	34655	30724	30724	NNNNNNNTTC	18455.6	C/GC/GNNNNNNNN	3460.67
I-C	TRUE	TRUE	0	0.5	5	2	FALSE	51350	35926	35834	35834	34655	31898	31898	NNNNNNNTTC	18473.8	C/GC/GNNNNNNNN	3378.41
I-C	TRUE	TRUE	0	0.5	5	5	FALSE	51350	35926	35834	35834	34655	34438	34438	NNNNNNNTTC	18881.8	C/GC/GNNNNNNNN	3489.46
I-C	TRUE	TRUE	0	0.5	5	7	FALSE	51350	35926	35834	35834	34655	34655	34655	NNNNNNNTTC	18811.4	C/GC/GNNNNNNNN	3486.54
I-C	TRUE	TRUE	0	1	0	1	FALSE	51350	35926	35834	35834	28055	28055	28055	NNNNNNNTTC	17900.5	C/GC/GNNNNNNNN	3305.36
I-C	TRUE	TRUE	0	1	0	2	FALSE	51350	35926	35834	35834	28055	28055	28055	NNNNNNNTTC	17900.5	C/GC/GNNNNNNNN	3305.36
I-C	TRUE	TRUE	0	1	0	5	FALSE	51350	35926	35834	35834	28055	28055	28055	NNNNNNNTTC	17900.5	C/GC/GNNNNNNNN	3305.36
I-C	TRUE	TRUE	0	1	0	7	FALSE	51350	35926	35834	35834	28055	28055	28055	NNNNNNNTTC	17900.5	C/GC/GNNNNNNNN	3305.36
I-C	TRUE	TRUE	0	1	1	1	FALSE	51350	35926	35834	35834	29247	28642	28642	NNNNNNNTTC	18086.8	C/GC/GNNNNNNNN	3243.27
I-C	TRUE	TRUE	0	1	1	2	FALSE	51350	35926	35834	35834	29247	29247	29247	NNNNNNNTTC	18348.3	C/GC/GNNNNNNNN	3186.57
I-C	TRUE	TRUE	0	1	1	5	FALSE	51350	35926	35834	35834	29247	29247	29247	NNNNNNNTTC	18348.3	C/GC/GNNNNNNNN	3186.57
I-C	TRUE	TRUE	0	1	1	7	FALSE	51350	35926	35834	35834	29247	29247	29247	NNNNNNNTTC	18348.3	C/GC/GNNNNNNNN	3186.57
I-C	TRUE	TRUE	0	1	3	1	FALSE	51350	35926	35834	35834	33430	30437	30437	NNNNNNNTTC	18493.4	C/GC/GNNNNNNNN	3461.57
I-C	TRUE	TRUE	0	1	3	2	FALSE	51350	35926	35834	35834	33430	31355	31355	NNNNNNNTTC	18577.7	C/GC/GNNNNNNNN	3393.38
I-C	TRUE	TRUE	0	1	3	5	FALSE	51350	35926	35834	35834	33430	33430	33430	NNNNNNNTTC	19007.5	C/GC/GNNNNNNNN	3525
I-C	TRUE	TRUE	0	1	3	7	FALSE	51350	35926	35834	35834	33430	33430	33430	NNNNNNNTTC	19007.5	C/GC/GNNNNNNNN	3525
I-C	TRUE	TRUE	0	1	5	1	FALSE	51350	35926	35834	35834	34655	30724	30724	NNNNNNNTTC	18455.6	C/GC/GNNNNNNNN	3460.67
I-C	TRUE	TRUE	0	1	5	2	FALSE	51350	35926	35834	35834	34655	31898	31898	NNNNNNNTTC	18473.8	C/GC/GNNNNNNNN	3378.41
I-C	TRUE	TRUE	0	1	5	5	FALSE	51350	35926	35834	35834	34655	34438	34438	NNNNNNNTTC	18881.8	C/GC/GNNNNNNNN	3489.46
I-C	TRUE	TRUE	0	1	5	7	FALSE	51350	35926	35834	35834	34655	34655	34655	NNNNNNNTTC	18811.4	C/GC/GNNNNNNNN	3486.54
I-C	TRUE	TRUE	1	0.01	0	1	FALSE	51350	35926	35925	32348	26805	26805	26805	NNNNNNNTTC	17273.7	C/GC/GNNNNNNNN	3624.46
I-C	TRUE	TRUE	1	0.01	0	2	FALSE	51350	35926	35925	32348	26805	26805	26805	NNNNNNNTTC	17273.7	C/GC/GNNNNNNNN	3624.46
I-C	TRUE	TRUE	1	0.01	0	5	FALSE	51350	35926	35925	32348	26805	26805	26805	NNNNNNNTTC	17273.7	C/GC/GNNNNNNNN	3624.46
I-C	TRUE	TRUE	1	0.01	0	7	FALSE	51350	35926	35925	32348	26805	26805	26805	NNNNNNNTTC	17273.7	C/GC/GNNNNNNNN	3624.46
I-C	TRUE	TRUE	1	0.01	1	1	FALSE	51350	35926	35925	32348	27667	27241	27241	NNNNNNNTTC	17449.6	C/GC/GNNNNNNNN	3556.14
I-C	TRUE	TRUE	1	0.01	1	2	FALSE	51350	35926	35925	32348	27667	27667	27667	NNNNNNNTTC	17666.2	C/GC/GNNNNNNNN	3497.21
I-C	TRUE	TRUE	1	0.01	1	5	FALSE	51350	35926	35925	32348	27667	27667	27667	NNNNNNNTTC	17666.2	C/GC/GNNNNNNNN	3497.21
I-C	TRUE	TRUE	1	0.01	1	7	FALSE	51350	35926	35925	32348	27667	27667	27667	NNNNNNNTTC	17666.2	C/GC/GNNNNNNNN	3497.21
I-C	TRUE	TRUE	1	0.01	3	1	FALSE	51350	35926	35925	32348	31150	28810	28810	NNNNNNNTTC	17837.1	C/GC/GNNNNNNNN	3742.26
I-C	TRUE	TRUE	1	0.01	3	2	FALSE	51350	35926	35925	32348	31150	29501	29501	NNNNNNNTTC	17893	C/GC/GNNNNNNNN	3668.18
I-C	TRUE	TRUE	1	0.01	3	5	FALSE	51350	35926	35925	32348	31150	31150	31150	NNNNNNNTTC	18236.5	C/GC/GNNNNNNNN	3769.24
I-C	TRUE	TRUE	1	0.01	3	7	FALSE	51350	35926	35925	32348	31150	31150	31150	NNNNNNNTTC	18236.5	C/GC/GNNNNNNNN	3769.24
I-C	TRUE	TRUE	1	0.01	5	1	FALSE	51350	35926	35925	32348	32015	29023	29023	NNNNNNNTTC	17801.4	C/GC/GNNNNNNNN	3730.8
I-C	TRUE	TRUE	1	0.01	5	2	FALSE	51350	35926	35925	32348	32015	29944	29944	NNNNNNNTTC	17788.8	C/GC/GNNNNNNNN	3629.02
I-C	TRUE	TRUE	1	0.01	5	5	FALSE	51350	35926	35925	32348	32015	31880	31880	NNNNNNNTTC	18155.7	C/GC/GNNNNNNNN	3691.01
I-C	TRUE	TRUE	1	0.01	5	7	FALSE	51350	35926	35925	32348	32015	32015	32015	NNNNNNNTTC	18081.9	C/GC/GNNNNNNNN	3674.43
I-C	TRUE	TRUE	1	0.05	0	1	FALSE	51350	35926	35925	35925	28133	28130	28130	NNNNNNNTTC	17960.6	C/GC/GNNNNNNNN	3329.81
I-C	TRUE	TRUE	1	0.05	0	2	FALSE	51350	35926	35925	35925	28133	28131	28131	NNNNNNNTTC	17960.6	C/GC/GNNNNNNNN	3329.81
I-C	TRUE	TRUE	1	0.05	0	5	FALSE	51350	35926	35925	35925	28133	28133	28133	NNNNNNNTTC	17960.6	C/GC/GNNNNNNNN	3329.81
I-C	TRUE	TRUE	1	0.05	0	7	FALSE	51350	35926	35925	35925	28133	28133	28133	NNNNNNNTTC	17960.6	C/GC/GNNNNNNNN	3329.81
I-C	TRUE	TRUE	1	0.05	1	1	FALSE	51350	35926	35925	35925	29325	28717	28717	NNNNNNNTTC	18146.9	C/GC/GNNNNNNNN	3267.08
I-C	TRUE	TRUE	1	0.05	1	2	FALSE	51350	35926	35925	35925	29325	29323	29323	NNNNNNNTTC	18408.3	C/GC/GNNNNNNNN	3209.52
I-C	TRUE	TRUE	1	0.05	1	5	FALSE	51350	35926	35925	35925	29325	29325	29325	NNNNNNNTTC	18408.3	C/GC/GNNNNNNNN	3209.52
I-C	TRUE	TRUE	1	0.05	1	7	FALSE	51350	35926	35925	35925	29325	29325	29325	NNNNNNNTTC	18408.3	C/GC/GNNNNNNNN	3209.52
I-C	TRUE	TRUE	1	0.05	3	1	FALSE	51350	35926	35925	35925	33513	30513	30513	NNNNNNNTTC	18552.7	C/GC/GNNNNNNNN	3486.25
I-C	TRUE	TRUE	1	0.05	3	2	FALSE	51350	35926	35925	35925	33513	31432	31432	NNNNNNNTTC	18636.6	C/GC/GNNNNNNNN	3416.55
I-C	TRUE	TRUE	1	0.05	3	5	FALSE	51350	35926	35925	35925	33513	33513	33513	NNNNNNNTTC	19057.6	C/GC/GNNNNNNNN	3547.34
I-C	TRUE	TRUE	1	0.05	3	7	FALSE	51350	35926	35925	35925	33513	33513	33513	NNNNNNNTTC	19057.6	C/GC/GNNNNNNNN	3547.34
I-C	TRUE	TRUE	1	0.05	5	1	FALSE	51350	35926	35925	35925	34745	30800	30800	NNNNNNNTTC	18514.7	C/GC/GNNNNNNNN	3485.46
I-C	TRUE	TRUE	1	0.05	5	2	FALSE	51350	35926	35925	35925	34745	31975	31975	NNNNNNNTTC	18532.4	C/GC/GNNNNNNNN	3401.08
I-C	TRUE	TRUE	1	0.05	5	5	FALSE	51350	35926	35925	35925	34745	34528	34528	NNNNNNNTTC	18931.3	C/GC/GNNNNNNNN	3511.57
I-C	TRUE	TRUE	1	0.05	5	7	FALSE	51350	35926	35925	35925	34745	34745	34745	NNNNNNNTTC	18860.8	C/GC/GNNNNNNNN	3508.82
I-C	TRUE	TRUE	1	0.5	0	1	FALSE	51350	35926	35925	35925	28133	28130	28130	NNNNNNNTTC	17960.6	C/GC/GNNNNNNNN	3329.81
I-C	TRUE	TRUE	1	0.5	0	2	FALSE	51350	35926	35925	35925	28133	28131	28131	NNNNNNNTTC	17960.6	C/GC/GNNNNNNNN	3329.81
I-C	TRUE	TRUE	1	0.5	0	5	FALSE	51350	35926	35925	35925	28133	28133	28133	NNNNNNNTTC	17960.6	C/GC/GNNNNNNNN	3329.81
I-C	TRUE	TRUE	1	0.5	0	7	FALSE	51350	35926	35925	35925	28133	28133	28133	NNNNNNNTTC	17960.6	C/GC/GNNNNNNNN	3329.81
I-C	TRUE	TRUE	1	0.5	1	1	FALSE	51350	35926	35925	35925	29325	28717	28717	NNNNNNNTTC	18146.9	C/GC/GNNNNNNNN	3267.08
I-C	TRUE	TRUE	1	0.5	1	2	FALSE	51350	35926	35925	35925	29325	29323	29323	NNNNNNNTTC	18408.3	C/GC/GNNNNNNNN	3209.52
I-C	TRUE	TRUE	1	0.5	1	5	FALSE	51350	35926	35925	35925	29325	29325	29325	NNNNNNNTTC	18408.3	C/GC/GNNNNNNNN	3209.52
I-C	TRUE	TRUE	1	0.5	1	7	FALSE	51350	35926	35925	35925	29325	29325	29325	NNNNNNNTTC	18408.3	C/GC/GNNNNNNNN	3209.52
I-C	TRUE	TRUE	1	0.5	3	1	FALSE	51350	35926	35925	35925	33513	30513	30513	NNNNNNNTTC	18552.7	C/GC/GNNNNNNNN	3486.25
I-C	TRUE	TRUE	1	0.5	3	2	FALSE	51350	35926	35925	35925	33513	31432	31432	NNNNNNNTTC	18636.6	C/GC/GNNNNNNNN	3416.55
I-C	TRUE	TRUE	1	0.5	3	5	FALSE	51350	35926	35925	35925	33513	33513	33513	NNNNNNNTTC	19057.6	C/GC/GNNNNNNNN	3547.34
I-C	TRUE	TRUE	1	0.5	3	7	FALSE	51350	35926	35925	35925	33513	33513	33513	NNNNNNNTTC	19057.6	C/GC/GNNNNNNNN	3547.34
I-C	TRUE	TRUE	1	0.5	5	1	FALSE	51350	35926	35925	35925	34745	30800	30800	NNNNNNNTTC	18514.7	C/GC/GNNNNNNNN	3485.46
I-C	TRUE	TRUE	1	0.5	5	2	FALSE	51350	35926	35925	35925	34745	31975	31975	NNNNNNNTTC	18532.4	C/GC/GNNNNNNNN	3401.08
I-C	TRUE	TRUE	1	0.5	5	5	FALSE	51350	35926	35925	35925	34745	34528	34528	NNNNNNNTTC	18931.3	C/GC/GNNNNNNNN	3511.57
I-C	TRUE	TRUE	1	0.5	5	7	FALSE	51350	35926	35925	35925	34745	34745	34745	NNNNNNNTTC	18860.8	C/GC/GNNNNNNNN	3508.82
I-C	TRUE	TRUE	1	1	0	1	FALSE	51350	35926	35925	35925	28133	28130	28130	NNNNNNNTTC	17960.6	C/GC/GNNNNNNNN	3329.81
I-C	TRUE	TRUE	1	1	0	2	FALSE	51350	35926	35925	35925	28133	28131	28131	NNNNNNNTTC	17960.6	C/GC/GNNNNNNNN	3329.81
I-C	TRUE	TRUE	1	1	0	5	FALSE	51350	35926	35925	35925	28133	28133	28133	NNNNNNNTTC	17960.6	C/GC/GNNNNNNNN	3329.81
I-C	TRUE	TRUE	1	1	0	7	FALSE	51350	35926	35925	35925	28133	28133	28133	NNNNNNNTTC	17960.6	C/GC/GNNNNNNNN	3329.81
I-C	TRUE	TRUE	1	1	1	1	FALSE	51350	35926	35925	35925	29325	28717	28717	NNNNNNNTTC	18146.9	C/GC/GNNNNNNNN	3267.08
I-C	TRUE	TRUE	1	1	1	2	FALSE	51350	35926	35925	35925	29325	29323	29323	NNNNNNNTTC	18408.3	C/GC/GNNNNNNNN	3209.52
I-C	TRUE	TRUE	1	1	1	5	FALSE	51350	35926	35925	35925	29325	29325	29325	NNNNNNNTTC	18408.3	C/GC/GNNNNNNNN	3209.52
I-C	TRUE	TRUE	1	1	1	7	FALSE	51350	35926	35925	35925	29325	29325	29325	NNNNNNNTTC	18408.3	C/GC/GNNNNNNNN	3209.52
I-C	TRUE	TRUE	1	1	3	1	FALSE	51350	35926	35925	35925	33513	30513	30513	NNNNNNNTTC	18552.7	C/GC/GNNNNNNNN	3486.25
I-C	TRUE	TRUE	1	1	3	2	FALSE	51350	35926	35925	35925	33513	31432	31432	NNNNNNNTTC	18636.6	C/GC/GNNNNNNNN	3416.55
I-C	TRUE	TRUE	1	1	3	5	FALSE	51350	35926	35925	35925	33513	33513	33513	NNNNNNNTTC	19057.6	C/GC/GNNNNNNNN	3547.34
I-C	TRUE	TRUE	1	1	3	7	FALSE	51350	35926	35925	35925	33513	33513	33513	NNNNNNNTTC	19057.6	C/GC/GNNNNNNNN	3547.34
I-C	TRUE	TRUE	1	1	5	1	FALSE	51350	35926	35925	35925	34745	30800	30800	NNNNNNNTTC	18514.7	C/GC/GNNNNNNNN	3485.46
I-C	TRUE	TRUE	1	1	5	2	FALSE	51350	35926	35925	35925	34745	31975	31975	NNNNNNNTTC	18532.4	C/GC/GNNNNNNNN	3401.08
I-C	TRUE	TRUE	1	1	5	5	FALSE	51350	35926	35925	35925	34745	34528	34528	NNNNNNNTTC	18931.3	C/GC/GNNNNNNNN	3511.57
I-C	TRUE	TRUE	1	1	5	7	FALSE	51350	35926	35925	35925	34745	34745	34745	NNNNNNNTTC	18860.8	C/GC/GNNNNNNNN	3508.82
I-C	TRUE	TRUE	2	0.01	0	1	FALSE	51350	35926	35926	32349	26806	26806	26806	NNNNNNNTTC	17274.6	C/GC/GNNNNNNNN	3624.13
I-C	TRUE	TRUE	2	0.01	0	2	FALSE	51350	35926	35926	32349	26806	26806	26806	NNNNNNNTTC	17274.6	C/GC/GNNNNNNNN	3624.13
I-C	TRUE	TRUE	2	0.01	0	5	FALSE	51350	35926	35926	32349	26806	26806	26806	NNNNNNNTTC	17274.6	C/GC/GNNNNNNNN	3624.13
I-C	TRUE	TRUE	2	0.01	0	7	FALSE	51350	35926	35926	32349	26806	26806	26806	NNNNNNNTTC	17274.6	C/GC/GNNNNNNNN	3624.13
I-C	TRUE	TRUE	2	0.01	1	1	FALSE	51350	35926	35926	32349	27668	27242	27242	NNNNNNNTTC	17450.5	C/GC/GNNNNNNNN	3555.83
I-C	TRUE	TRUE	2	0.01	1	2	FALSE	51350	35926	35926	32349	27668	27668	27668	NNNNNNNTTC	17667.1	C/GC/GNNNNNNNN	3496.9
I-C	TRUE	TRUE	2	0.01	1	5	FALSE	51350	35926	35926	32349	27668	27668	27668	NNNNNNNTTC	17667.1	C/GC/GNNNNNNNN	3496.9
I-C	TRUE	TRUE	2	0.01	1	7	FALSE	51350	35926	35926	32349	27668	27668	27668	NNNNNNNTTC	17667.1	C/GC/GNNNNNNNN	3496.9
I-C	TRUE	TRUE	2	0.01	3	1	FALSE	51350	35926	35926	32349	31151	28811	28811	NNNNNNNTTC	17838	C/GC/GNNNNNNNN	3741.93
I-C	TRUE	TRUE	2	0.01	3	2	FALSE	51350	35926	35926	32349	31151	29502	29502	NNNNNNNTTC	17893.9	C/GC/GNNNNNNNN	3667.86
I-C	TRUE	TRUE	2	0.01	3	5	FALSE	51350	35926	35926	32349	31151	31151	31151	NNNNNNNTTC	18237.3	C/GC/GNNNNNNNN	3768.91
I-C	TRUE	TRUE	2	0.01	3	7	FALSE	51350	35926	35926	32349	31151	31151	31151	NNNNNNNTTC	18237.3	C/GC/GNNNNNNNN	3768.91
I-C	TRUE	TRUE	2	0.01	5	1	FALSE	51350	35926	35926	32349	32016	29024	29024	NNNNNNNTTC	17802.3	C/GC/GNNNNNNNN	3730.48
I-C	TRUE	TRUE	2	0.01	5	2	FALSE	51350	35926	35926	32349	32016	29945	29945	NNNNNNNTTC	17789.6	C/GC/GNNNNNNNN	3628.7
I-C	TRUE	TRUE	2	0.01	5	5	FALSE	51350	35926	35926	32349	32016	31881	31881	NNNNNNNTTC	18156.6	C/GC/GNNNNNNNN	3690.68
I-C	TRUE	TRUE	2	0.01	5	7	FALSE	51350	35926	35926	32349	32016	32016	32016	NNNNNNNTTC	18082.7	C/GC/GNNNNNNNN	3674.12
I-C	TRUE	TRUE	2	0.05	0	1	FALSE	51350	35926	35926	35926	28134	28131	28131	NNNNNNNTTC	17961.5	C/GC/GNNNNNNNN	3329.49
I-C	TRUE	TRUE	2	0.05	0	2	FALSE	51350	35926	35926	35926	28134	28132	28132	NNNNNNNTTC	17961.5	C/GC/GNNNNNNNN	3329.49
I-C	TRUE	TRUE	2	0.05	0	5	FALSE	51350	35926	35926	35926	28134	28134	28134	NNNNNNNTTC	17961.5	C/GC/GNNNNNNNN	3329.49
I-C	TRUE	TRUE	2	0.05	0	7	FALSE	51350	35926	35926	35926	28134	28134	28134	NNNNNNNTTC	17961.5	C/GC/GNNNNNNNN	3329.49
I-C	TRUE	TRUE	2	0.05	1	1	FALSE	51350	35926	35926	35926	29326	28718	28718	NNNNNNNTTC	18147.8	C/GC/GNNNNNNNN	3266.77
I-C	TRUE	TRUE	2	0.05	1	2	FALSE	51350	35926	35926	35926	29326	29324	29324	NNNNNNNTTC	18409.2	C/GC/GNNNNNNNN	3209.22
I-C	TRUE	TRUE	2	0.05	1	5	FALSE	51350	35926	35926	35926	29326	29326	29326	NNNNNNNTTC	18409.2	C/GC/GNNNNNNNN	3209.22
I-C	TRUE	TRUE	2	0.05	1	7	FALSE	51350	35926	35926	35926	29326	29326	29326	NNNNNNNTTC	18409.2	C/GC/GNNNNNNNN	3209.22
I-C	TRUE	TRUE	2	0.05	3	1	FALSE	51350	35926	35926	35926	33514	30514	30514	NNNNNNNTTC	18553.5	C/GC/GNNNNNNNN	3485.94
I-C	TRUE	TRUE	2	0.05	3	2	FALSE	51350	35926	35926	35926	33514	31433	31433	NNNNNNNTTC	18637.5	C/GC/GNNNNNNNN	3416.23
I-C	TRUE	TRUE	2	0.05	3	5	FALSE	51350	35926	35926	35926	33514	33514	33514	NNNNNNNTTC	19058.5	C/GC/GNNNNNNNN	3547.01
I-C	TRUE	TRUE	2	0.05	3	7	FALSE	51350	35926	35926	35926	33514	33514	33514	NNNNNNNTTC	19058.5	C/GC/GNNNNNNNN	3547.01
I-C	TRUE	TRUE	2	0.05	5	1	FALSE	51350	35926	35926	35926	34746	30801	30801	NNNNNNNTTC	18515.6	C/GC/GNNNNNNNN	3485.15
I-C	TRUE	TRUE	2	0.05	5	2	FALSE	51350	35926	35926	35926	34746	31976	31976	NNNNNNNTTC	18533.3	C/GC/GNNNNNNNN	3400.76
I-C	TRUE	TRUE	2	0.05	5	5	FALSE	51350	35926	35926	35926	34746	34529	34529	NNNNNNNTTC	18932.1	C/GC/GNNNNNNNN	3511.25
I-C	TRUE	TRUE	2	0.05	5	7	FALSE	51350	35926	35926	35926	34746	34746	34746	NNNNNNNTTC	18861.7	C/GC/GNNNNNNNN	3508.52
I-C	TRUE	TRUE	2	0.5	0	1	FALSE	51350	35926	35926	35926	28134	28131	28131	NNNNNNNTTC	17961.5	C/GC/GNNNNNNNN	3329.49
I-C	TRUE	TRUE	2	0.5	0	2	FALSE	51350	35926	35926	35926	28134	28132	28132	NNNNNNNTTC	17961.5	C/GC/GNNNNNNNN	3329.49
I-C	TRUE	TRUE	2	0.5	0	5	FALSE	51350	35926	35926	35926	28134	28134	28134	NNNNNNNTTC	17961.5	C/GC/GNNNNNNNN	3329.49
I-C	TRUE	TRUE	2	0.5	0	7	FALSE	51350	35926	35926	35926	28134	28134	28134	NNNNNNNTTC	17961.5	C/GC/GNNNNNNNN	3329.49
I-C	TRUE	TRUE	2	0.5	1	1	FALSE	51350	35926	35926	35926	29326	28718	28718	NNNNNNNTTC	18147.8	C/GC/GNNNNNNNN	3266.77
I-C	TRUE	TRUE	2	0.5	1	2	FALSE	51350	35926	35926	35926	29326	29324	29324	NNNNNNNTTC	18409.2	C/GC/GNNNNNNNN	3209.22
I-C	TRUE	TRUE	2	0.5	1	5	FALSE	51350	35926	35926	35926	29326	29326	29326	NNNNNNNTTC	18409.2	C/GC/GNNNNNNNN	3209.22
I-C	TRUE	TRUE	2	0.5	1	7	FALSE	51350	35926	35926	35926	29326	29326	29326	NNNNNNNTTC	18409.2	C/GC/GNNNNNNNN	3209.22
I-C	TRUE	TRUE	2	0.5	3	1	FALSE	51350	35926	35926	35926	33514	30514	30514	NNNNNNNTTC	18553.5	C/GC/GNNNNNNNN	3485.94
I-C	TRUE	TRUE	2	0.5	3	2	FALSE	51350	35926	35926	35926	33514	31433	31433	NNNNNNNTTC	18637.5	C/GC/GNNNNNNNN	3416.23
I-C	TRUE	TRUE	2	0.5	3	5	FALSE	51350	35926	35926	35926	33514	33514	33514	NNNNNNNTTC	19058.5	C/GC/GNNNNNNNN	3547.01
I-C	TRUE	TRUE	2	0.5	3	7	FALSE	51350	35926	35926	35926	33514	33514	33514	NNNNNNNTTC	19058.5	C/GC/GNNNNNNNN	3547.01
I-C	TRUE	TRUE	2	0.5	5	1	FALSE	51350	35926	35926	35926	34746	30801	30801	NNNNNNNTTC	18515.6	C/GC/GNNNNNNNN	3485.15
I-C	TRUE	TRUE	2	0.5	5	2	FALSE	51350	35926	35926	35926	34746	31976	31976	NNNNNNNTTC	18533.3	C/GC/GNNNNNNNN	3400.76
I-C	TRUE	TRUE	2	0.5	5	5	FALSE	51350	35926	35926	35926	34746	34529	34529	NNNNNNNTTC	18932.1	C/GC/GNNNNNNNN	3511.25
I-C	TRUE	TRUE	2	0.5	5	7	FALSE	51350	35926	35926	35926	34746	34746	34746	NNNNNNNTTC	18861.7	C/GC/GNNNNNNNN	3508.52
I-C	TRUE	TRUE	2	1	0	1	FALSE	51350	35926	35926	35926	28134	28131	28131	NNNNNNNTTC	17961.5	C/GC/GNNNNNNNN	3329.49
I-C	TRUE	TRUE	2	1	0	2	FALSE	51350	35926	35926	35926	28134	28132	28132	NNNNNNNTTC	17961.5	C/GC/GNNNNNNNN	3329.49
I-C	TRUE	TRUE	2	1	0	5	FALSE	51350	35926	35926	35926	28134	28134	28134	NNNNNNNTTC	17961.5	C/GC/GNNNNNNNN	3329.49
I-C	TRUE	TRUE	2	1	0	7	FALSE	51350	35926	35926	35926	28134	28134	28134	NNNNNNNTTC	17961.5	C/GC/GNNNNNNNN	3329.49
I-C	TRUE	TRUE	2	1	1	1	FALSE	51350	35926	35926	35926	29326	28718	28718	NNNNNNNTTC	18147.8	C/GC/GNNNNNNNN	3266.77
I-C	TRUE	TRUE	2	1	1	2	FALSE	51350	35926	35926	35926	29326	29324	29324	NNNNNNNTTC	18409.2	C/GC/GNNNNNNNN	3209.22
I-C	TRUE	TRUE	2	1	1	5	FALSE	51350	35926	35926	35926	29326	29326	29326	NNNNNNNTTC	18409.2	C/GC/GNNNNNNNN	3209.22
I-C	TRUE	TRUE	2	1	1	7	FALSE	51350	35926	35926	35926	29326	29326	29326	NNNNNNNTTC	18409.2	C/GC/GNNNNNNNN	3209.22
I-C	TRUE	TRUE	2	1	3	1	FALSE	51350	35926	35926	35926	33514	30514	30514	NNNNNNNTTC	18553.5	C/GC/GNNNNNNNN	3485.94
I-C	TRUE	TRUE	2	1	3	2	FALSE	51350	35926	35926	35926	33514	31433	31433	NNNNNNNTTC	18637.5	C/GC/GNNNNNNNN	3416.23
I-C	TRUE	TRUE	2	1	3	5	FALSE	51350	35926	35926	35926	33514	33514	33514	NNNNNNNTTC	19058.5	C/GC/GNNNNNNNN	3547.01
I-C	TRUE	TRUE	2	1	3	7	FALSE	51350	35926	35926	35926	33514	33514	33514	NNNNNNNTTC	19058.5	C/GC/GNNNNNNNN	3547.01
I-C	TRUE	TRUE	2	1	5	1	FALSE	51350	35926	35926	35926	34746	30801	30801	NNNNNNNTTC	18515.6	C/GC/GNNNNNNNN	3485.15
I-C	TRUE	TRUE	2	1	5	2	FALSE	51350	35926	35926	35926	34746	31976	31976	NNNNNNNTTC	18533.3	C/GC/GNNNNNNNN	3400.76
I-C	TRUE	TRUE	2	1	5	5	FALSE	51350	35926	35926	35926	34746	34529	34529	NNNNNNNTTC	18932.1	C/GC/GNNNNNNNN	3511.25
I-C	TRUE	TRUE	2	1	5	7	FALSE	51350	35926	35926	35926	34746	34746	34746	NNNNNNNTTC	18861.7	C/GC/GNNNNNNNN	3508.52
I-C	TRUE	TRUE	3	0.01	0	1	FALSE	51350	35926	35926	32349	26806	26806	26806	NNNNNNNTTC	17274.6	C/GC/GNNNNNNNN	3624.13
I-C	TRUE	TRUE	3	0.01	0	2	FALSE	51350	35926	35926	32349	26806	26806	26806	NNNNNNNTTC	17274.6	C/GC/GNNNNNNNN	3624.13
I-C	TRUE	TRUE	3	0.01	0	5	FALSE	51350	35926	35926	32349	26806	26806	26806	NNNNNNNTTC	17274.6	C/GC/GNNNNNNNN	3624.13
I-C	TRUE	TRUE	3	0.01	0	7	FALSE	51350	35926	35926	32349	26806	26806	26806	NNNNNNNTTC	17274.6	C/GC/GNNNNNNNN	3624.13
I-C	TRUE	TRUE	3	0.01	1	1	FALSE	51350	35926	35926	32349	27668	27242	27242	NNNNNNNTTC	17450.5	C/GC/GNNNNNNNN	3555.83
I-C	TRUE	TRUE	3	0.01	1	2	FALSE	51350	35926	35926	32349	27668	27668	27668	NNNNNNNTTC	17667.1	C/GC/GNNNNNNNN	3496.9
I-C	TRUE	TRUE	3	0.01	1	5	FALSE	51350	35926	35926	32349	27668	27668	27668	NNNNNNNTTC	17667.1	C/GC/GNNNNNNNN	3496.9
I-C	TRUE	TRUE	3	0.01	1	7	FALSE	51350	35926	35926	32349	27668	27668	27668	NNNNNNNTTC	17667.1	C/GC/GNNNNNNNN	3496.9
I-C	TRUE	TRUE	3	0.01	3	1	FALSE	51350	35926	35926	32349	31151	28811	28811	NNNNNNNTTC	17838	C/GC/GNNNNNNNN	3741.93
I-C	TRUE	TRUE	3	0.01	3	2	FALSE	51350	35926	35926	32349	31151	29502	29502	NNNNNNNTTC	17893.9	C/GC/GNNNNNNNN	3667.86
I-C	TRUE	TRUE	3	0.01	3	5	FALSE	51350	35926	35926	32349	31151	31151	31151	NNNNNNNTTC	18237.3	C/GC/GNNNNNNNN	3768.91
I-C	TRUE	TRUE	3	0.01	3	7	FALSE	51350	35926	35926	32349	31151	31151	31151	NNNNNNNTTC	18237.3	C/GC/GNNNNNNNN	3768.91
I-C	TRUE	TRUE	3	0.01	5	1	FALSE	51350	35926	35926	32349	32016	29024	29024	NNNNNNNTTC	17802.3	C/GC/GNNNNNNNN	3730.48
I-C	TRUE	TRUE	3	0.01	5	2	FALSE	51350	35926	35926	32349	32016	29945	29945	NNNNNNNTTC	17789.6	C/GC/GNNNNNNNN	3628.7
I-C	TRUE	TRUE	3	0.01	5	5	FALSE	51350	35926	35926	32349	32016	31881	31881	NNNNNNNTTC	18156.6	C/GC/GNNNNNNNN	3690.68
I-C	TRUE	TRUE	3	0.01	5	7	FALSE	51350	35926	35926	32349	32016	32016	32016	NNNNNNNTTC	18082.7	C/GC/GNNNNNNNN	3674.12
I-C	TRUE	TRUE	3	0.05	0	1	FALSE	51350	35926	35926	35926	28134	28131	28131	NNNNNNNTTC	17961.5	C/GC/GNNNNNNNN	3329.49
I-C	TRUE	TRUE	3	0.05	0	2	FALSE	51350	35926	35926	35926	28134	28132	28132	NNNNNNNTTC	17961.5	C/GC/GNNNNNNNN	3329.49
I-C	TRUE	TRUE	3	0.05	0	5	FALSE	51350	35926	35926	35926	28134	28134	28134	NNNNNNNTTC	17961.5	C/GC/GNNNNNNNN	3329.49
I-C	TRUE	TRUE	3	0.05	0	7	FALSE	51350	35926	35926	35926	28134	28134	28134	NNNNNNNTTC	17961.5	C/GC/GNNNNNNNN	3329.49
I-C	TRUE	TRUE	3	0.05	1	1	FALSE	51350	35926	35926	35926	29326	28718	28718	NNNNNNNTTC	18147.8	C/GC/GNNNNNNNN	3266.77
I-C	TRUE	TRUE	3	0.05	1	2	FALSE	51350	35926	35926	35926	29326	29324	29324	NNNNNNNTTC	18409.2	C/GC/GNNNNNNNN	3209.22
I-C	TRUE	TRUE	3	0.05	1	5	FALSE	51350	35926	35926	35926	29326	29326	29326	NNNNNNNTTC	18409.2	C/GC/GNNNNNNNN	3209.22
I-C	TRUE	TRUE	3	0.05	1	7	FALSE	51350	35926	35926	35926	29326	29326	29326	NNNNNNNTTC	18409.2	C/GC/GNNNNNNNN	3209.22
I-C	TRUE	TRUE	3	0.05	3	1	FALSE	51350	35926	35926	35926	33514	30514	30514	NNNNNNNTTC	18553.5	C/GC/GNNNNNNNN	3485.94
I-C	TRUE	TRUE	3	0.05	3	2	FALSE	51350	35926	35926	35926	33514	31433	31433	NNNNNNNTTC	18637.5	C/GC/GNNNNNNNN	3416.23
I-C	TRUE	TRUE	3	0.05	3	5	FALSE	51350	35926	35926	35926	33514	33514	33514	NNNNNNNTTC	19058.5	C/GC/GNNNNNNNN	3547.01
I-C	TRUE	TRUE	3	0.05	3	7	FALSE	51350	35926	35926	35926	33514	33514	33514	NNNNNNNTTC	19058.5	C/GC/GNNNNNNNN	3547.01
I-C	TRUE	TRUE	3	0.05	5	1	FALSE	51350	35926	35926	35926	34746	30801	30801	NNNNNNNTTC	18515.6	C/GC/GNNNNNNNN	3485.15
I-C	TRUE	TRUE	3	0.05	5	2	FALSE	51350	35926	35926	35926	34746	31976	31976	NNNNNNNTTC	18533.3	C/GC/GNNNNNNNN	3400.76
I-C	TRUE	TRUE	3	0.05	5	5	FALSE	51350	35926	35926	35926	34746	34529	34529	NNNNNNNTTC	18932.1	C/GC/GNNNNNNNN	3511.25
I-C	TRUE	TRUE	3	0.05	5	7	FALSE	51350	35926	35926	35926	34746	34746	34746	NNNNNNNTTC	18861.7	C/GC/GNNNNNNNN	3508.52
I-C	TRUE	TRUE	3	0.5	0	1	FALSE	51350	35926	35926	35926	28134	28131	28131	NNNNNNNTTC	17961.5	C/GC/GNNNNNNNN	3329.49
I-C	TRUE	TRUE	3	0.5	0	2	FALSE	51350	35926	35926	35926	28134	28132	28132	NNNNNNNTTC	17961.5	C/GC/GNNNNNNNN	3329.49
I-C	TRUE	TRUE	3	0.5	0	5	FALSE	51350	35926	35926	35926	28134	28134	28134	NNNNNNNTTC	17961.5	C/GC/GNNNNNNNN	3329.49
I-C	TRUE	TRUE	3	0.5	0	7	FALSE	51350	35926	35926	35926	28134	28134	28134	NNNNNNNTTC	17961.5	C/GC/GNNNNNNNN	3329.49
I-C	TRUE	TRUE	3	0.5	1	1	FALSE	51350	35926	35926	35926	29326	28718	28718	NNNNNNNTTC	18147.8	C/GC/GNNNNNNNN	3266.77
I-C	TRUE	TRUE	3	0.5	1	2	FALSE	51350	35926	35926	35926	29326	29324	29324	NNNNNNNTTC	18409.2	C/GC/GNNNNNNNN	3209.22
I-C	TRUE	TRUE	3	0.5	1	5	FALSE	51350	35926	35926	35926	29326	29326	29326	NNNNNNNTTC	18409.2	C/GC/GNNNNNNNN	3209.22
I-C	TRUE	TRUE	3	0.5	1	7	FALSE	51350	35926	35926	35926	29326	29326	29326	NNNNNNNTTC	18409.2	C/GC/GNNNNNNNN	3209.22
I-C	TRUE	TRUE	3	0.5	3	1	FALSE	51350	35926	35926	35926	33514	30514	30514	NNNNNNNTTC	18553.5	C/GC/GNNNNNNNN	3485.94
I-C	TRUE	TRUE	3	0.5	3	2	FALSE	51350	35926	35926	35926	33514	31433	31433	NNNNNNNTTC	18637.5	C/GC/GNNNNNNNN	3416.23
I-C	TRUE	TRUE	3	0.5	3	5	FALSE	51350	35926	35926	35926	33514	33514	33514	NNNNNNNTTC	19058.5	C/GC/GNNNNNNNN	3547.01
I-C	TRUE	TRUE	3	0.5	3	7	FALSE	51350	35926	35926	35926	33514	33514	33514	NNNNNNNTTC	19058.5	C/GC/GNNNNNNNN	3547.01
I-C	TRUE	TRUE	3	0.5	5	1	FALSE	51350	35926	35926	35926	34746	30801	30801	NNNNNNNTTC	18515.6	C/GC/GNNNNNNNN	3485.15
I-C	TRUE	TRUE	3	0.5	5	2	FALSE	51350	35926	35926	35926	34746	31976	31976	NNNNNNNTTC	18533.3	C/GC/GNNNNNNNN	3400.76
I-C	TRUE	TRUE	3	0.5	5	5	FALSE	51350	35926	35926	35926	34746	34529	34529	NNNNNNNTTC	18932.1	C/GC/GNNNNNNNN	3511.25
I-C	TRUE	TRUE	3	0.5	5	7	FALSE	51350	35926	35926	35926	34746	34746	34746	NNNNNNNTTC	18861.7	C/GC/GNNNNNNNN	3508.52
I-C	TRUE	TRUE	3	1	0	1	FALSE	51350	35926	35926	35926	28134	28131	28131	NNNNNNNTTC	17961.5	C/GC/GNNNNNNNN	3329.49
I-C	TRUE	TRUE	3	1	0	2	FALSE	51350	35926	35926	35926	28134	28132	28132	NNNNNNNTTC	17961.5	C/GC/GNNNNNNNN	3329.49
I-C	TRUE	TRUE	3	1	0	5	FALSE	51350	35926	35926	35926	28134	28134	28134	NNNNNNNTTC	17961.5	C/GC/GNNNNNNNN	3329.49
I-C	TRUE	TRUE	3	1	0	7	FALSE	51350	35926	35926	35926	28134	28134	28134	NNNNNNNTTC	17961.5	C/GC/GNNNNNNNN	3329.49
I-C	TRUE	TRUE	3	1	1	1	FALSE	51350	35926	35926	35926	29326	28718	28718	NNNNNNNTTC	18147.8	C/GC/GNNNNNNNN	3266.77
I-C	TRUE	TRUE	3	1	1	2	FALSE	51350	35926	35926	35926	29326	29324	29324	NNNNNNNTTC	18409.2	C/GC/GNNNNNNNN	3209.22
I-C	TRUE	TRUE	3	1	1	5	FALSE	51350	35926	35926	35926	29326	29326	29326	NNNNNNNTTC	18409.2	C/GC/GNNNNNNNN	3209.22
I-C	TRUE	TRUE	3	1	1	7	FALSE	51350	35926	35926	35926	29326	29326	29326	NNNNNNNTTC	18409.2	C/GC/GNNNNNNNN	3209.22
I-C	TRUE	TRUE	3	1	3	1	FALSE	51350	35926	35926	35926	33514	30514	30514	NNNNNNNTTC	18553.5	C/GC/GNNNNNNNN	3485.94
I-C	TRUE	TRUE	3	1	3	2	FALSE	51350	35926	35926	35926	33514	31433	31433	NNNNNNNTTC	18637.5	C/GC/GNNNNNNNN	3416.23
I-C	TRUE	TRUE	3	1	3	5	FALSE	51350	35926	35926	35926	33514	33514	33514	NNNNNNNTTC	19058.5	C/GC/GNNNNNNNN	3547.01
I-C	TRUE	TRUE	3	1	3	7	FALSE	51350	35926	35926	35926	33514	33514	33514	NNNNNNNTTC	19058.5	C/GC/GNNNNNNNN	3547.01
I-C	TRUE	TRUE	3	1	5	1	FALSE	51350	35926	35926	35926	34746	30801	30801	NNNNNNNTTC	18515.6	C/GC/GNNNNNNNN	3485.15
I-C	TRUE	TRUE	3	1	5	2	FALSE	51350	35926	35926	35926	34746	31976	31976	NNNNNNNTTC	18533.3	C/GC/GNNNNNNNN	3400.76
I-C	TRUE	TRUE	3	1	5	5	FALSE	51350	35926	35926	35926	34746	34529	34529	NNNNNNNTTC	18932.1	C/GC/GNNNNNNNN	3511.25
I-C	TRUE	TRUE	3	1	5	7	FALSE	51350	35926	35926	35926	34746	34746	34746	NNNNNNNTTC	18861.7	C/GC/GNNNNNNNN	3508.52
I-E	TRUE	TRUE	0	0.01	0	1	FALSE	191489	121870	121696	110670	100577	100577	100577	NNNNNNNAAG	73282.1	C/GNNC/GNNC/GNNG	12600.6
I-E	TRUE	TRUE	0	0.01	0	2	FALSE	191489	121870	121696	110670	100577	100577	100577	NNNNNNNAAG	73282.1	C/GNNC/GNNC/GNNG	12600.6
I-E	TRUE	TRUE	0	0.01	0	5	FALSE	191489	121870	121696	110670	100577	100577	100577	NNNNNNNAAG	73282.1	C/GNNC/GNNC/GNNG	12600.6
I-E	TRUE	TRUE	0	0.01	0	7	FALSE	191489	121870	121696	110670	100577	100577	100577	NNNNNNNAAG	73282.1	C/GNNC/GNNC/GNNG	12600.6
I-E	TRUE	TRUE	0	0.01	1	1	FALSE	191489	121870	121696	110670	106876	103828	103828	NNNNNNNAAG	74716.2	C/GNNC/GNNC/GNNG	12799.2
I-E	TRUE	TRUE	0	0.01	1	2	FALSE	191489	121870	121696	110670	106876	106876	106876	NNNNNNNAAG	76085	C/GNNC/GNNC/GNNC/G	17575.5
I-E	TRUE	TRUE	0	0.01	1	5	FALSE	191489	121870	121696	110670	106876	106876	106876	NNNNNNNAAG	76085	C/GNNC/GNNC/GNNC/G	17575.5
I-E	TRUE	TRUE	0	0.01	1	7	FALSE	191489	121870	121696	110670	106876	106876	106876	NNNNNNNAAG	76085	C/GNNC/GNNC/GNNC/G	17575.5
I-E	TRUE	TRUE	0	0.01	3	1	FALSE	191489	121870	121696	110670	110085	105395	105395	NNNNNNNAAG	75439.7	C/GNNC/GNNC/GNNG	12615.2
I-E	TRUE	TRUE	0	0.01	3	2	FALSE	191489	121870	121696	110670	110085	108464	108464	NNNNNNNAAG	76824.9	C/GNNC/GNNC/GNNC/G	17375.9
I-E	TRUE	TRUE	0	0.01	3	5	FALSE	191489	121870	121696	110670	110085	110085	110085	NNNNNNNAAG	77595.4	C/GNNC/GNNC/GNNC/G	17211.3
I-E	TRUE	TRUE	0	0.01	3	7	FALSE	191489	121870	121696	110670	110085	110085	110085	NNNNNNNAAG	77595.4	C/GNNC/GNNC/GNNC/G	17211.3
I-E	TRUE	TRUE	0	0.01	5	1	FALSE	191489	121870	121696	110670	110383	105477	105477	NNNNNNNAAG	75453.7	C/GNNC/GNNC/GNNG	12593.7
I-E	TRUE	TRUE	0	0.01	5	2	FALSE	191489	121870	121696	110670	110383	108616	108616	NNNNNNNAAG	76838.8	C/GNNC/GNNC/GNNC/G	17346.2
I-E	TRUE	TRUE	0	0.01	5	5	FALSE	191489	121870	121696	110670	110383	110338	110338	NNNNNNNAAG	77605.2	C/GNNC/GNNC/GNNC/G	17172
I-E	TRUE	TRUE	0	0.01	5	7	FALSE	191489	121870	121696	110670	110383	110383	110383	NNNNNNNAAG	77607.3	C/GNNC/GNNC/GNNC/G	17167
I-E	TRUE	TRUE	0	0.05	0	1	FALSE	191489	121870	121696	121696	103948	103948	103948	NNNNNNNAAG	74087.3	C/GNNC/GNNC/GNNG	12726.5
I-E	TRUE	TRUE	0	0.05	0	2	FALSE	191489	121870	121696	121696	103948	103948	103948	NNNNNNNAAG	74087.3	C/GNNC/GNNC/GNNG	12726.5
I-E	TRUE	TRUE	0	0.05	0	5	FALSE	191489	121870	121696	121696	103948	103948	103948	NNNNNNNAAG	74087.3	C/GNNC/GNNC/GNNG	12726.5
I-E	TRUE	TRUE	0	0.05	0	7	FALSE	191489	121870	121696	121696	103948	103948	103948	NNNNNNNAAG	74087.3	C/GNNC/GNNC/GNNG	12726.5
I-E	TRUE	TRUE	0	0.05	1	1	FALSE	191489	121870	121696	121696	110320	107255	107255	NNNNNNNAAG	75547.9	C/GNNC/GNNC/GNNC/G	17435.6
I-E	TRUE	TRUE	0	0.05	1	2	FALSE	191489	121870	121696	121696	110320	110320	110320	NNNNNNNAAG	76936.8	C/GNNC/GNNC/GNNC/G	17801.7
I-E	TRUE	TRUE	0	0.05	1	5	FALSE	191489	121870	121696	121696	110320	110320	110320	NNNNNNNAAG	76936.8	C/GNNC/GNNC/GNNC/G	17801.7
I-E	TRUE	TRUE	0	0.05	1	7	FALSE	191489	121870	121696	121696	110320	110320	110320	NNNNNNNAAG	76936.8	C/GNNC/GNNC/GNNC/G	17801.7
I-E	TRUE	TRUE	0	0.05	3	1	FALSE	191489	121870	121696	121696	117855	109767	109767	NNNNNNNAAG	76324.5	C/GNNC/GNNC/GNNC/G	17273.8
I-E	TRUE	TRUE	0	0.05	3	2	FALSE	191489	121870	121696	121696	117855	114334	114334	NNNNNNNAAG	75596.4	C/GNNC/GNNC/GNNC/G	17932.4
I-E	TRUE	TRUE	0	0.05	3	5	FALSE	191489	121870	121696	121696	117855	117855	117855	NNNNNNNAAG	75114.1	C/GNNC/GNNC/GNNC/G	18120.1
I-E	TRUE	TRUE	0	0.05	3	7	FALSE	191489	121870	121696	121696	117855	117855	117855	NNNNNNNAAG	75114.1	C/GNNC/GNNC/GNNC/G	18120.1
I-E	TRUE	TRUE	0	0.05	5	1	FALSE	191489	121870	121696	121696	120838	110145	110145	NNNNNNNAAG	76359.3	C/GNNC/GNNC/GNNC/G	17273.3
I-E	TRUE	TRUE	0	0.05	5	2	FALSE	191489	121870	121696	121696	120838	114890	114890	NNNNNNNAAG	75544.8	C/GNNC/GNNC/GNNC/G	17955.5
I-E	TRUE	TRUE	0	0.05	5	5	FALSE	191489	121870	121696	121696	120838	120680	120680	NNNNNNNAAG	74981.4	C/GNNC/GNNC/GNNC/G	18642.2
I-E	TRUE	TRUE	0	0.05	5	7	FALSE	191489	121870	121696	121696	120838	120838	120838	NNNNNNNAAG	74963.2	C/GNNC/GNNC/GNNC/G	18663.1
I-E	TRUE	TRUE	0	0.5	0	1	FALSE	191489	121870	121696	121696	103948	103948	103948	NNNNNNNAAG	74087.3	C/GNNC/GNNC/GNNG	12726.5
I-E	TRUE	TRUE	0	0.5	0	2	FALSE	191489	121870	121696	121696	103948	103948	103948	NNNNNNNAAG	74087.3	C/GNNC/GNNC/GNNG	12726.5
I-E	TRUE	TRUE	0	0.5	0	5	FALSE	191489	121870	121696	121696	103948	103948	103948	NNNNNNNAAG	74087.3	C/GNNC/GNNC/GNNG	12726.5
I-E	TRUE	TRUE	0	0.5	0	7	FALSE	191489	121870	121696	121696	103948	103948	103948	NNNNNNNAAG	74087.3	C/GNNC/GNNC/GNNG	12726.5
I-E	TRUE	TRUE	0	0.5	1	1	FALSE	191489	121870	121696	121696	110320	107255	107255	NNNNNNNAAG	75547.9	C/GNNC/GNNC/GNNC/G	17435.6
I-E	TRUE	TRUE	0	0.5	1	2	FALSE	191489	121870	121696	121696	110320	110320	110320	NNNNNNNAAG	76936.8	C/GNNC/GNNC/GNNC/G	17801.7
I-E	TRUE	TRUE	0	0.5	1	5	FALSE	191489	121870	121696	121696	110320	110320	110320	NNNNNNNAAG	76936.8	C/GNNC/GNNC/GNNC/G	17801.7
I-E	TRUE	TRUE	0	0.5	1	7	FALSE	191489	121870	121696	121696	110320	110320	110320	NNNNNNNAAG	76936.8	C/GNNC/GNNC/GNNC/G	17801.7
I-E	TRUE	TRUE	0	0.5	3	1	FALSE	191489	121870	121696	121696	117855	109767	109767	NNNNNNNAAG	76324.5	C/GNNC/GNNC/GNNC/G	17273.8
I-E	TRUE	TRUE	0	0.5	3	2	FALSE	191489	121870	121696	121696	117855	114334	114334	NNNNNNNAAG	75596.4	C/GNNC/GNNC/GNNC/G	17932.4
I-E	TRUE	TRUE	0	0.5	3	5	FALSE	191489	121870	121696	121696	117855	117855	117855	NNNNNNNAAG	75114.1	C/GNNC/GNNC/GNNC/G	18120.1
I-E	TRUE	TRUE	0	0.5	3	7	FALSE	191489	121870	121696	121696	117855	117855	117855	NNNNNNNAAG	75114.1	C/GNNC/GNNC/GNNC/G	18120.1
I-E	TRUE	TRUE	0	0.5	5	1	FALSE	191489	121870	121696	121696	120838	110145	110145	NNNNNNNAAG	76359.3	C/GNNC/GNNC/GNNC/G	17273.3
I-E	TRUE	TRUE	0	0.5	5	2	FALSE	191489	121870	121696	121696	120838	114890	114890	NNNNNNNAAG	75544.8	C/GNNC/GNNC/GNNC/G	17955.5
I-E	TRUE	TRUE	0	0.5	5	5	FALSE	191489	121870	121696	121696	120838	120680	120680	NNNNNNNAAG	74981.4	C/GNNC/GNNC/GNNC/G	18642.2
I-E	TRUE	TRUE	0	0.5	5	7	FALSE	191489	121870	121696	121696	120838	120838	120838	NNNNNNNAAG	74963.2	C/GNNC/GNNC/GNNC/G	18663.1
I-E	TRUE	TRUE	0	1	0	1	FALSE	191489	121870	121696	121696	103948	103948	103948	NNNNNNNAAG	74087.3	C/GNNC/GNNC/GNNG	12726.5
I-E	TRUE	TRUE	0	1	0	2	FALSE	191489	121870	121696	121696	103948	103948	103948	NNNNNNNAAG	74087.3	C/GNNC/GNNC/GNNG	12726.5
I-E	TRUE	TRUE	0	1	0	5	FALSE	191489	121870	121696	121696	103948	103948	103948	NNNNNNNAAG	74087.3	C/GNNC/GNNC/GNNG	12726.5
I-E	TRUE	TRUE	0	1	0	7	FALSE	191489	121870	121696	121696	103948	103948	103948	NNNNNNNAAG	74087.3	C/GNNC/GNNC/GNNG	12726.5
I-E	TRUE	TRUE	0	1	1	1	FALSE	191489	121870	121696	121696	110320	107255	107255	NNNNNNNAAG	75547.9	C/GNNC/GNNC/GNNC/G	17435.6
I-E	TRUE	TRUE	0	1	1	2	FALSE	191489	121870	121696	121696	110320	110320	110320	NNNNNNNAAG	76936.8	C/GNNC/GNNC/GNNC/G	17801.7
I-E	TRUE	TRUE	0	1	1	5	FALSE	191489	121870	121696	121696	110320	110320	110320	NNNNNNNAAG	76936.8	C/GNNC/GNNC/GNNC/G	17801.7
I-E	TRUE	TRUE	0	1	1	7	FALSE	191489	121870	121696	121696	110320	110320	110320	NNNNNNNAAG	76936.8	C/GNNC/GNNC/GNNC/G	17801.7
I-E	TRUE	TRUE	0	1	3	1	FALSE	191489	121870	121696	121696	117855	109767	109767	NNNNNNNAAG	76324.5	C/GNNC/GNNC/GNNC/G	17273.8
I-E	TRUE	TRUE	0	1	3	2	FALSE	191489	121870	121696	121696	117855	114334	114334	NNNNNNNAAG	75596.4	C/GNNC/GNNC/GNNC/G	17932.4
I-E	TRUE	TRUE	0	1	3	5	FALSE	191489	121870	121696	121696	117855	117855	117855	NNNNNNNAAG	75114.1	C/GNNC/GNNC/GNNC/G	18120.1
I-E	TRUE	TRUE	0	1	3	7	FALSE	191489	121870	121696	121696	117855	117855	117855	NNNNNNNAAG	75114.1	C/GNNC/GNNC/GNNC/G	18120.1
I-E	TRUE	TRUE	0	1	5	1	FALSE	191489	121870	121696	121696	120838	110145	110145	NNNNNNNAAG	76359.3	C/GNNC/GNNC/GNNC/G	17273.3
I-E	TRUE	TRUE	0	1	5	2	FALSE	191489	121870	121696	121696	120838	114890	114890	NNNNNNNAAG	75544.8	C/GNNC/GNNC/GNNC/G	17955.5
I-E	TRUE	TRUE	0	1	5	5	FALSE	191489	121870	121696	121696	120838	120680	120680	NNNNNNNAAG	74981.4	C/GNNC/GNNC/GNNC/G	18642.2
I-E	TRUE	TRUE	0	1	5	7	FALSE	191489	121870	121696	121696	120838	120838	120838	NNNNNNNAAG	74963.2	C/GNNC/GNNC/GNNC/G	18663.1
I-E	TRUE	TRUE	1	0.01	0	1	FALSE	191489	121870	121870	110774	100681	100681	100681	NNNNNNNAAG	73260.1	C/GNNC/GNNC/GNNG	12595
I-E	TRUE	TRUE	1	0.01	0	2	FALSE	191489	121870	121870	110774	100681	100681	100681	NNNNNNNAAG	73260.1	C/GNNC/GNNC/GNNG	12595
I-E	TRUE	TRUE	1	0.01	0	5	FALSE	191489	121870	121870	110774	100681	100681	100681	NNNNNNNAAG	73260.1	C/GNNC/GNNC/GNNG	12595
I-E	TRUE	TRUE	1	0.01	0	7	FALSE	191489	121870	121870	110774	100681	100681	100681	NNNNNNNAAG	73260.1	C/GNNC/GNNC/GNNG	12595
I-E	TRUE	TRUE	1	0.01	1	1	FALSE	191489	121870	121870	110774	106980	103932	103932	NNNNNNNAAG	74695.8	C/GNNC/GNNC/GNNG	12794.1
I-E	TRUE	TRUE	1	0.01	1	2	FALSE	191489	121870	121870	110774	106980	106980	106980	NNNNNNNAAG	76066.2	C/GNNC/GNNC/GNNC/G	17572.7
I-E	TRUE	TRUE	1	0.01	1	5	FALSE	191489	121870	121870	110774	106980	106980	106980	NNNNNNNAAG	76066.2	C/GNNC/GNNC/GNNC/G	17572.7
I-E	TRUE	TRUE	1	0.01	1	7	FALSE	191489	121870	121870	110774	106980	106980	106980	NNNNNNNAAG	76066.2	C/GNNC/GNNC/GNNC/G	17572.7
I-E	TRUE	TRUE	1	0.01	3	1	FALSE	191489	121870	121870	110774	110189	105499	105499	NNNNNNNAAG	75420.1	C/GNNC/GNNC/GNNG	12611.2
I-E	TRUE	TRUE	1	0.01	3	2	FALSE	191489	121870	121870	110774	110189	108568	108568	NNNNNNNAAG	76806.9	C/GNNC/GNNC/GNNC/G	17374.4
I-E	TRUE	TRUE	1	0.01	3	5	FALSE	191489	121870	121870	110774	110189	110189	110189	NNNNNNNAAG	77578.3	C/GNNC/GNNC/GNNC/G	17210.9
I-E	TRUE	TRUE	1	0.01	3	7	FALSE	191489	121870	121870	110774	110189	110189	110189	NNNNNNNAAG	77578.3	C/GNNC/GNNC/GNNC/G	17210.9
I-E	TRUE	TRUE	1	0.01	5	1	FALSE	191489	121870	121870	110774	110487	105581	105581	NNNNNNNAAG	75434.1	C/GNNC/GNNC/GNNG	12589.7
I-E	TRUE	TRUE	1	0.01	5	2	FALSE	191489	121870	121870	110774	110487	108720	108720	NNNNNNNAAG	76820.8	C/GNNC/GNNC/GNNC/G	17344.8
I-E	TRUE	TRUE	1	0.01	5	5	FALSE	191489	121870	121870	110774	110487	110442	110442	NNNNNNNAAG	77588.1	C/GNNC/GNNC/GNNC/G	17171.6
I-E	TRUE	TRUE	1	0.01	5	7	FALSE	191489	121870	121870	110774	110487	110487	110487	NNNNNNNAAG	77590.2	C/GNNC/GNNC/GNNC/G	17166.7
I-E	TRUE	TRUE	1	0.05	0	1	FALSE	191489	121870	121870	121870	104071	104063	104063	NNNNNNNAAG	74065	C/GNNC/GNNC/GNNG	12722.6
I-E	TRUE	TRUE	1	0.05	0	2	FALSE	191489	121870	121870	121870	104071	104071	104071	NNNNNNNAAG	74061	C/GNNC/GNNC/GNNG	12723.5
I-E	TRUE	TRUE	1	0.05	0	5	FALSE	191489	121870	121870	121870	104071	104071	104071	NNNNNNNAAG	74061	C/GNNC/GNNC/GNNG	12723.5
I-E	TRUE	TRUE	1	0.05	0	7	FALSE	191489	121870	121870	121870	104071	104071	104071	NNNNNNNAAG	74061	C/GNNC/GNNC/GNNG	12723.5
I-E	TRUE	TRUE	1	0.05	1	1	FALSE	191489	121870	121870	121870	110482	107380	107380	NNNNNNNAAG	75522	C/GNNC/GNNC/GNNC/G	17436.1
I-E	TRUE	TRUE	1	0.05	1	2	FALSE	191489	121870	121870	121870	110482	110481	110481	NNNNNNNAAG	76899	C/GNNC/GNNC/GNNC/G	17808.4
I-E	TRUE	TRUE	1	0.05	1	5	FALSE	191489	121870	121870	121870	110482	110482	110482	NNNNNNNAAG	76898.6	C/GNNC/GNNC/GNNC/G	17808.6
I-E	TRUE	TRUE	1	0.05	1	7	FALSE	191489	121870	121870	121870	110482	110482	110482	NNNNNNNAAG	76898.6	C/GNNC/GNNC/GNNC/G	17808.6
I-E	TRUE	TRUE	1	0.05	3	1	FALSE	191489	121870	121870	121870	118029	109899	109899	NNNNNNNAAG	76298.6	C/GNNC/GNNC/GNNC/G	17276.4
I-E	TRUE	TRUE	1	0.05	3	2	FALSE	191489	121870	121870	121870	118029	114502	114502	NNNNNNNAAG	75566	C/GNNC/GNNC/GNNC/G	17941.1
I-E	TRUE	TRUE	1	0.05	3	5	FALSE	191489	121870	121870	121870	118029	118029	118029	NNNNNNNAAG	75086.9	C/GNNC/GNNC/GNNC/G	18130.8
I-E	TRUE	TRUE	1	0.05	3	7	FALSE	191489	121870	121870	121870	118029	118029	118029	NNNNNNNAAG	75086.9	C/GNNC/GNNC/GNNC/G	18130.8
I-E	TRUE	TRUE	1	0.05	5	1	FALSE	191489	121870	121870	121870	121012	110277	110277	NNNNNNNAAG	76333.5	C/GNNC/GNNC/GNNC/G	17276
I-E	TRUE	TRUE	1	0.05	5	2	FALSE	191489	121870	121870	121870	121012	115058	115058	NNNNNNNAAG	75514.8	C/GNNC/GNNC/GNNC/G	17964.3
I-E	TRUE	TRUE	1	0.05	5	5	FALSE	191489	121870	121870	121870	121012	120854	120854	NNNNNNNAAG	74957.7	C/GNNC/GNNC/GNNC/G	18653.4
I-E	TRUE	TRUE	1	0.05	5	7	FALSE	191489	121870	121870	121870	121012	121012	121012	NNNNNNNAAG	74939.6	C/GNNC/GNNC/GNNC/G	18674.4
I-E	TRUE	TRUE	1	0.5	0	1	FALSE	191489	121870	121870	121870	104071	104063	104063	NNNNNNNAAG	74065	C/GNNC/GNNC/GNNG	12722.6
I-E	TRUE	TRUE	1	0.5	0	2	FALSE	191489	121870	121870	121870	104071	104071	104071	NNNNNNNAAG	74061	C/GNNC/GNNC/GNNG	12723.5
I-E	TRUE	TRUE	1	0.5	0	5	FALSE	191489	121870	121870	121870	104071	104071	104071	NNNNNNNAAG	74061	C/GNNC/GNNC/GNNG	12723.5
I-E	TRUE	TRUE	1	0.5	0	7	FALSE	191489	121870	121870	121870	104071	104071	104071	NNNNNNNAAG	74061	C/GNNC/GNNC/GNNG	12723.5
I-E	TRUE	TRUE	1	0.5	1	1	FALSE	191489	121870	121870	121870	110482	107380	107380	NNNNNNNAAG	75522	C/GNNC/GNNC/GNNC/G	17436.1
I-E	TRUE	TRUE	1	0.5	1	2	FALSE	191489	121870	121870	121870	110482	110481	110481	NNNNNNNAAG	76899	C/GNNC/GNNC/GNNC/G	17808.4
I-E	TRUE	TRUE	1	0.5	1	5	FALSE	191489	121870	121870	121870	110482	110482	110482	NNNNNNNAAG	76898.6	C/GNNC/GNNC/GNNC/G	17808.6
I-E	TRUE	TRUE	1	0.5	1	7	FALSE	191489	121870	121870	121870	110482	110482	110482	NNNNNNNAAG	76898.6	C/GNNC/GNNC/GNNC/G	17808.6
I-E	TRUE	TRUE	1	0.5	3	1	FALSE	191489	121870	121870	121870	118029	109899	109899	NNNNNNNAAG	76298.6	C/GNNC/GNNC/GNNC/G	17276.4
I-E	TRUE	TRUE	1	0.5	3	2	FALSE	191489	121870	121870	121870	118029	114502	114502	NNNNNNNAAG	75566	C/GNNC/GNNC/GNNC/G	17941.1
I-E	TRUE	TRUE	1	0.5	3	5	FALSE	191489	121870	121870	121870	118029	118029	118029	NNNNNNNAAG	75086.9	C/GNNC/GNNC/GNNC/G	18130.8
I-E	TRUE	TRUE	1	0.5	3	7	FALSE	191489	121870	121870	121870	118029	118029	118029	NNNNNNNAAG	75086.9	C/GNNC/GNNC/GNNC/G	18130.8
I-E	TRUE	TRUE	1	0.5	5	1	FALSE	191489	121870	121870	121870	121012	110277	110277	NNNNNNNAAG	76333.5	C/GNNC/GNNC/GNNC/G	17276
I-E	TRUE	TRUE	1	0.5	5	2	FALSE	191489	121870	121870	121870	121012	115058	115058	NNNNNNNAAG	75514.8	C/GNNC/GNNC/GNNC/G	17964.3
I-E	TRUE	TRUE	1	0.5	5	5	FALSE	191489	121870	121870	121870	121012	120854	120854	NNNNNNNAAG	74957.7	C/GNNC/GNNC/GNNC/G	18653.4
I-E	TRUE	TRUE	1	0.5	5	7	FALSE	191489	121870	121870	121870	121012	121012	121012	NNNNNNNAAG	74939.6	C/GNNC/GNNC/GNNC/G	18674.4
I-E	TRUE	TRUE	1	1	0	1	FALSE	191489	121870	121870	121870	104071	104063	104063	NNNNNNNAAG	74065	C/GNNC/GNNC/GNNG	12722.6
I-E	TRUE	TRUE	1	1	0	2	FALSE	191489	121870	121870	121870	104071	104071	104071	NNNNNNNAAG	74061	C/GNNC/GNNC/GNNG	12723.5
I-E	TRUE	TRUE	1	1	0	5	FALSE	191489	121870	121870	121870	104071	104071	104071	NNNNNNNAAG	74061	C/GNNC/GNNC/GNNG	12723.5
I-E	TRUE	TRUE	1	1	0	7	FALSE	191489	121870	121870	121870	104071	104071	104071	NNNNNNNAAG	74061	C/GNNC/GNNC/GNNG	12723.5
I-E	TRUE	TRUE	1	1	1	1	FALSE	191489	121870	121870	121870	110482	107380	107380	NNNNNNNAAG	75522	C/GNNC/GNNC/GNNC/G	17436.1
I-E	TRUE	TRUE	1	1	1	2	FALSE	191489	121870	121870	121870	110482	110481	110481	NNNNNNNAAG	76899	C/GNNC/GNNC/GNNC/G	17808.4
I-E	TRUE	TRUE	1	1	1	5	FALSE	191489	121870	121870	121870	110482	110482	110482	NNNNNNNAAG	76898.6	C/GNNC/GNNC/GNNC/G	17808.6
I-E	TRUE	TRUE	1	1	1	7	FALSE	191489	121870	121870	121870	110482	110482	110482	NNNNNNNAAG	76898.6	C/GNNC/GNNC/GNNC/G	17808.6
I-E	TRUE	TRUE	1	1	3	1	FALSE	191489	121870	121870	121870	118029	109899	109899	NNNNNNNAAG	76298.6	C/GNNC/GNNC/GNNC/G	17276.4
I-E	TRUE	TRUE	1	1	3	2	FALSE	191489	121870	121870	121870	118029	114502	114502	NNNNNNNAAG	75566	C/GNNC/GNNC/GNNC/G	17941.1
I-E	TRUE	TRUE	1	1	3	5	FALSE	191489	121870	121870	121870	118029	118029	118029	NNNNNNNAAG	75086.9	C/GNNC/GNNC/GNNC/G	18130.8
I-E	TRUE	TRUE	1	1	3	7	FALSE	191489	121870	121870	121870	118029	118029	118029	NNNNNNNAAG	75086.9	C/GNNC/GNNC/GNNC/G	18130.8
I-E	TRUE	TRUE	1	1	5	1	FALSE	191489	121870	121870	121870	121012	110277	110277	NNNNNNNAAG	76333.5	C/GNNC/GNNC/GNNC/G	17276
I-E	TRUE	TRUE	1	1	5	2	FALSE	191489	121870	121870	121870	121012	115058	115058	NNNNNNNAAG	75514.8	C/GNNC/GNNC/GNNC/G	17964.3
I-E	TRUE	TRUE	1	1	5	5	FALSE	191489	121870	121870	121870	121012	120854	120854	NNNNNNNAAG	74957.7	C/GNNC/GNNC/GNNC/G	18653.4
I-E	TRUE	TRUE	1	1	5	7	FALSE	191489	121870	121870	121870	121012	121012	121012	NNNNNNNAAG	74939.6	C/GNNC/GNNC/GNNC/G	18674.4
I-E	TRUE	TRUE	2	0.01	0	1	FALSE	191489	121870	121870	110774	100681	100681	100681	NNNNNNNAAG	73260.1	C/GNNC/GNNC/GNNG	12595
I-E	TRUE	TRUE	2	0.01	0	2	FALSE	191489	121870	121870	110774	100681	100681	100681	NNNNNNNAAG	73260.1	C/GNNC/GNNC/GNNG	12595
I-E	TRUE	TRUE	2	0.01	0	5	FALSE	191489	121870	121870	110774	100681	100681	100681	NNNNNNNAAG	73260.1	C/GNNC/GNNC/GNNG	12595
I-E	TRUE	TRUE	2	0.01	0	7	FALSE	191489	121870	121870	110774	100681	100681	100681	NNNNNNNAAG	73260.1	C/GNNC/GNNC/GNNG	12595
I-E	TRUE	TRUE	2	0.01	1	1	FALSE	191489	121870	121870	110774	106980	103932	103932	NNNNNNNAAG	74695.8	C/GNNC/GNNC/GNNG	12794.1
I-E	TRUE	TRUE	2	0.01	1	2	FALSE	191489	121870	121870	110774	106980	106980	106980	NNNNNNNAAG	76066.2	C/GNNC/GNNC/GNNC/G	17572.7
I-E	TRUE	TRUE	2	0.01	1	5	FALSE	191489	121870	121870	110774	106980	106980	106980	NNNNNNNAAG	76066.2	C/GNNC/GNNC/GNNC/G	17572.7
I-E	TRUE	TRUE	2	0.01	1	7	FALSE	191489	121870	121870	110774	106980	106980	106980	NNNNNNNAAG	76066.2	C/GNNC/GNNC/GNNC/G	17572.7
I-E	TRUE	TRUE	2	0.01	3	1	FALSE	191489	121870	121870	110774	110189	105499	105499	NNNNNNNAAG	75420.1	C/GNNC/GNNC/GNNG	12611.2
I-E	TRUE	TRUE	2	0.01	3	2	FALSE	191489	121870	121870	110774	110189	108568	108568	NNNNNNNAAG	76806.9	C/GNNC/GNNC/GNNC/G	17374.4
I-E	TRUE	TRUE	2	0.01	3	5	FALSE	191489	121870	121870	110774	110189	110189	110189	NNNNNNNAAG	77578.3	C/GNNC/GNNC/GNNC/G	17210.9
I-E	TRUE	TRUE	2	0.01	3	7	FALSE	191489	121870	121870	110774	110189	110189	110189	NNNNNNNAAG	77578.3	C/GNNC/GNNC/GNNC/G	17210.9
I-E	TRUE	TRUE	2	0.01	5	1	FALSE	191489	121870	121870	110774	110487	105581	105581	NNNNNNNAAG	75434.1	C/GNNC/GNNC/GNNG	12589.7
I-E	TRUE	TRUE	2	0.01	5	2	FALSE	191489	121870	121870	110774	110487	108720	108720	NNNNNNNAAG	76820.8	C/GNNC/GNNC/GNNC/G	17344.8
I-E	TRUE	TRUE	2	0.01	5	5	FALSE	191489	121870	121870	110774	110487	110442	110442	NNNNNNNAAG	77588.1	C/GNNC/GNNC/GNNC/G	17171.6
I-E	TRUE	TRUE	2	0.01	5	7	FALSE	191489	121870	121870	110774	110487	110487	110487	NNNNNNNAAG	77590.2	C/GNNC/GNNC/GNNC/G	17166.7
I-E	TRUE	TRUE	2	0.05	0	1	FALSE	191489	121870	121870	121870	104071	104063	104063	NNNNNNNAAG	74065	C/GNNC/GNNC/GNNG	12722.6
I-E	TRUE	TRUE	2	0.05	0	2	FALSE	191489	121870	121870	121870	104071	104071	104071	NNNNNNNAAG	74061	C/GNNC/GNNC/GNNG	12723.5
I-E	TRUE	TRUE	2	0.05	0	5	FALSE	191489	121870	121870	121870	104071	104071	104071	NNNNNNNAAG	74061	C/GNNC/GNNC/GNNG	12723.5
I-E	TRUE	TRUE	2	0.05	0	7	FALSE	191489	121870	121870	121870	104071	104071	104071	NNNNNNNAAG	74061	C/GNNC/GNNC/GNNG	12723.5
I-E	TRUE	TRUE	2	0.05	1	1	FALSE	191489	121870	121870	121870	110482	107380	107380	NNNNNNNAAG	75522	C/GNNC/GNNC/GNNC/G	17436.1
I-E	TRUE	TRUE	2	0.05	1	2	FALSE	191489	121870	121870	121870	110482	110481	110481	NNNNNNNAAG	76899	C/GNNC/GNNC/GNNC/G	17808.4
I-E	TRUE	TRUE	2	0.05	1	5	FALSE	191489	121870	121870	121870	110482	110482	110482	NNNNNNNAAG	76898.6	C/GNNC/GNNC/GNNC/G	17808.6
I-E	TRUE	TRUE	2	0.05	1	7	FALSE	191489	121870	121870	121870	110482	110482	110482	NNNNNNNAAG	76898.6	C/GNNC/GNNC/GNNC/G	17808.6
I-E	TRUE	TRUE	2	0.05	3	1	FALSE	191489	121870	121870	121870	118029	109899	109899	NNNNNNNAAG	76298.6	C/GNNC/GNNC/GNNC/G	17276.4
I-E	TRUE	TRUE	2	0.05	3	2	FALSE	191489	121870	121870	121870	118029	114502	114502	NNNNNNNAAG	75566	C/GNNC/GNNC/GNNC/G	17941.1
I-E	TRUE	TRUE	2	0.05	3	5	FALSE	191489	121870	121870	121870	118029	118029	118029	NNNNNNNAAG	75086.9	C/GNNC/GNNC/GNNC/G	18130.8
I-E	TRUE	TRUE	2	0.05	3	7	FALSE	191489	121870	121870	121870	118029	118029	118029	NNNNNNNAAG	75086.9	C/GNNC/GNNC/GNNC/G	18130.8
I-E	TRUE	TRUE	2	0.05	5	1	FALSE	191489	121870	121870	121870	121012	110277	110277	NNNNNNNAAG	76333.5	C/GNNC/GNNC/GNNC/G	17276
I-E	TRUE	TRUE	2	0.05	5	2	FALSE	191489	121870	121870	121870	121012	115058	115058	NNNNNNNAAG	75514.8	C/GNNC/GNNC/GNNC/G	17964.3
I-E	TRUE	TRUE	2	0.05	5	5	FALSE	191489	121870	121870	121870	121012	120854	120854	NNNNNNNAAG	74957.7	C/GNNC/GNNC/GNNC/G	18653.4
I-E	TRUE	TRUE	2	0.05	5	7	FALSE	191489	121870	121870	121870	121012	121012	121012	NNNNNNNAAG	74939.6	C/GNNC/GNNC/GNNC/G	18674.4
I-E	TRUE	TRUE	2	0.5	0	1	FALSE	191489	121870	121870	121870	104071	104063	104063	NNNNNNNAAG	74065	C/GNNC/GNNC/GNNG	12722.6
I-E	TRUE	TRUE	2	0.5	0	2	FALSE	191489	121870	121870	121870	104071	104071	104071	NNNNNNNAAG	74061	C/GNNC/GNNC/GNNG	12723.5
I-E	TRUE	TRUE	2	0.5	0	5	FALSE	191489	121870	121870	121870	104071	104071	104071	NNNNNNNAAG	74061	C/GNNC/GNNC/GNNG	12723.5
I-E	TRUE	TRUE	2	0.5	0	7	FALSE	191489	121870	121870	121870	104071	104071	104071	NNNNNNNAAG	74061	C/GNNC/GNNC/GNNG	12723.5
I-E	TRUE	TRUE	2	0.5	1	1	FALSE	191489	121870	121870	121870	110482	107380	107380	NNNNNNNAAG	75522	C/GNNC/GNNC/GNNC/G	17436.1
I-E	TRUE	TRUE	2	0.5	1	2	FALSE	191489	121870	121870	121870	110482	110481	110481	NNNNNNNAAG	76899	C/GNNC/GNNC/GNNC/G	17808.4
I-E	TRUE	TRUE	2	0.5	1	5	FALSE	191489	121870	121870	121870	110482	110482	110482	NNNNNNNAAG	76898.6	C/GNNC/GNNC/GNNC/G	17808.6
I-E	TRUE	TRUE	2	0.5	1	7	FALSE	191489	121870	121870	121870	110482	110482	110482	NNNNNNNAAG	76898.6	C/GNNC/GNNC/GNNC/G	17808.6
I-E	TRUE	TRUE	2	0.5	3	1	FALSE	191489	121870	121870	121870	118029	109899	109899	NNNNNNNAAG	76298.6	C/GNNC/GNNC/GNNC/G	17276.4
I-E	TRUE	TRUE	2	0.5	3	2	FALSE	191489	121870	121870	121870	118029	114502	114502	NNNNNNNAAG	75566	C/GNNC/GNNC/GNNC/G	17941.1
I-E	TRUE	TRUE	2	0.5	3	5	FALSE	191489	121870	121870	121870	118029	118029	118029	NNNNNNNAAG	75086.9	C/GNNC/GNNC/GNNC/G	18130.8
I-E	TRUE	TRUE	2	0.5	3	7	FALSE	191489	121870	121870	121870	118029	118029	118029	NNNNNNNAAG	75086.9	C/GNNC/GNNC/GNNC/G	18130.8
I-E	TRUE	TRUE	2	0.5	5	1	FALSE	191489	121870	121870	121870	121012	110277	110277	NNNNNNNAAG	76333.5	C/GNNC/GNNC/GNNC/G	17276
I-E	TRUE	TRUE	2	0.5	5	2	FALSE	191489	121870	121870	121870	121012	115058	115058	NNNNNNNAAG	75514.8	C/GNNC/GNNC/GNNC/G	17964.3
I-E	TRUE	TRUE	2	0.5	5	5	FALSE	191489	121870	121870	121870	121012	120854	120854	NNNNNNNAAG	74957.7	C/GNNC/GNNC/GNNC/G	18653.4
I-E	TRUE	TRUE	2	0.5	5	7	FALSE	191489	121870	121870	121870	121012	121012	121012	NNNNNNNAAG	74939.6	C/GNNC/GNNC/GNNC/G	18674.4
I-E	TRUE	TRUE	2	1	0	1	FALSE	191489	121870	121870	121870	104071	104063	104063	NNNNNNNAAG	74065	C/GNNC/GNNC/GNNG	12722.6
I-E	TRUE	TRUE	2	1	0	2	FALSE	191489	121870	121870	121870	104071	104071	104071	NNNNNNNAAG	74061	C/GNNC/GNNC/GNNG	12723.5
I-E	TRUE	TRUE	2	1	0	5	FALSE	191489	121870	121870	121870	104071	104071	104071	NNNNNNNAAG	74061	C/GNNC/GNNC/GNNG	12723.5
I-E	TRUE	TRUE	2	1	0	7	FALSE	191489	121870	121870	121870	104071	104071	104071	NNNNNNNAAG	74061	C/GNNC/GNNC/GNNG	12723.5
I-E	TRUE	TRUE	2	1	1	1	FALSE	191489	121870	121870	121870	110482	107380	107380	NNNNNNNAAG	75522	C/GNNC/GNNC/GNNC/G	17436.1
I-E	TRUE	TRUE	2	1	1	2	FALSE	191489	121870	121870	121870	110482	110481	110481	NNNNNNNAAG	76899	C/GNNC/GNNC/GNNC/G	17808.4
I-E	TRUE	TRUE	2	1	1	5	FALSE	191489	121870	121870	121870	110482	110482	110482	NNNNNNNAAG	76898.6	C/GNNC/GNNC/GNNC/G	17808.6
I-E	TRUE	TRUE	2	1	1	7	FALSE	191489	121870	121870	121870	110482	110482	110482	NNNNNNNAAG	76898.6	C/GNNC/GNNC/GNNC/G	17808.6
I-E	TRUE	TRUE	2	1	3	1	FALSE	191489	121870	121870	121870	118029	109899	109899	NNNNNNNAAG	76298.6	C/GNNC/GNNC/GNNC/G	17276.4
I-E	TRUE	TRUE	2	1	3	2	FALSE	191489	121870	121870	121870	118029	114502	114502	NNNNNNNAAG	75566	C/GNNC/GNNC/GNNC/G	17941.1
I-E	TRUE	TRUE	2	1	3	5	FALSE	191489	121870	121870	121870	118029	118029	118029	NNNNNNNAAG	75086.9	C/GNNC/GNNC/GNNC/G	18130.8
I-E	TRUE	TRUE	2	1	3	7	FALSE	191489	121870	121870	121870	118029	118029	118029	NNNNNNNAAG	75086.9	C/GNNC/GNNC/GNNC/G	18130.8
I-E	TRUE	TRUE	2	1	5	1	FALSE	191489	121870	121870	121870	121012	110277	110277	NNNNNNNAAG	76333.5	C/GNNC/GNNC/GNNC/G	17276
I-E	TRUE	TRUE	2	1	5	2	FALSE	191489	121870	121870	121870	121012	115058	115058	NNNNNNNAAG	75514.8	C/GNNC/GNNC/GNNC/G	17964.3
I-E	TRUE	TRUE	2	1	5	5	FALSE	191489	121870	121870	121870	121012	120854	120854	NNNNNNNAAG	74957.7	C/GNNC/GNNC/GNNC/G	18653.4
I-E	TRUE	TRUE	2	1	5	7	FALSE	191489	121870	121870	121870	121012	121012	121012	NNNNNNNAAG	74939.6	C/GNNC/GNNC/GNNC/G	18674.4
I-E	TRUE	TRUE	3	0.01	0	1	FALSE	191489	121870	121870	110774	100681	100681	100681	NNNNNNNAAG	73260.1	C/GNNC/GNNC/GNNG	12595
I-E	TRUE	TRUE	3	0.01	0	2	FALSE	191489	121870	121870	110774	100681	100681	100681	NNNNNNNAAG	73260.1	C/GNNC/GNNC/GNNG	12595
I-E	TRUE	TRUE	3	0.01	0	5	FALSE	191489	121870	121870	110774	100681	100681	100681	NNNNNNNAAG	73260.1	C/GNNC/GNNC/GNNG	12595
I-E	TRUE	TRUE	3	0.01	0	7	FALSE	191489	121870	121870	110774	100681	100681	100681	NNNNNNNAAG	73260.1	C/GNNC/GNNC/GNNG	12595
I-E	TRUE	TRUE	3	0.01	1	1	FALSE	191489	121870	121870	110774	106980	103932	103932	NNNNNNNAAG	74695.8	C/GNNC/GNNC/GNNG	12794.1
I-E	TRUE	TRUE	3	0.01	1	2	FALSE	191489	121870	121870	110774	106980	106980	106980	NNNNNNNAAG	76066.2	C/GNNC/GNNC/GNNC/G	17572.7
I-E	TRUE	TRUE	3	0.01	1	5	FALSE	191489	121870	121870	110774	106980	106980	106980	NNNNNNNAAG	76066.2	C/GNNC/GNNC/GNNC/G	17572.7
I-E	TRUE	TRUE	3	0.01	1	7	FALSE	191489	121870	121870	110774	106980	106980	106980	NNNNNNNAAG	76066.2	C/GNNC/GNNC/GNNC/G	17572.7
I-E	TRUE	TRUE	3	0.01	3	1	FALSE	191489	121870	121870	110774	110189	105499	105499	NNNNNNNAAG	75420.1	C/GNNC/GNNC/GNNG	12611.2
I-E	TRUE	TRUE	3	0.01	3	2	FALSE	191489	121870	121870	110774	110189	108568	108568	NNNNNNNAAG	76806.9	C/GNNC/GNNC/GNNC/G	17374.4
I-E	TRUE	TRUE	3	0.01	3	5	FALSE	191489	121870	121870	110774	110189	110189	110189	NNNNNNNAAG	77578.3	C/GNNC/GNNC/GNNC/G	17210.9
I-E	TRUE	TRUE	3	0.01	3	7	FALSE	191489	121870	121870	110774	110189	110189	110189	NNNNNNNAAG	77578.3	C/GNNC/GNNC/GNNC/G	17210.9
I-E	TRUE	TRUE	3	0.01	5	1	FALSE	191489	121870	121870	110774	110487	105581	105581	NNNNNNNAAG	75434.1	C/GNNC/GNNC/GNNG	12589.7
I-E	TRUE	TRUE	3	0.01	5	2	FALSE	191489	121870	121870	110774	110487	108720	108720	NNNNNNNAAG	76820.8	C/GNNC/GNNC/GNNC/G	17344.8
I-E	TRUE	TRUE	3	0.01	5	5	FALSE	191489	121870	121870	110774	110487	110442	110442	NNNNNNNAAG	77588.1	C/GNNC/GNNC/GNNC/G	17171.6
I-E	TRUE	TRUE	3	0.01	5	7	FALSE	191489	121870	121870	110774	110487	110487	110487	NNNNNNNAAG	77590.2	C/GNNC/GNNC/GNNC/G	17166.7
I-E	TRUE	TRUE	3	0.05	0	1	FALSE	191489	121870	121870	121870	104071	104063	104063	NNNNNNNAAG	74065	C/GNNC/GNNC/GNNG	12722.6
I-E	TRUE	TRUE	3	0.05	0	2	FALSE	191489	121870	121870	121870	104071	104071	104071	NNNNNNNAAG	74061	C/GNNC/GNNC/GNNG	12723.5
I-E	TRUE	TRUE	3	0.05	0	5	FALSE	191489	121870	121870	121870	104071	104071	104071	NNNNNNNAAG	74061	C/GNNC/GNNC/GNNG	12723.5
I-E	TRUE	TRUE	3	0.05	0	7	FALSE	191489	121870	121870	121870	104071	104071	104071	NNNNNNNAAG	74061	C/GNNC/GNNC/GNNG	12723.5
I-E	TRUE	TRUE	3	0.05	1	1	FALSE	191489	121870	121870	121870	110482	107380	107380	NNNNNNNAAG	75522	C/GNNC/GNNC/GNNC/G	17436.1
I-E	TRUE	TRUE	3	0.05	1	2	FALSE	191489	121870	121870	121870	110482	110481	110481	NNNNNNNAAG	76899	C/GNNC/GNNC/GNNC/G	17808.4
I-E	TRUE	TRUE	3	0.05	1	5	FALSE	191489	121870	121870	121870	110482	110482	110482	NNNNNNNAAG	76898.6	C/GNNC/GNNC/GNNC/G	17808.6
I-E	TRUE	TRUE	3	0.05	1	7	FALSE	191489	121870	121870	121870	110482	110482	110482	NNNNNNNAAG	76898.6	C/GNNC/GNNC/GNNC/G	17808.6
I-E	TRUE	TRUE	3	0.05	3	1	FALSE	191489	121870	121870	121870	118029	109899	109899	NNNNNNNAAG	76298.6	C/GNNC/GNNC/GNNC/G	17276.4
I-E	TRUE	TRUE	3	0.05	3	2	FALSE	191489	121870	121870	121870	118029	114502	114502	NNNNNNNAAG	75566	C/GNNC/GNNC/GNNC/G	17941.1
I-E	TRUE	TRUE	3	0.05	3	5	FALSE	191489	121870	121870	121870	118029	118029	118029	NNNNNNNAAG	75086.9	C/GNNC/GNNC/GNNC/G	18130.8
I-E	TRUE	TRUE	3	0.05	3	7	FALSE	191489	121870	121870	121870	118029	118029	118029	NNNNNNNAAG	75086.9	C/GNNC/GNNC/GNNC/G	18130.8
I-E	TRUE	TRUE	3	0.05	5	1	FALSE	191489	121870	121870	121870	121012	110277	110277	NNNNNNNAAG	76333.5	C/GNNC/GNNC/GNNC/G	17276
I-E	TRUE	TRUE	3	0.05	5	2	FALSE	191489	121870	121870	121870	121012	115058	115058	NNNNNNNAAG	75514.8	C/GNNC/GNNC/GNNC/G	17964.3
I-E	TRUE	TRUE	3	0.05	5	5	FALSE	191489	121870	121870	121870	121012	120854	120854	NNNNNNNAAG	74957.7	C/GNNC/GNNC/GNNC/G	18653.4
I-E	TRUE	TRUE	3	0.05	5	7	FALSE	191489	121870	121870	121870	121012	121012	121012	NNNNNNNAAG	74939.6	C/GNNC/GNNC/GNNC/G	18674.4
I-E	TRUE	TRUE	3	0.5	0	1	FALSE	191489	121870	121870	121870	104071	104063	104063	NNNNNNNAAG	74065	C/GNNC/GNNC/GNNG	12722.6
I-E	TRUE	TRUE	3	0.5	0	2	FALSE	191489	121870	121870	121870	104071	104071	104071	NNNNNNNAAG	74061	C/GNNC/GNNC/GNNG	12723.5
I-E	TRUE	TRUE	3	0.5	0	5	FALSE	191489	121870	121870	121870	104071	104071	104071	NNNNNNNAAG	74061	C/GNNC/GNNC/GNNG	12723.5
I-E	TRUE	TRUE	3	0.5	0	7	FALSE	191489	121870	121870	121870	104071	104071	104071	NNNNNNNAAG	74061	C/GNNC/GNNC/GNNG	12723.5
I-E	TRUE	TRUE	3	0.5	1	1	FALSE	191489	121870	121870	121870	110482	107380	107380	NNNNNNNAAG	75522	C/GNNC/GNNC/GNNC/G	17436.1
I-E	TRUE	TRUE	3	0.5	1	2	FALSE	191489	121870	121870	121870	110482	110481	110481	NNNNNNNAAG	76899	C/GNNC/GNNC/GNNC/G	17808.4
I-E	TRUE	TRUE	3	0.5	1	5	FALSE	191489	121870	121870	121870	110482	110482	110482	NNNNNNNAAG	76898.6	C/GNNC/GNNC/GNNC/G	17808.6
I-E	TRUE	TRUE	3	0.5	1	7	FALSE	191489	121870	121870	121870	110482	110482	110482	NNNNNNNAAG	76898.6	C/GNNC/GNNC/GNNC/G	17808.6
I-E	TRUE	TRUE	3	0.5	3	1	FALSE	191489	121870	121870	121870	118029	109899	109899	NNNNNNNAAG	76298.6	C/GNNC/GNNC/GNNC/G	17276.4
I-E	TRUE	TRUE	3	0.5	3	2	FALSE	191489	121870	121870	121870	118029	114502	114502	NNNNNNNAAG	75566	C/GNNC/GNNC/GNNC/G	17941.1
I-E	TRUE	TRUE	3	0.5	3	5	FALSE	191489	121870	121870	121870	118029	118029	118029	NNNNNNNAAG	75086.9	C/GNNC/GNNC/GNNC/G	18130.8
I-E	TRUE	TRUE	3	0.5	3	7	FALSE	191489	121870	121870	121870	118029	118029	118029	NNNNNNNAAG	75086.9	C/GNNC/GNNC/GNNC/G	18130.8
I-E	TRUE	TRUE	3	0.5	5	1	FALSE	191489	121870	121870	121870	121012	110277	110277	NNNNNNNAAG	76333.5	C/GNNC/GNNC/GNNC/G	17276
I-E	TRUE	TRUE	3	0.5	5	2	FALSE	191489	121870	121870	121870	121012	115058	115058	NNNNNNNAAG	75514.8	C/GNNC/GNNC/GNNC/G	17964.3
I-E	TRUE	TRUE	3	0.5	5	5	FALSE	191489	121870	121870	121870	121012	120854	120854	NNNNNNNAAG	74957.7	C/GNNC/GNNC/GNNC/G	18653.4
I-E	TRUE	TRUE	3	0.5	5	7	FALSE	191489	121870	121870	121870	121012	121012	121012	NNNNNNNAAG	74939.6	C/GNNC/GNNC/GNNC/G	18674.4
I-E	TRUE	TRUE	3	1	0	1	FALSE	191489	121870	121870	121870	104071	104063	104063	NNNNNNNAAG	74065	C/GNNC/GNNC/GNNG	12722.6
I-E	TRUE	TRUE	3	1	0	2	FALSE	191489	121870	121870	121870	104071	104071	104071	NNNNNNNAAG	74061	C/GNNC/GNNC/GNNG	12723.5
I-E	TRUE	TRUE	3	1	0	5	FALSE	191489	121870	121870	121870	104071	104071	104071	NNNNNNNAAG	74061	C/GNNC/GNNC/GNNG	12723.5
I-E	TRUE	TRUE	3	1	0	7	FALSE	191489	121870	121870	121870	104071	104071	104071	NNNNNNNAAG	74061	C/GNNC/GNNC/GNNG	12723.5
I-E	TRUE	TRUE	3	1	1	1	FALSE	191489	121870	121870	121870	110482	107380	107380	NNNNNNNAAG	75522	C/GNNC/GNNC/GNNC/G	17436.1
I-E	TRUE	TRUE	3	1	1	2	FALSE	191489	121870	121870	121870	110482	110481	110481	NNNNNNNAAG	76899	C/GNNC/GNNC/GNNC/G	17808.4
I-E	TRUE	TRUE	3	1	1	5	FALSE	191489	121870	121870	121870	110482	110482	110482	NNNNNNNAAG	76898.6	C/GNNC/GNNC/GNNC/G	17808.6
I-E	TRUE	TRUE	3	1	1	7	FALSE	191489	121870	121870	121870	110482	110482	110482	NNNNNNNAAG	76898.6	C/GNNC/GNNC/GNNC/G	17808.6
I-E	TRUE	TRUE	3	1	3	1	FALSE	191489	121870	121870	121870	118029	109899	109899	NNNNNNNAAG	76298.6	C/GNNC/GNNC/GNNC/G	17276.4
I-E	TRUE	TRUE	3	1	3	2	FALSE	191489	121870	121870	121870	118029	114502	114502	NNNNNNNAAG	75566	C/GNNC/GNNC/GNNC/G	17941.1
I-E	TRUE	TRUE	3	1	3	5	FALSE	191489	121870	121870	121870	118029	118029	118029	NNNNNNNAAG	75086.9	C/GNNC/GNNC/GNNC/G	18130.8
I-E	TRUE	TRUE	3	1	3	7	FALSE	191489	121870	121870	121870	118029	118029	118029	NNNNNNNAAG	75086.9	C/GNNC/GNNC/GNNC/G	18130.8
I-E	TRUE	TRUE	3	1	5	1	FALSE	191489	121870	121870	121870	121012	110277	110277	NNNNNNNAAG	76333.5	C/GNNC/GNNC/GNNC/G	17276
I-E	TRUE	TRUE	3	1	5	2	FALSE	191489	121870	121870	121870	121012	115058	115058	NNNNNNNAAG	75514.8	C/GNNC/GNNC/GNNC/G	17964.3
I-E	TRUE	TRUE	3	1	5	5	FALSE	191489	121870	121870	121870	121012	120854	120854	NNNNNNNAAG	74957.7	C/GNNC/GNNC/GNNC/G	18653.4
I-E	TRUE	TRUE	3	1	5	7	FALSE	191489	121870	121870	121870	121012	121012	121012	NNNNNNNAAG	74939.6	C/GNNC/GNNC/GNNC/G	18674.4
I-F	TRUE	TRUE	1	0.01	0	1	FALSE	1084838	683584	683512	611759	535416	535409	535409	NNNNNNNNCC	340742	C/GNNNNNC/GNNC/G	55888
I-F	TRUE	TRUE	1	0.01	0	2	FALSE	1084838	683584	683512	611759	535416	535416	535416	NNNNNNNNCC	340728	C/GNNNNNC/GNNC/G	55886.3
I-F	TRUE	TRUE	1	0.01	0	5	FALSE	1084838	683584	683512	611759	535416	535416	535416	NNNNNNNNCC	340728	C/GNNNNNC/GNNC/G	55886.3
I-F	TRUE	TRUE	1	0.01	0	7	FALSE	1084838	683584	683512	611759	535416	535416	535416	NNNNNNNNCC	340728	C/GNNNNNC/GNNC/G	55886.3
I-F	TRUE	TRUE	1	0.01	1	1	FALSE	1084838	683584	683512	611759	557051	546355	546355	NNNNNNNNCC	344729	C/GNNNNNC/GNNC/G	56469.8
I-F	TRUE	TRUE	1	0.01	1	2	FALSE	1084838	683584	683512	611759	557051	557051	557051	NNNNNNNNCC	348784	C/GNNNNNC/GNNC/G	57106
I-F	TRUE	TRUE	1	0.01	1	5	FALSE	1084838	683584	683512	611759	557051	557051	557051	NNNNNNNNCC	348784	C/GNNNNNC/GNNC/G	57106
I-F	TRUE	TRUE	1	0.01	1	7	FALSE	1084838	683584	683512	611759	557051	557051	557051	NNNNNNNNCC	348784	C/GNNNNNC/GNNC/G	57106
I-F	TRUE	TRUE	1	0.01	3	1	FALSE	1084838	683584	683512	611759	603060	567367	567367	NNNNNNNNCC	347440	C/GNNNNNC/GNNC/G	56172
I-F	TRUE	TRUE	1	0.01	3	2	FALSE	1084838	683584	683512	611759	603060	580463	580463	NNNNNNNNCC	352350	C/GNNNNNC/GNNC/G	57039.2
I-F	TRUE	TRUE	1	0.01	3	5	FALSE	1084838	683584	683512	611759	603060	603060	603060	NNNNNNNNCC	358637	C/GNNC/GNNC/GNNC/G	53559.3
I-F	TRUE	TRUE	1	0.01	3	7	FALSE	1084838	683584	683512	611759	603060	603060	603060	NNNNNNNNCC	358637	C/GNNC/GNNC/GNNC/G	53559.3
I-F	TRUE	TRUE	1	0.01	5	1	FALSE	1084838	683584	683512	611759	609914	569536	569536	NNNNNNNNCC	348434	C/GNNC/GNNC/GNNC/G	51812.9
I-F	TRUE	TRUE	1	0.01	5	2	FALSE	1084838	683584	683512	611759	609914	583558	583558	NNNNNNNNCC	353582	C/GNNNNNC/GNNC/G	56806.1
I-F	TRUE	TRUE	1	0.01	5	5	FALSE	1084838	683584	683512	611759	609914	609478	609478	NNNNNNNNCC	361237	C/GNNC/GNNC/GNNC/G	53458.2
I-F	TRUE	TRUE	1	0.01	5	7	FALSE	1084838	683584	683512	611759	609914	609914	609914	NNNNNNNNCC	361273	C/GNNC/GNNC/GNNC/G	53455.9
I-F	TRUE	TRUE	1	0.05	0	1	FALSE	1084838	683584	683512	683512	565047	564884	564884	NNNNNNNNCC	347995	C/GNNNNNC/GNNC/G	58445.4
I-F	TRUE	TRUE	1	0.05	0	2	FALSE	1084838	683584	683512	683512	565047	565044	565044	NNNNNNNNCC	347917	C/GNNNNNC/GNNC/G	58486.9
I-F	TRUE	TRUE	1	0.05	0	5	FALSE	1084838	683584	683512	683512	565047	565047	565047	NNNNNNNNCC	347917	C/GNNNNNC/GNNC/G	58486.9
I-F	TRUE	TRUE	1	0.05	0	7	FALSE	1084838	683584	683512	683512	565047	565047	565047	NNNNNNNNCC	347917	C/GNNNNNC/GNNC/G	58486.9
I-F	TRUE	TRUE	1	0.05	1	1	FALSE	1084838	683584	683512	683512	587676	576316	576316	NNNNNNNNCC	352339	C/GNNNNNC/GNNC/G	59097.4
I-F	TRUE	TRUE	1	0.05	1	2	FALSE	1084838	683584	683512	683512	587676	587641	587641	NNNNNNNNCC	356641	C/GNNNNNC/GNNC/G	59844.6
I-F	TRUE	TRUE	1	0.05	1	5	FALSE	1084838	683584	683512	683512	587676	587676	587676	NNNNNNNNCC	356626	C/GNNNNNC/GNNC/G	59844.5
I-F	TRUE	TRUE	1	0.05	1	7	FALSE	1084838	683584	683512	683512	587676	587676	587676	NNNNNNNNCC	356626	C/GNNNNNC/GNNC/G	59844.5
I-F	TRUE	TRUE	1	0.05	3	1	FALSE	1084838	683584	683512	683512	659857	606801	606801	NNNNNNNNCC	354000	C/GNNNNNC/GNNC/G	60482.8
I-F	TRUE	TRUE	1	0.05	3	2	FALSE	1084838	683584	683512	683512	659857	624899	624899	NNNNNNNNCC	356006	C/GNNNNNC/GNNC/G	62259.9
I-F	TRUE	TRUE	1	0.05	3	5	FALSE	1084838	683584	683512	683512	659857	659857	659857	NNNNNNNNCC	359973	C/GNNNNNC/GNNC/G	64441.3
I-F	TRUE	TRUE	1	0.05	3	7	FALSE	1084838	683584	683512	683512	659857	659857	659857	NNNNNNNNCC	359973	C/GNNNNNC/GNNC/G	64441.3
I-F	TRUE	TRUE	1	0.05	5	1	FALSE	1084838	683584	683512	683512	673919	610752	610752	NNNNNNNNCC	354972	C/GNNNNNC/GNNC/G	60303.3
I-F	TRUE	TRUE	1	0.05	5	2	FALSE	1084838	683584	683512	683512	673919	630894	630894	NNNNNNNNCC	356580	C/GNNNNNC/GNNC/G	62293.2
I-F	TRUE	TRUE	1	0.05	5	5	FALSE	1084838	683584	683512	683512	673919	672574	672574	NNNNNNNNCC	360893	C/GNNC/GNNC/GNNC/G	60314.4
I-F	TRUE	TRUE	1	0.05	5	7	FALSE	1084838	683584	683512	683512	673919	673919	673919	NNNNNNNNCC	361121	C/GNNC/GNNC/GNNC/G	60387.7
I-F	TRUE	TRUE	1	0.5	0	1	FALSE	1084838	683584	683512	683512	565047	564884	564884	NNNNNNNNCC	347995	C/GNNNNNC/GNNC/G	58445.4
I-F	TRUE	TRUE	1	0.5	0	2	FALSE	1084838	683584	683512	683512	565047	565044	565044	NNNNNNNNCC	347917	C/GNNNNNC/GNNC/G	58486.9
I-F	TRUE	TRUE	1	0.5	0	5	FALSE	1084838	683584	683512	683512	565047	565047	565047	NNNNNNNNCC	347917	C/GNNNNNC/GNNC/G	58486.9
I-F	TRUE	TRUE	1	0.5	0	7	FALSE	1084838	683584	683512	683512	565047	565047	565047	NNNNNNNNCC	347917	C/GNNNNNC/GNNC/G	58486.9
I-F	TRUE	TRUE	1	0.5	1	1	FALSE	1084838	683584	683512	683512	587676	576316	576316	NNNNNNNNCC	352339	C/GNNNNNC/GNNC/G	59097.4
I-F	TRUE	TRUE	1	0.5	1	2	FALSE	1084838	683584	683512	683512	587676	587641	587641	NNNNNNNNCC	356641	C/GNNNNNC/GNNC/G	59844.6
I-F	TRUE	TRUE	1	0.5	1	5	FALSE	1084838	683584	683512	683512	587676	587676	587676	NNNNNNNNCC	356626	C/GNNNNNC/GNNC/G	59844.5
I-F	TRUE	TRUE	1	0.5	1	7	FALSE	1084838	683584	683512	683512	587676	587676	587676	NNNNNNNNCC	356626	C/GNNNNNC/GNNC/G	59844.5
I-F	TRUE	TRUE	1	0.5	3	1	FALSE	1084838	683584	683512	683512	659857	606801	606801	NNNNNNNNCC	354000	C/GNNNNNC/GNNC/G	60482.8
I-F	TRUE	TRUE	1	0.5	3	2	FALSE	1084838	683584	683512	683512	659857	624899	624899	NNNNNNNNCC	356006	C/GNNNNNC/GNNC/G	62259.9
I-F	TRUE	TRUE	1	0.5	3	5	FALSE	1084838	683584	683512	683512	659857	659857	659857	NNNNNNNNCC	359973	C/GNNNNNC/GNNC/G	64441.3
I-F	TRUE	TRUE	1	0.5	3	7	FALSE	1084838	683584	683512	683512	659857	659857	659857	NNNNNNNNCC	359973	C/GNNNNNC/GNNC/G	64441.3
I-F	TRUE	TRUE	1	0.5	5	1	FALSE	1084838	683584	683512	683512	673919	610752	610752	NNNNNNNNCC	354972	C/GNNNNNC/GNNC/G	60303.3
I-F	TRUE	TRUE	1	0.5	5	2	FALSE	1084838	683584	683512	683512	673919	630894	630894	NNNNNNNNCC	356580	C/GNNNNNC/GNNC/G	62293.2
I-F	TRUE	TRUE	1	0.5	5	5	FALSE	1084838	683584	683512	683512	673919	672574	672574	NNNNNNNNCC	360893	C/GNNC/GNNC/GNNC/G	60314.4
I-F	TRUE	TRUE	1	0.5	5	7	FALSE	1084838	683584	683512	683512	673919	673919	673919	NNNNNNNNCC	361121	C/GNNC/GNNC/GNNC/G	60387.7
I-F	TRUE	TRUE	1	1	0	1	FALSE	1084838	683584	683512	683512	565047	564884	564884	NNNNNNNNCC	347995	C/GNNNNNC/GNNC/G	58445.4
I-F	TRUE	TRUE	1	1	0	2	FALSE	1084838	683584	683512	683512	565047	565044	565044	NNNNNNNNCC	347917	C/GNNNNNC/GNNC/G	58486.9
I-F	TRUE	TRUE	1	1	0	5	FALSE	1084838	683584	683512	683512	565047	565047	565047	NNNNNNNNCC	347917	C/GNNNNNC/GNNC/G	58486.9
I-F	TRUE	TRUE	1	1	0	7	FALSE	1084838	683584	683512	683512	565047	565047	565047	NNNNNNNNCC	347917	C/GNNNNNC/GNNC/G	58486.9
I-F	TRUE	TRUE	1	1	1	1	FALSE	1084838	683584	683512	683512	587676	576316	576316	NNNNNNNNCC	352339	C/GNNNNNC/GNNC/G	59097.4
I-F	TRUE	TRUE	1	1	1	2	FALSE	1084838	683584	683512	683512	587676	587641	587641	NNNNNNNNCC	356641	C/GNNNNNC/GNNC/G	59844.6
I-F	TRUE	TRUE	1	1	1	5	FALSE	1084838	683584	683512	683512	587676	587676	587676	NNNNNNNNCC	356626	C/GNNNNNC/GNNC/G	59844.5
I-F	TRUE	TRUE	1	1	1	7	FALSE	1084838	683584	683512	683512	587676	587676	587676	NNNNNNNNCC	356626	C/GNNNNNC/GNNC/G	59844.5
I-F	TRUE	TRUE	1	1	3	1	FALSE	1084838	683584	683512	683512	659857	606801	606801	NNNNNNNNCC	354000	C/GNNNNNC/GNNC/G	60482.8
I-F	TRUE	TRUE	1	1	3	2	FALSE	1084838	683584	683512	683512	659857	624899	624899	NNNNNNNNCC	356006	C/GNNNNNC/GNNC/G	62259.9
I-F	TRUE	TRUE	1	1	3	5	FALSE	1084838	683584	683512	683512	659857	659857	659857	NNNNNNNNCC	359973	C/GNNNNNC/GNNC/G	64441.3
I-F	TRUE	TRUE	1	1	3	7	FALSE	1084838	683584	683512	683512	659857	659857	659857	NNNNNNNNCC	359973	C/GNNNNNC/GNNC/G	64441.3
I-F	TRUE	TRUE	1	1	5	1	FALSE	1084838	683584	683512	683512	673919	610752	610752	NNNNNNNNCC	354972	C/GNNNNNC/GNNC/G	60303.3
I-F	TRUE	TRUE	1	1	5	2	FALSE	1084838	683584	683512	683512	673919	630894	630894	NNNNNNNNCC	356580	C/GNNNNNC/GNNC/G	62293.2
I-F	TRUE	TRUE	1	1	5	5	FALSE	1084838	683584	683512	683512	673919	672574	672574	NNNNNNNNCC	360893	C/GNNC/GNNC/GNNC/G	60314.4
I-F	TRUE	TRUE	1	1	5	7	FALSE	1084838	683584	683512	683512	673919	673919	673919	NNNNNNNNCC	361121	C/GNNC/GNNC/GNNC/G	60387.7
I-F	TRUE	TRUE	2	0.01	0	1	FALSE	1084838	683584	683584	611759	535416	535409	535409	NNNNNNNNCC	340742	C/GNNNNNC/GNNC/G	55888
I-F	TRUE	TRUE	2	0.01	0	2	FALSE	1084838	683584	683584	611759	535416	535416	535416	NNNNNNNNCC	340728	C/GNNNNNC/GNNC/G	55886.3
I-F	TRUE	TRUE	2	0.01	0	5	FALSE	1084838	683584	683584	611759	535416	535416	535416	NNNNNNNNCC	340728	C/GNNNNNC/GNNC/G	55886.3
I-F	TRUE	TRUE	2	0.01	0	7	FALSE	1084838	683584	683584	611759	535416	535416	535416	NNNNNNNNCC	340728	C/GNNNNNC/GNNC/G	55886.3
I-F	TRUE	TRUE	2	0.01	1	1	FALSE	1084838	683584	683584	611759	557051	546355	546355	NNNNNNNNCC	344729	C/GNNNNNC/GNNC/G	56469.8
I-F	TRUE	TRUE	2	0.01	1	2	FALSE	1084838	683584	683584	611759	557051	557051	557051	NNNNNNNNCC	348784	C/GNNNNNC/GNNC/G	57106
I-F	TRUE	TRUE	2	0.01	1	5	FALSE	1084838	683584	683584	611759	557051	557051	557051	NNNNNNNNCC	348784	C/GNNNNNC/GNNC/G	57106
I-F	TRUE	TRUE	2	0.01	1	7	FALSE	1084838	683584	683584	611759	557051	557051	557051	NNNNNNNNCC	348784	C/GNNNNNC/GNNC/G	57106
I-F	TRUE	TRUE	2	0.01	3	1	FALSE	1084838	683584	683584	611759	603060	567367	567367	NNNNNNNNCC	347440	C/GNNNNNC/GNNC/G	56172
I-F	TRUE	TRUE	2	0.01	3	2	FALSE	1084838	683584	683584	611759	603060	580463	580463	NNNNNNNNCC	352350	C/GNNNNNC/GNNC/G	57039.2
I-F	TRUE	TRUE	2	0.01	3	5	FALSE	1084838	683584	683584	611759	603060	603060	603060	NNNNNNNNCC	358637	C/GNNC/GNNC/GNNC/G	53559.3
I-F	TRUE	TRUE	2	0.01	3	7	FALSE	1084838	683584	683584	611759	603060	603060	603060	NNNNNNNNCC	358637	C/GNNC/GNNC/GNNC/G	53559.3
I-F	TRUE	TRUE	2	0.01	5	1	FALSE	1084838	683584	683584	611759	609914	569536	569536	NNNNNNNNCC	348434	C/GNNC/GNNC/GNNC/G	51812.9
I-F	TRUE	TRUE	2	0.01	5	2	FALSE	1084838	683584	683584	611759	609914	583558	583558	NNNNNNNNCC	353582	C/GNNNNNC/GNNC/G	56806.1
I-F	TRUE	TRUE	2	0.01	5	5	FALSE	1084838	683584	683584	611759	609914	609478	609478	NNNNNNNNCC	361237	C/GNNC/GNNC/GNNC/G	53458.2
I-F	TRUE	TRUE	2	0.01	5	7	FALSE	1084838	683584	683584	611759	609914	609914	609914	NNNNNNNNCC	361273	C/GNNC/GNNC/GNNC/G	53455.9
I-F	TRUE	TRUE	2	0.05	0	1	FALSE	1084838	683584	683584	683584	565119	564956	564956	NNNNNNNNCC	348059	C/GNNNNNC/GNNC/G	58450.7
I-F	TRUE	TRUE	2	0.05	0	2	FALSE	1084838	683584	683584	683584	565119	565116	565116	NNNNNNNNCC	347981	C/GNNNNNC/GNNC/G	58492.3
I-F	TRUE	TRUE	2	0.05	0	5	FALSE	1084838	683584	683584	683584	565119	565119	565119	NNNNNNNNCC	347981	C/GNNNNNC/GNNC/G	58492.3
I-F	TRUE	TRUE	2	0.05	0	7	FALSE	1084838	683584	683584	683584	565119	565119	565119	NNNNNNNNCC	347981	C/GNNNNNC/GNNC/G	58492.3
I-F	TRUE	TRUE	2	0.05	1	1	FALSE	1084838	683584	683584	683584	587748	576388	576388	NNNNNNNNCC	352403	C/GNNNNNC/GNNC/G	59103
I-F	TRUE	TRUE	2	0.05	1	2	FALSE	1084838	683584	683584	683584	587748	587713	587713	NNNNNNNNCC	356705	C/GNNNNNC/GNNC/G	59850.3
I-F	TRUE	TRUE	2	0.05	1	5	FALSE	1084838	683584	683584	683584	587748	587748	587748	NNNNNNNNCC	356690	C/GNNNNNC/GNNC/G	59850.2
I-F	TRUE	TRUE	2	0.05	1	7	FALSE	1084838	683584	683584	683584	587748	587748	587748	NNNNNNNNCC	356690	C/GNNNNNC/GNNC/G	59850.2
I-F	TRUE	TRUE	2	0.05	3	1	FALSE	1084838	683584	683584	683584	659929	606873	606873	NNNNNNNNCC	354063	C/GNNNNNC/GNNC/G	60488.2
I-F	TRUE	TRUE	2	0.05	3	2	FALSE	1084838	683584	683584	683584	659929	624971	624971	NNNNNNNNCC	356069	C/GNNNNNC/GNNC/G	62265.6
I-F	TRUE	TRUE	2	0.05	3	5	FALSE	1084838	683584	683584	683584	659929	659929	659929	NNNNNNNNCC	360035	C/GNNNNNC/GNNC/G	64447.5
I-F	TRUE	TRUE	2	0.05	3	7	FALSE	1084838	683584	683584	683584	659929	659929	659929	NNNNNNNNCC	360035	C/GNNNNNC/GNNC/G	64447.5
I-F	TRUE	TRUE	2	0.05	5	1	FALSE	1084838	683584	683584	683584	673991	610824	610824	NNNNNNNNCC	355035	C/GNNNNNC/GNNC/G	60308.9
I-F	TRUE	TRUE	2	0.05	5	2	FALSE	1084838	683584	683584	683584	673991	630966	630966	NNNNNNNNCC	356643	C/GNNNNNC/GNNC/G	62299.1
I-F	TRUE	TRUE	2	0.05	5	5	FALSE	1084838	683584	683584	683584	673991	672646	672646	NNNNNNNNCC	360954	C/GNNC/GNNC/GNNC/G	60323
I-F	TRUE	TRUE	2	0.05	5	7	FALSE	1084838	683584	683584	683584	673991	673991	673991	NNNNNNNNCC	361183	C/GNNC/GNNC/GNNC/G	60396.3
I-F	TRUE	TRUE	2	0.5	0	1	FALSE	1084838	683584	683584	683584	565119	564956	564956	NNNNNNNNCC	348059	C/GNNNNNC/GNNC/G	58450.7
I-F	TRUE	TRUE	2	0.5	0	2	FALSE	1084838	683584	683584	683584	565119	565116	565116	NNNNNNNNCC	347981	C/GNNNNNC/GNNC/G	58492.3
I-F	TRUE	TRUE	2	0.5	0	5	FALSE	1084838	683584	683584	683584	565119	565119	565119	NNNNNNNNCC	347981	C/GNNNNNC/GNNC/G	58492.3
I-F	TRUE	TRUE	2	0.5	0	7	FALSE	1084838	683584	683584	683584	565119	565119	565119	NNNNNNNNCC	347981	C/GNNNNNC/GNNC/G	58492.3
I-F	TRUE	TRUE	2	0.5	1	1	FALSE	1084838	683584	683584	683584	587748	576388	576388	NNNNNNNNCC	352403	C/GNNNNNC/GNNC/G	59103
I-F	TRUE	TRUE	2	0.5	1	2	FALSE	1084838	683584	683584	683584	587748	587713	587713	NNNNNNNNCC	356705	C/GNNNNNC/GNNC/G	59850.3
I-F	TRUE	TRUE	2	0.5	1	5	FALSE	1084838	683584	683584	683584	587748	587748	587748	NNNNNNNNCC	356690	C/GNNNNNC/GNNC/G	59850.2
I-F	TRUE	TRUE	2	0.5	1	7	FALSE	1084838	683584	683584	683584	587748	587748	587748	NNNNNNNNCC	356690	C/GNNNNNC/GNNC/G	59850.2
I-F	TRUE	TRUE	2	0.5	3	1	FALSE	1084838	683584	683584	683584	659929	606873	606873	NNNNNNNNCC	354063	C/GNNNNNC/GNNC/G	60488.2
I-F	TRUE	TRUE	2	0.5	3	2	FALSE	1084838	683584	683584	683584	659929	624971	624971	NNNNNNNNCC	356069	C/GNNNNNC/GNNC/G	62265.6
I-F	TRUE	TRUE	2	0.5	3	5	FALSE	1084838	683584	683584	683584	659929	659929	659929	NNNNNNNNCC	360035	C/GNNNNNC/GNNC/G	64447.5
I-F	TRUE	TRUE	2	0.5	3	7	FALSE	1084838	683584	683584	683584	659929	659929	659929	NNNNNNNNCC	360035	C/GNNNNNC/GNNC/G	64447.5
I-F	TRUE	TRUE	2	0.5	5	1	FALSE	1084838	683584	683584	683584	673991	610824	610824	NNNNNNNNCC	355035	C/GNNNNNC/GNNC/G	60308.9
I-F	TRUE	TRUE	2	0.5	5	2	FALSE	1084838	683584	683584	683584	673991	630966	630966	NNNNNNNNCC	356643	C/GNNNNNC/GNNC/G	62299.1
I-F	TRUE	TRUE	2	0.5	5	5	FALSE	1084838	683584	683584	683584	673991	672646	672646	NNNNNNNNCC	360954	C/GNNC/GNNC/GNNC/G	60323
I-F	TRUE	TRUE	2	0.5	5	7	FALSE	1084838	683584	683584	683584	673991	673991	673991	NNNNNNNNCC	361183	C/GNNC/GNNC/GNNC/G	60396.3
I-F	TRUE	TRUE	2	1	0	1	FALSE	1084838	683584	683584	683584	565119	564956	564956	NNNNNNNNCC	348059	C/GNNNNNC/GNNC/G	58450.7
I-F	TRUE	TRUE	2	1	0	2	FALSE	1084838	683584	683584	683584	565119	565116	565116	NNNNNNNNCC	347981	C/GNNNNNC/GNNC/G	58492.3
I-F	TRUE	TRUE	2	1	0	5	FALSE	1084838	683584	683584	683584	565119	565119	565119	NNNNNNNNCC	347981	C/GNNNNNC/GNNC/G	58492.3
I-F	TRUE	TRUE	2	1	0	7	FALSE	1084838	683584	683584	683584	565119	565119	565119	NNNNNNNNCC	347981	C/GNNNNNC/GNNC/G	58492.3
I-F	TRUE	TRUE	2	1	1	1	FALSE	1084838	683584	683584	683584	587748	576388	576388	NNNNNNNNCC	352403	C/GNNNNNC/GNNC/G	59103
I-F	TRUE	TRUE	2	1	1	2	FALSE	1084838	683584	683584	683584	587748	587713	587713	NNNNNNNNCC	356705	C/GNNNNNC/GNNC/G	59850.3
I-F	TRUE	TRUE	2	1	1	5	FALSE	1084838	683584	683584	683584	587748	587748	587748	NNNNNNNNCC	356690	C/GNNNNNC/GNNC/G	59850.2
I-F	TRUE	TRUE	2	1	1	7	FALSE	1084838	683584	683584	683584	587748	587748	587748	NNNNNNNNCC	356690	C/GNNNNNC/GNNC/G	59850.2
I-F	TRUE	TRUE	2	1	3	1	FALSE	1084838	683584	683584	683584	659929	606873	606873	NNNNNNNNCC	354063	C/GNNNNNC/GNNC/G	60488.2
I-F	TRUE	TRUE	2	1	3	2	FALSE	1084838	683584	683584	683584	659929	624971	624971	NNNNNNNNCC	356069	C/GNNNNNC/GNNC/G	62265.6
I-F	TRUE	TRUE	2	1	3	5	FALSE	1084838	683584	683584	683584	659929	659929	659929	NNNNNNNNCC	360035	C/GNNNNNC/GNNC/G	64447.5
I-F	TRUE	TRUE	2	1	3	7	FALSE	1084838	683584	683584	683584	659929	659929	659929	NNNNNNNNCC	360035	C/GNNNNNC/GNNC/G	64447.5
I-F	TRUE	TRUE	2	1	5	1	FALSE	1084838	683584	683584	683584	673991	610824	610824	NNNNNNNNCC	355035	C/GNNNNNC/GNNC/G	60308.9
I-F	TRUE	TRUE	2	1	5	2	FALSE	1084838	683584	683584	683584	673991	630966	630966	NNNNNNNNCC	356643	C/GNNNNNC/GNNC/G	62299.1
I-F	TRUE	TRUE	2	1	5	5	FALSE	1084838	683584	683584	683584	673991	672646	672646	NNNNNNNNCC	360954	C/GNNC/GNNC/GNNC/G	60323
I-F	TRUE	TRUE	2	1	5	7	FALSE	1084838	683584	683584	683584	673991	673991	673991	NNNNNNNNCC	361183	C/GNNC/GNNC/GNNC/G	60396.3
I-F	TRUE	TRUE	3	0.01	0	1	FALSE	1084838	683584	683584	611759	535416	535409	535409	NNNNNNNNCC	340742	C/GNNNNNC/GNNC/G	55888
I-F	TRUE	TRUE	3	0.01	0	2	FALSE	1084838	683584	683584	611759	535416	535416	535416	NNNNNNNNCC	340728	C/GNNNNNC/GNNC/G	55886.3
I-F	TRUE	TRUE	3	0.01	0	5	FALSE	1084838	683584	683584	611759	535416	535416	535416	NNNNNNNNCC	340728	C/GNNNNNC/GNNC/G	55886.3
I-F	TRUE	TRUE	3	0.01	0	7	FALSE	1084838	683584	683584	611759	535416	535416	535416	NNNNNNNNCC	340728	C/GNNNNNC/GNNC/G	55886.3
I-F	TRUE	TRUE	3	0.01	1	1	FALSE	1084838	683584	683584	611759	557051	546355	546355	NNNNNNNNCC	344729	C/GNNNNNC/GNNC/G	56469.8
I-F	TRUE	TRUE	3	0.01	1	2	FALSE	1084838	683584	683584	611759	557051	557051	557051	NNNNNNNNCC	348784	C/GNNNNNC/GNNC/G	57106
I-F	TRUE	TRUE	3	0.01	1	5	FALSE	1084838	683584	683584	611759	557051	557051	557051	NNNNNNNNCC	348784	C/GNNNNNC/GNNC/G	57106
I-F	TRUE	TRUE	3	0.01	1	7	FALSE	1084838	683584	683584	611759	557051	557051	557051	NNNNNNNNCC	348784	C/GNNNNNC/GNNC/G	57106
I-F	TRUE	TRUE	3	0.01	3	1	FALSE	1084838	683584	683584	611759	603060	567367	567367	NNNNNNNNCC	347440	C/GNNNNNC/GNNC/G	56172
I-F	TRUE	TRUE	3	0.01	3	2	FALSE	1084838	683584	683584	611759	603060	580463	580463	NNNNNNNNCC	352350	C/GNNNNNC/GNNC/G	57039.2
I-F	TRUE	TRUE	3	0.01	3	5	FALSE	1084838	683584	683584	611759	603060	603060	603060	NNNNNNNNCC	358637	C/GNNC/GNNC/GNNC/G	53559.3
I-F	TRUE	TRUE	3	0.01	3	7	FALSE	1084838	683584	683584	611759	603060	603060	603060	NNNNNNNNCC	358637	C/GNNC/GNNC/GNNC/G	53559.3
I-F	TRUE	TRUE	3	0.01	5	1	FALSE	1084838	683584	683584	611759	609914	569536	569536	NNNNNNNNCC	348434	C/GNNC/GNNC/GNNC/G	51812.9
I-F	TRUE	TRUE	3	0.01	5	2	FALSE	1084838	683584	683584	611759	609914	583558	583558	NNNNNNNNCC	353582	C/GNNNNNC/GNNC/G	56806.1
I-F	TRUE	TRUE	3	0.01	5	5	FALSE	1084838	683584	683584	611759	609914	609478	609478	NNNNNNNNCC	361237	C/GNNC/GNNC/GNNC/G	53458.2
I-F	TRUE	TRUE	3	0.01	5	7	FALSE	1084838	683584	683584	611759	609914	609914	609914	NNNNNNNNCC	361273	C/GNNC/GNNC/GNNC/G	53455.9
I-F	TRUE	TRUE	3	0.05	0	1	FALSE	1084838	683584	683584	683584	565119	564956	564956	NNNNNNNNCC	348059	C/GNNNNNC/GNNC/G	58450.7
I-F	TRUE	TRUE	3	0.05	0	2	FALSE	1084838	683584	683584	683584	565119	565116	565116	NNNNNNNNCC	347981	C/GNNNNNC/GNNC/G	58492.3
I-F	TRUE	TRUE	3	0.05	0	5	FALSE	1084838	683584	683584	683584	565119	565119	565119	NNNNNNNNCC	347981	C/GNNNNNC/GNNC/G	58492.3
I-F	TRUE	TRUE	3	0.05	0	7	FALSE	1084838	683584	683584	683584	565119	565119	565119	NNNNNNNNCC	347981	C/GNNNNNC/GNNC/G	58492.3
I-F	TRUE	TRUE	3	0.05	1	1	FALSE	1084838	683584	683584	683584	587748	576388	576388	NNNNNNNNCC	352403	C/GNNNNNC/GNNC/G	59103
I-F	TRUE	TRUE	3	0.05	1	2	FALSE	1084838	683584	683584	683584	587748	587713	587713	NNNNNNNNCC	356705	C/GNNNNNC/GNNC/G	59850.3
I-F	TRUE	TRUE	3	0.05	1	5	FALSE	1084838	683584	683584	683584	587748	587748	587748	NNNNNNNNCC	356690	C/GNNNNNC/GNNC/G	59850.2
I-F	TRUE	TRUE	3	0.05	1	7	FALSE	1084838	683584	683584	683584	587748	587748	587748	NNNNNNNNCC	356690	C/GNNNNNC/GNNC/G	59850.2
I-F	TRUE	TRUE	3	0.05	3	1	FALSE	1084838	683584	683584	683584	659929	606873	606873	NNNNNNNNCC	354063	C/GNNNNNC/GNNC/G	60488.2
I-F	TRUE	TRUE	3	0.05	3	2	FALSE	1084838	683584	683584	683584	659929	624971	624971	NNNNNNNNCC	356069	C/GNNNNNC/GNNC/G	62265.6
I-F	TRUE	TRUE	3	0.05	3	5	FALSE	1084838	683584	683584	683584	659929	659929	659929	NNNNNNNNCC	360035	C/GNNNNNC/GNNC/G	64447.5
I-F	TRUE	TRUE	3	0.05	3	7	FALSE	1084838	683584	683584	683584	659929	659929	659929	NNNNNNNNCC	360035	C/GNNNNNC/GNNC/G	64447.5
I-F	TRUE	TRUE	3	0.05	5	1	FALSE	1084838	683584	683584	683584	673991	610824	610824	NNNNNNNNCC	355035	C/GNNNNNC/GNNC/G	60308.9
I-F	TRUE	TRUE	3	0.05	5	2	FALSE	1084838	683584	683584	683584	673991	630966	630966	NNNNNNNNCC	356643	C/GNNNNNC/GNNC/G	62299.1
I-F	TRUE	TRUE	3	0.05	5	5	FALSE	1084838	683584	683584	683584	673991	672646	672646	NNNNNNNNCC	360954	C/GNNC/GNNC/GNNC/G	60323
I-F	TRUE	TRUE	3	0.05	5	7	FALSE	1084838	683584	683584	683584	673991	673991	673991	NNNNNNNNCC	361183	C/GNNC/GNNC/GNNC/G	60396.3
I-F	TRUE	TRUE	3	0.5	0	1	FALSE	1084838	683584	683584	683584	565119	564956	564956	NNNNNNNNCC	348059	C/GNNNNNC/GNNC/G	58450.7
I-F	TRUE	TRUE	3	0.5	0	2	FALSE	1084838	683584	683584	683584	565119	565116	565116	NNNNNNNNCC	347981	C/GNNNNNC/GNNC/G	58492.3
I-F	TRUE	TRUE	3	0.5	0	5	FALSE	1084838	683584	683584	683584	565119	565119	565119	NNNNNNNNCC	347981	C/GNNNNNC/GNNC/G	58492.3
I-F	TRUE	TRUE	3	0.5	0	7	FALSE	1084838	683584	683584	683584	565119	565119	565119	NNNNNNNNCC	347981	C/GNNNNNC/GNNC/G	58492.3
I-F	TRUE	TRUE	3	0.5	1	1	FALSE	1084838	683584	683584	683584	587748	576388	576388	NNNNNNNNCC	352403	C/GNNNNNC/GNNC/G	59103
I-F	TRUE	TRUE	3	0.5	1	2	FALSE	1084838	683584	683584	683584	587748	587713	587713	NNNNNNNNCC	356705	C/GNNNNNC/GNNC/G	59850.3
I-F	TRUE	TRUE	3	0.5	1	5	FALSE	1084838	683584	683584	683584	587748	587748	587748	NNNNNNNNCC	356690	C/GNNNNNC/GNNC/G	59850.2
I-F	TRUE	TRUE	3	0.5	1	7	FALSE	1084838	683584	683584	683584	587748	587748	587748	NNNNNNNNCC	356690	C/GNNNNNC/GNNC/G	59850.2
I-F	TRUE	TRUE	3	0.5	3	1	FALSE	1084838	683584	683584	683584	659929	606873	606873	NNNNNNNNCC	354063	C/GNNNNNC/GNNC/G	60488.2
I-F	TRUE	TRUE	3	0.5	3	2	FALSE	1084838	683584	683584	683584	659929	624971	624971	NNNNNNNNCC	356069	C/GNNNNNC/GNNC/G	62265.6
I-F	TRUE	TRUE	3	0.5	3	5	FALSE	1084838	683584	683584	683584	659929	659929	659929	NNNNNNNNCC	360035	C/GNNNNNC/GNNC/G	64447.5
I-F	TRUE	TRUE	3	0.5	3	7	FALSE	1084838	683584	683584	683584	659929	659929	659929	NNNNNNNNCC	360035	C/GNNNNNC/GNNC/G	64447.5
I-F	TRUE	TRUE	3	0.5	5	1	FALSE	1084838	683584	683584	683584	673991	610824	610824	NNNNNNNNCC	355035	C/GNNNNNC/GNNC/G	60308.9
I-F	TRUE	TRUE	3	0.5	5	2	FALSE	1084838	683584	683584	683584	673991	630966	630966	NNNNNNNNCC	356643	C/GNNNNNC/GNNC/G	62299.1
I-F	TRUE	TRUE	3	0.5	5	5	FALSE	1084838	683584	683584	683584	673991	672646	672646	NNNNNNNNCC	360954	C/GNNC/GNNC/GNNC/G	60323
I-F	TRUE	TRUE	3	0.5	5	7	FALSE	1084838	683584	683584	683584	673991	673991	673991	NNNNNNNNCC	361183	C/GNNC/GNNC/GNNC/G	60396.3
I-F	TRUE	TRUE	3	1	0	1	FALSE	1084838	683584	683584	683584	565119	564956	564956	NNNNNNNNCC	348059	C/GNNNNNC/GNNC/G	58450.7
I-F	TRUE	TRUE	3	1	0	2	FALSE	1084838	683584	683584	683584	565119	565116	565116	NNNNNNNNCC	347981	C/GNNNNNC/GNNC/G	58492.3
I-F	TRUE	TRUE	3	1	0	5	FALSE	1084838	683584	683584	683584	565119	565119	565119	NNNNNNNNCC	347981	C/GNNNNNC/GNNC/G	58492.3
I-F	TRUE	TRUE	3	1	0	7	FALSE	1084838	683584	683584	683584	565119	565119	565119	NNNNNNNNCC	347981	C/GNNNNNC/GNNC/G	58492.3
I-F	TRUE	TRUE	3	1	1	1	FALSE	1084838	683584	683584	683584	587748	576388	576388	NNNNNNNNCC	352403	C/GNNNNNC/GNNC/G	59103
I-F	TRUE	TRUE	3	1	1	2	FALSE	1084838	683584	683584	683584	587748	587713	587713	NNNNNNNNCC	356705	C/GNNNNNC/GNNC/G	59850.3
I-F	TRUE	TRUE	3	1	1	5	FALSE	1084838	683584	683584	683584	587748	587748	587748	NNNNNNNNCC	356690	C/GNNNNNC/GNNC/G	59850.2
I-F	TRUE	TRUE	3	1	1	7	FALSE	1084838	683584	683584	683584	587748	587748	587748	NNNNNNNNCC	356690	C/GNNNNNC/GNNC/G	59850.2
I-F	TRUE	TRUE	3	1	3	1	FALSE	1084838	683584	683584	683584	659929	606873	606873	NNNNNNNNCC	354063	C/GNNNNNC/GNNC/G	60488.2
I-F	TRUE	TRUE	3	1	3	2	FALSE	1084838	683584	683584	683584	659929	624971	624971	NNNNNNNNCC	356069	C/GNNNNNC/GNNC/G	62265.6
I-F	TRUE	TRUE	3	1	3	5	FALSE	1084838	683584	683584	683584	659929	659929	659929	NNNNNNNNCC	360035	C/GNNNNNC/GNNC/G	64447.5
I-F	TRUE	TRUE	3	1	3	7	FALSE	1084838	683584	683584	683584	659929	659929	659929	NNNNNNNNCC	360035	C/GNNNNNC/GNNC/G	64447.5
I-F	TRUE	TRUE	3	1	5	1	FALSE	1084838	683584	683584	683584	673991	610824	610824	NNNNNNNNCC	355035	C/GNNNNNC/GNNC/G	60308.9
I-F	TRUE	TRUE	3	1	5	2	FALSE	1084838	683584	683584	683584	673991	630966	630966	NNNNNNNNCC	356643	C/GNNNNNC/GNNC/G	62299.1
I-F	TRUE	TRUE	3	1	5	5	FALSE	1084838	683584	683584	683584	673991	672646	672646	NNNNNNNNCC	360954	C/GNNC/GNNC/GNNC/G	60323
I-F	TRUE	TRUE	3	1	5	7	FALSE	1084838	683584	683584	683584	673991	673991	673991	NNNNNNNNCC	361183	C/GNNC/GNNC/GNNC/G	60396.3
I-F	TRUE	TRUE	0	0.01	0	1	FALSE	1084838	683584	677452	610673	534345	534345	534345	NNNNNNNNCC	340414	C/GNNNNNC/GNNC/G	55911.3
I-F	TRUE	TRUE	0	0.01	0	2	FALSE	1084838	683584	677452	610673	534345	534345	534345	NNNNNNNNCC	340414	C/GNNNNNC/GNNC/G	55911.3
I-F	TRUE	TRUE	0	0.01	0	5	FALSE	1084838	683584	677452	610673	534345	534345	534345	NNNNNNNNCC	340414	C/GNNNNNC/GNNC/G	55911.3
I-F	TRUE	TRUE	0	0.01	0	7	FALSE	1084838	683584	677452	610673	534345	534345	534345	NNNNNNNNCC	340414	C/GNNNNNC/GNNC/G	55911.3
I-F	TRUE	TRUE	0	0.01	1	1	FALSE	1084838	683584	677452	610673	555973	545290	545290	NNNNNNNNCC	344394	C/GNNNNNC/GNNC/G	56492.7
I-F	TRUE	TRUE	0	0.01	1	2	FALSE	1084838	683584	677452	610673	555973	555973	555973	NNNNNNNNCC	348466	C/GNNNNNC/GNNC/G	57132.2
I-F	TRUE	TRUE	0	0.01	1	5	FALSE	1084838	683584	677452	610673	555973	555973	555973	NNNNNNNNCC	348466	C/GNNNNNC/GNNC/G	57132.2
I-F	TRUE	TRUE	0	0.01	1	7	FALSE	1084838	683584	677452	610673	555973	555973	555973	NNNNNNNNCC	348466	C/GNNNNNC/GNNC/G	57132.2
I-F	TRUE	TRUE	0	0.01	3	1	FALSE	1084838	683584	677452	610673	601974	566302	566302	NNNNNNNNCC	347097	C/GNNNNNC/GNNC/G	56188.4
I-F	TRUE	TRUE	0	0.01	3	2	FALSE	1084838	683584	677452	610673	601974	579385	579385	NNNNNNNNCC	352022	C/GNNNNNC/GNNC/G	57057.9
I-F	TRUE	TRUE	0	0.01	3	5	FALSE	1084838	683584	677452	610673	601974	601974	601974	NNNNNNNNCC	358309	C/GNNC/GNNC/GNNC/G	53612.3
I-F	TRUE	TRUE	0	0.01	3	7	FALSE	1084838	683584	677452	610673	601974	601974	601974	NNNNNNNNCC	358309	C/GNNC/GNNC/GNNC/G	53612.3
I-F	TRUE	TRUE	0	0.01	5	1	FALSE	1084838	683584	677452	610673	608828	568471	568471	NNNNNNNNCC	348090	C/GNNC/GNNC/GNNC/G	51869.5
I-F	TRUE	TRUE	0	0.01	5	2	FALSE	1084838	683584	677452	610673	608828	582480	582480	NNNNNNNNCC	353253	C/GNNNNNC/GNNC/G	56823.8
I-F	TRUE	TRUE	0	0.01	5	5	FALSE	1084838	683584	677452	610673	608828	608392	608392	NNNNNNNNCC	360908	C/GNNC/GNNC/GNNC/G	53510.1
I-F	TRUE	TRUE	0	0.01	5	7	FALSE	1084838	683584	677452	610673	608828	608828	608828	NNNNNNNNCC	360943	C/GNNC/GNNC/GNNC/G	53507.9
I-F	TRUE	TRUE	0	0.05	0	1	FALSE	1084838	683584	677452	677452	559156	559156	559156	NNNNNNNNCC	348284	C/GNNNNNC/GNNC/G	58465
I-F	TRUE	TRUE	0	0.05	0	2	FALSE	1084838	683584	677452	677452	559156	559156	559156	NNNNNNNNCC	348284	C/GNNNNNC/GNNC/G	58465
I-F	TRUE	TRUE	0	0.05	0	5	FALSE	1084838	683584	677452	677452	559156	559156	559156	NNNNNNNNCC	348284	C/GNNNNNC/GNNC/G	58465
I-F	TRUE	TRUE	0	0.05	0	7	FALSE	1084838	683584	677452	677452	559156	559156	559156	NNNNNNNNCC	348284	C/GNNNNNC/GNNC/G	58465
I-F	TRUE	TRUE	0	0.05	1	1	FALSE	1084838	683584	677452	677452	581701	570553	570553	NNNNNNNNCC	352600	C/GNNNNNC/GNNC/G	59104.4
I-F	TRUE	TRUE	0	0.05	1	2	FALSE	1084838	683584	677452	677452	581701	581701	581701	NNNNNNNNCC	356961	C/GNNNNNC/GNNC/G	59806.1
I-F	TRUE	TRUE	0	0.05	1	5	FALSE	1084838	683584	677452	677452	581701	581701	581701	NNNNNNNNCC	356961	C/GNNNNNC/GNNC/G	59806.1
I-F	TRUE	TRUE	0	0.05	1	7	FALSE	1084838	683584	677452	677452	581701	581701	581701	NNNNNNNNCC	356961	C/GNNNNNC/GNNC/G	59806.1
I-F	TRUE	TRUE	0	0.05	3	1	FALSE	1084838	683584	677452	677452	653797	601022	601022	NNNNNNNNCC	354163	C/GNNC/GNNC/GNNC/G	56101.4
I-F	TRUE	TRUE	0	0.05	3	2	FALSE	1084838	683584	677452	677452	653797	618932	618932	NNNNNNNNCC	356162	C/GNNC/GNNC/GNNC/G	57561.6
I-F	TRUE	TRUE	0	0.05	3	5	FALSE	1084838	683584	677452	677452	653797	653797	653797	NNNNNNNNCC	360048	C/GNNC/GNNC/GNNC/G	59894.3
I-F	TRUE	TRUE	0	0.05	3	7	FALSE	1084838	683584	677452	677452	653797	653797	653797	NNNNNNNNCC	360048	C/GNNC/GNNC/GNNC/G	59894.3
I-F	TRUE	TRUE	0	0.05	5	1	FALSE	1084838	683584	677452	677452	667859	604973	604973	NNNNNNNNCC	355127	C/GNNC/GNNC/GNNC/G	56148
I-F	TRUE	TRUE	0	0.05	5	2	FALSE	1084838	683584	677452	677452	667859	624927	624927	NNNNNNNNCC	356723	C/GNNC/GNNC/GNNC/G	57884.8
I-F	TRUE	TRUE	0	0.05	5	5	FALSE	1084838	683584	677452	677452	667859	666514	666514	NNNNNNNNCC	360944	C/GNNC/GNNC/GNNN	65367.9
I-F	TRUE	TRUE	0	0.05	5	7	FALSE	1084838	683584	677452	677452	667859	667859	667859	NNNNNNNNCC	361169	C/GNNC/GNNC/GNNN	65492.3
I-F	TRUE	TRUE	0	0.5	0	1	FALSE	1084838	683584	677452	677452	559156	559156	559156	NNNNNNNNCC	348284	C/GNNNNNC/GNNC/G	58465
I-F	TRUE	TRUE	0	0.5	0	2	FALSE	1084838	683584	677452	677452	559156	559156	559156	NNNNNNNNCC	348284	C/GNNNNNC/GNNC/G	58465
I-F	TRUE	TRUE	0	0.5	0	5	FALSE	1084838	683584	677452	677452	559156	559156	559156	NNNNNNNNCC	348284	C/GNNNNNC/GNNC/G	58465
I-F	TRUE	TRUE	0	0.5	0	7	FALSE	1084838	683584	677452	677452	559156	559156	559156	NNNNNNNNCC	348284	C/GNNNNNC/GNNC/G	58465
I-F	TRUE	TRUE	0	0.5	1	1	FALSE	1084838	683584	677452	677452	581701	570553	570553	NNNNNNNNCC	352600	C/GNNNNNC/GNNC/G	59104.4
I-F	TRUE	TRUE	0	0.5	1	2	FALSE	1084838	683584	677452	677452	581701	581701	581701	NNNNNNNNCC	356961	C/GNNNNNC/GNNC/G	59806.1
I-F	TRUE	TRUE	0	0.5	1	5	FALSE	1084838	683584	677452	677452	581701	581701	581701	NNNNNNNNCC	356961	C/GNNNNNC/GNNC/G	59806.1
I-F	TRUE	TRUE	0	0.5	1	7	FALSE	1084838	683584	677452	677452	581701	581701	581701	NNNNNNNNCC	356961	C/GNNNNNC/GNNC/G	59806.1
I-F	TRUE	TRUE	0	0.5	3	1	FALSE	1084838	683584	677452	677452	653797	601022	601022	NNNNNNNNCC	354163	C/GNNC/GNNC/GNNC/G	56101.4
I-F	TRUE	TRUE	0	0.5	3	2	FALSE	1084838	683584	677452	677452	653797	618932	618932	NNNNNNNNCC	356162	C/GNNC/GNNC/GNNC/G	57561.6
I-F	TRUE	TRUE	0	0.5	3	5	FALSE	1084838	683584	677452	677452	653797	653797	653797	NNNNNNNNCC	360048	C/GNNC/GNNC/GNNC/G	59894.3
I-F	TRUE	TRUE	0	0.5	3	7	FALSE	1084838	683584	677452	677452	653797	653797	653797	NNNNNNNNCC	360048	C/GNNC/GNNC/GNNC/G	59894.3
I-F	TRUE	TRUE	0	0.5	5	1	FALSE	1084838	683584	677452	677452	667859	604973	604973	NNNNNNNNCC	355127	C/GNNC/GNNC/GNNC/G	56148
I-F	TRUE	TRUE	0	0.5	5	2	FALSE	1084838	683584	677452	677452	667859	624927	624927	NNNNNNNNCC	356723	C/GNNC/GNNC/GNNC/G	57884.8
I-F	TRUE	TRUE	0	0.5	5	5	FALSE	1084838	683584	677452	677452	667859	666514	666514	NNNNNNNNCC	360944	C/GNNC/GNNC/GNNN	65367.9
I-F	TRUE	TRUE	0	0.5	5	7	FALSE	1084838	683584	677452	677452	667859	667859	667859	NNNNNNNNCC	361169	C/GNNC/GNNC/GNNN	65492.3
I-F	TRUE	TRUE	0	1	0	1	FALSE	1084838	683584	677452	677452	559156	559156	559156	NNNNNNNNCC	348284	C/GNNNNNC/GNNC/G	58465
I-F	TRUE	TRUE	0	1	0	2	FALSE	1084838	683584	677452	677452	559156	559156	559156	NNNNNNNNCC	348284	C/GNNNNNC/GNNC/G	58465
I-F	TRUE	TRUE	0	1	0	5	FALSE	1084838	683584	677452	677452	559156	559156	559156	NNNNNNNNCC	348284	C/GNNNNNC/GNNC/G	58465
I-F	TRUE	TRUE	0	1	0	7	FALSE	1084838	683584	677452	677452	559156	559156	559156	NNNNNNNNCC	348284	C/GNNNNNC/GNNC/G	58465
I-F	TRUE	TRUE	0	1	1	1	FALSE	1084838	683584	677452	677452	581701	570553	570553	NNNNNNNNCC	352600	C/GNNNNNC/GNNC/G	59104.4
I-F	TRUE	TRUE	0	1	1	2	FALSE	1084838	683584	677452	677452	581701	581701	581701	NNNNNNNNCC	356961	C/GNNNNNC/GNNC/G	59806.1
I-F	TRUE	TRUE	0	1	1	5	FALSE	1084838	683584	677452	677452	581701	581701	581701	NNNNNNNNCC	356961	C/GNNNNNC/GNNC/G	59806.1
I-F	TRUE	TRUE	0	1	1	7	FALSE	1084838	683584	677452	677452	581701	581701	581701	NNNNNNNNCC	356961	C/GNNNNNC/GNNC/G	59806.1
I-F	TRUE	TRUE	0	1	3	1	FALSE	1084838	683584	677452	677452	653797	601022	601022	NNNNNNNNCC	354163	C/GNNC/GNNC/GNNC/G	56101.4
I-F	TRUE	TRUE	0	1	3	2	FALSE	1084838	683584	677452	677452	653797	618932	618932	NNNNNNNNCC	356162	C/GNNC/GNNC/GNNC/G	57561.6
I-F	TRUE	TRUE	0	1	3	5	FALSE	1084838	683584	677452	677452	653797	653797	653797	NNNNNNNNCC	360048	C/GNNC/GNNC/GNNC/G	59894.3
I-F	TRUE	TRUE	0	1	3	7	FALSE	1084838	683584	677452	677452	653797	653797	653797	NNNNNNNNCC	360048	C/GNNC/GNNC/GNNC/G	59894.3
I-F	TRUE	TRUE	0	1	5	1	FALSE	1084838	683584	677452	677452	667859	604973	604973	NNNNNNNNCC	355127	C/GNNC/GNNC/GNNC/G	56148
I-F	TRUE	TRUE	0	1	5	2	FALSE	1084838	683584	677452	677452	667859	624927	624927	NNNNNNNNCC	356723	C/GNNC/GNNC/GNNC/G	57884.8
I-F	TRUE	TRUE	0	1	5	5	FALSE	1084838	683584	677452	677452	667859	666514	666514	NNNNNNNNCC	360944	C/GNNC/GNNC/GNNN	65367.9
I-F	TRUE	TRUE	0	1	5	7	FALSE	1084838	683584	677452	677452	667859	667859	667859	NNNNNNNNCC	361169	C/GNNC/GNNC/GNNN	65492.3
IV-A1	TRUE	TRUE	0	0.01	0	1	FALSE	133	107	106	86	84	84	84	A/TNNNNNNA/CA/GN	36.4469	CNTNNNNNNN	34.2581
IV-A1	TRUE	TRUE	0	0.01	0	2	FALSE	133	107	106	86	84	84	84	A/TNNNNNNA/CA/GN	36.4469	CNTNNNNNNN	34.2581
IV-A1	TRUE	TRUE	0	0.01	0	5	FALSE	133	107	106	86	84	84	84	A/TNNNNNNA/CA/GN	36.4469	CNTNNNNNNN	34.2581
IV-A1	TRUE	TRUE	0	0.01	0	7	FALSE	133	107	106	86	84	84	84	A/TNNNNNNA/CA/GN	36.4469	CNTNNNNNNN	34.2581
IV-A1	TRUE	TRUE	0	0.01	1	1	FALSE	133	107	106	86	84	84	84	A/TNNNNNNA/CA/GN	36.4469	CNTNNNNNNN	34.2581
IV-A1	TRUE	TRUE	0	0.01	1	2	FALSE	133	107	106	86	84	84	84	A/TNNNNNNA/CA/GN	36.4469	CNTNNNNNNN	34.2581
IV-A1	TRUE	TRUE	0	0.01	1	5	FALSE	133	107	106	86	84	84	84	A/TNNNNNNA/CA/GN	36.4469	CNTNNNNNNN	34.2581
IV-A1	TRUE	TRUE	0	0.01	1	7	FALSE	133	107	106	86	84	84	84	A/TNNNNNNA/CA/GN	36.4469	CNTNNNNNNN	34.2581
IV-A1	TRUE	TRUE	0	0.01	3	1	FALSE	133	107	106	86	85	85	85	A/TNNNNNNA/CA/GN	36.4222	CNTNNNNNNN	35.0525
IV-A1	TRUE	TRUE	0	0.01	3	2	FALSE	133	107	106	86	85	85	85	A/TNNNNNNA/CA/GN	36.4222	CNTNNNNNNN	35.0525
IV-A1	TRUE	TRUE	0	0.01	3	5	FALSE	133	107	106	86	85	85	85	A/TNNNNNNA/CA/GN	36.4222	CNTNNNNNNN	35.0525
IV-A1	TRUE	TRUE	0	0.01	3	7	FALSE	133	107	106	86	85	85	85	A/TNNNNNNA/CA/GN	36.4222	CNTNNNNNNN	35.0525
IV-A1	TRUE	TRUE	0	0.01	5	1	FALSE	133	107	106	86	86	85	85	A/TNNNNNNA/CA/GN	36.4222	CNTNNNNNNN	35.0525
IV-A1	TRUE	TRUE	0	0.01	5	2	FALSE	133	107	106	86	86	85	85	A/TNNNNNNA/CA/GN	36.4222	CNTNNNNNNN	35.0525
IV-A1	TRUE	TRUE	0	0.01	5	5	FALSE	133	107	106	86	86	85	85	A/TNNNNNNA/CA/GN	36.4222	CNTNNNNNNN	35.0525
IV-A1	TRUE	TRUE	0	0.01	5	7	FALSE	133	107	106	86	86	86	86	A/TNNNNNNA/CA/GN	36.4222	CNTNNNNNNN	35.0525
IV-A1	TRUE	TRUE	0	0.05	0	1	FALSE	133	107	106	106	97	97	97	NT/CNNNNNA/CA/GN	43.3677	CNTNNNNNNN	37.3202
IV-A1	TRUE	TRUE	0	0.05	0	2	FALSE	133	107	106	106	97	97	97	NT/CNNNNNA/CA/GN	43.3677	CNTNNNNNNN	37.3202
IV-A1	TRUE	TRUE	0	0.05	0	5	FALSE	133	107	106	106	97	97	97	NT/CNNNNNA/CA/GN	43.3677	CNTNNNNNNN	37.3202
IV-A1	TRUE	TRUE	0	0.05	0	7	FALSE	133	107	106	106	97	97	97	NT/CNNNNNA/CA/GN	43.3677	CNTNNNNNNN	37.3202
IV-A1	TRUE	TRUE	0	0.05	1	1	FALSE	133	107	106	106	97	97	97	NT/CNNNNNA/CA/GN	43.3677	CNTNNNNNNN	37.3202
IV-A1	TRUE	TRUE	0	0.05	1	2	FALSE	133	107	106	106	97	97	97	NT/CNNNNNA/CA/GN	43.3677	CNTNNNNNNN	37.3202
IV-A1	TRUE	TRUE	0	0.05	1	5	FALSE	133	107	106	106	97	97	97	NT/CNNNNNA/CA/GN	43.3677	CNTNNNNNNN	37.3202
IV-A1	TRUE	TRUE	0	0.05	1	7	FALSE	133	107	106	106	97	97	97	NT/CNNNNNA/CA/GN	43.3677	CNTNNNNNNN	37.3202
IV-A1	TRUE	TRUE	0	0.05	3	1	FALSE	133	107	106	106	103	98	98	NT/CNNNNNA/CA/GN	43.0329	CNTNNNNNNN	38.0879
IV-A1	TRUE	TRUE	0	0.05	3	2	FALSE	133	107	106	106	103	98	98	NT/CNNNNNA/CA/GN	43.0329	CNTNNNNNNN	38.0879
IV-A1	TRUE	TRUE	0	0.05	3	5	FALSE	133	107	106	106	103	103	103	NT/CNNNNNA/CNN	53.0307	CNTNNNNNNN	41.9723
IV-A1	TRUE	TRUE	0	0.05	3	7	FALSE	133	107	106	106	103	103	103	NT/CNNNNNA/CNN	53.0307	CNTNNNNNNN	41.9723
IV-A1	TRUE	TRUE	0	0.05	5	1	FALSE	133	107	106	106	105	98	98	NT/CNNNNNA/CA/GN	43.0329	CNTNNNNNNN	38.0879
IV-A1	TRUE	TRUE	0	0.05	5	2	FALSE	133	107	106	106	105	98	98	NT/CNNNNNA/CA/GN	43.0329	CNTNNNNNNN	38.0879
IV-A1	TRUE	TRUE	0	0.05	5	5	FALSE	133	107	106	106	105	104	104	NT/CNNNNNA/CNN	52.978	CNTNNNNNNN	41.7579
IV-A1	TRUE	TRUE	0	0.05	5	7	FALSE	133	107	106	106	105	105	105	NT/CNNNNNA/CNN	52.978	CNTNNNNNNN	41.7579
IV-A1	TRUE	TRUE	0	0.5	0	1	FALSE	133	107	106	106	97	97	97	NT/CNNNNNA/CA/GN	43.3677	CNTNNNNNNN	37.3202
IV-A1	TRUE	TRUE	0	0.5	0	2	FALSE	133	107	106	106	97	97	97	NT/CNNNNNA/CA/GN	43.3677	CNTNNNNNNN	37.3202
IV-A1	TRUE	TRUE	0	0.5	0	5	FALSE	133	107	106	106	97	97	97	NT/CNNNNNA/CA/GN	43.3677	CNTNNNNNNN	37.3202
IV-A1	TRUE	TRUE	0	0.5	0	7	FALSE	133	107	106	106	97	97	97	NT/CNNNNNA/CA/GN	43.3677	CNTNNNNNNN	37.3202
IV-A1	TRUE	TRUE	0	0.5	1	1	FALSE	133	107	106	106	97	97	97	NT/CNNNNNA/CA/GN	43.3677	CNTNNNNNNN	37.3202
IV-A1	TRUE	TRUE	0	0.5	1	2	FALSE	133	107	106	106	97	97	97	NT/CNNNNNA/CA/GN	43.3677	CNTNNNNNNN	37.3202
IV-A1	TRUE	TRUE	0	0.5	1	5	FALSE	133	107	106	106	97	97	97	NT/CNNNNNA/CA/GN	43.3677	CNTNNNNNNN	37.3202
IV-A1	TRUE	TRUE	0	0.5	1	7	FALSE	133	107	106	106	97	97	97	NT/CNNNNNA/CA/GN	43.3677	CNTNNNNNNN	37.3202
IV-A1	TRUE	TRUE	0	0.5	3	1	FALSE	133	107	106	106	103	98	98	NT/CNNNNNA/CA/GN	43.0329	CNTNNNNNNN	38.0879
IV-A1	TRUE	TRUE	0	0.5	3	2	FALSE	133	107	106	106	103	98	98	NT/CNNNNNA/CA/GN	43.0329	CNTNNNNNNN	38.0879
IV-A1	TRUE	TRUE	0	0.5	3	5	FALSE	133	107	106	106	103	103	103	NT/CNNNNNA/CNN	53.0307	CNTNNNNNNN	41.9723
IV-A1	TRUE	TRUE	0	0.5	3	7	FALSE	133	107	106	106	103	103	103	NT/CNNNNNA/CNN	53.0307	CNTNNNNNNN	41.9723
IV-A1	TRUE	TRUE	0	0.5	5	1	FALSE	133	107	106	106	105	98	98	NT/CNNNNNA/CA/GN	43.0329	CNTNNNNNNN	38.0879
IV-A1	TRUE	TRUE	0	0.5	5	2	FALSE	133	107	106	106	105	98	98	NT/CNNNNNA/CA/GN	43.0329	CNTNNNNNNN	38.0879
IV-A1	TRUE	TRUE	0	0.5	5	5	FALSE	133	107	106	106	105	104	104	NT/CNNNNNA/CNN	52.978	CNTNNNNNNN	41.7579
IV-A1	TRUE	TRUE	0	0.5	5	7	FALSE	133	107	106	106	105	105	105	NT/CNNNNNA/CNN	52.978	CNTNNNNNNN	41.7579
IV-A1	TRUE	TRUE	0	1	0	1	FALSE	133	107	106	106	97	97	97	NT/CNNNNNA/CA/GN	43.3677	CNTNNNNNNN	37.3202
IV-A1	TRUE	TRUE	0	1	0	2	FALSE	133	107	106	106	97	97	97	NT/CNNNNNA/CA/GN	43.3677	CNTNNNNNNN	37.3202
IV-A1	TRUE	TRUE	0	1	0	5	FALSE	133	107	106	106	97	97	97	NT/CNNNNNA/CA/GN	43.3677	CNTNNNNNNN	37.3202
IV-A1	TRUE	TRUE	0	1	0	7	FALSE	133	107	106	106	97	97	97	NT/CNNNNNA/CA/GN	43.3677	CNTNNNNNNN	37.3202
IV-A1	TRUE	TRUE	0	1	1	1	FALSE	133	107	106	106	97	97	97	NT/CNNNNNA/CA/GN	43.3677	CNTNNNNNNN	37.3202
IV-A1	TRUE	TRUE	0	1	1	2	FALSE	133	107	106	106	97	97	97	NT/CNNNNNA/CA/GN	43.3677	CNTNNNNNNN	37.3202
IV-A1	TRUE	TRUE	0	1	1	5	FALSE	133	107	106	106	97	97	97	NT/CNNNNNA/CA/GN	43.3677	CNTNNNNNNN	37.3202
IV-A1	TRUE	TRUE	0	1	1	7	FALSE	133	107	106	106	97	97	97	NT/CNNNNNA/CA/GN	43.3677	CNTNNNNNNN	37.3202
IV-A1	TRUE	TRUE	0	1	3	1	FALSE	133	107	106	106	103	98	98	NT/CNNNNNA/CA/GN	43.0329	CNTNNNNNNN	38.0879
IV-A1	TRUE	TRUE	0	1	3	2	FALSE	133	107	106	106	103	98	98	NT/CNNNNNA/CA/GN	43.0329	CNTNNNNNNN	38.0879
IV-A1	TRUE	TRUE	0	1	3	5	FALSE	133	107	106	106	103	103	103	NT/CNNNNNA/CNN	53.0307	CNTNNNNNNN	41.9723
IV-A1	TRUE	TRUE	0	1	3	7	FALSE	133	107	106	106	103	103	103	NT/CNNNNNA/CNN	53.0307	CNTNNNNNNN	41.9723
IV-A1	TRUE	TRUE	0	1	5	1	FALSE	133	107	106	106	105	98	98	NT/CNNNNNA/CA/GN	43.0329	CNTNNNNNNN	38.0879
IV-A1	TRUE	TRUE	0	1	5	2	FALSE	133	107	106	106	105	98	98	NT/CNNNNNA/CA/GN	43.0329	CNTNNNNNNN	38.0879
IV-A1	TRUE	TRUE	0	1	5	5	FALSE	133	107	106	106	105	104	104	NT/CNNNNNA/CNN	52.978	CNTNNNNNNN	41.7579
IV-A1	TRUE	TRUE	0	1	5	7	FALSE	133	107	106	106	105	105	105	NT/CNNNNNA/CNN	52.978	CNTNNNNNNN	41.7579
IV-A1	TRUE	TRUE	1	0.01	0	1	FALSE	133	107	107	86	84	84	84	A/TNNNNNNA/CA/GN	36.4469	CNTNNNNNNN	34.2581
IV-A1	TRUE	TRUE	1	0.01	0	2	FALSE	133	107	107	86	84	84	84	A/TNNNNNNA/CA/GN	36.4469	CNTNNNNNNN	34.2581
IV-A1	TRUE	TRUE	1	0.01	0	5	FALSE	133	107	107	86	84	84	84	A/TNNNNNNA/CA/GN	36.4469	CNTNNNNNNN	34.2581
IV-A1	TRUE	TRUE	1	0.01	0	7	FALSE	133	107	107	86	84	84	84	A/TNNNNNNA/CA/GN	36.4469	CNTNNNNNNN	34.2581
IV-A1	TRUE	TRUE	1	0.01	1	1	FALSE	133	107	107	86	84	84	84	A/TNNNNNNA/CA/GN	36.4469	CNTNNNNNNN	34.2581
IV-A1	TRUE	TRUE	1	0.01	1	2	FALSE	133	107	107	86	84	84	84	A/TNNNNNNA/CA/GN	36.4469	CNTNNNNNNN	34.2581
IV-A1	TRUE	TRUE	1	0.01	1	5	FALSE	133	107	107	86	84	84	84	A/TNNNNNNA/CA/GN	36.4469	CNTNNNNNNN	34.2581
IV-A1	TRUE	TRUE	1	0.01	1	7	FALSE	133	107	107	86	84	84	84	A/TNNNNNNA/CA/GN	36.4469	CNTNNNNNNN	34.2581
IV-A1	TRUE	TRUE	1	0.01	3	1	FALSE	133	107	107	86	85	85	85	A/TNNNNNNA/CA/GN	36.4222	CNTNNNNNNN	35.0525
IV-A1	TRUE	TRUE	1	0.01	3	2	FALSE	133	107	107	86	85	85	85	A/TNNNNNNA/CA/GN	36.4222	CNTNNNNNNN	35.0525
IV-A1	TRUE	TRUE	1	0.01	3	5	FALSE	133	107	107	86	85	85	85	A/TNNNNNNA/CA/GN	36.4222	CNTNNNNNNN	35.0525
IV-A1	TRUE	TRUE	1	0.01	3	7	FALSE	133	107	107	86	85	85	85	A/TNNNNNNA/CA/GN	36.4222	CNTNNNNNNN	35.0525
IV-A1	TRUE	TRUE	1	0.01	5	1	FALSE	133	107	107	86	86	85	85	A/TNNNNNNA/CA/GN	36.4222	CNTNNNNNNN	35.0525
IV-A1	TRUE	TRUE	1	0.01	5	2	FALSE	133	107	107	86	86	85	85	A/TNNNNNNA/CA/GN	36.4222	CNTNNNNNNN	35.0525
IV-A1	TRUE	TRUE	1	0.01	5	5	FALSE	133	107	107	86	86	85	85	A/TNNNNNNA/CA/GN	36.4222	CNTNNNNNNN	35.0525
IV-A1	TRUE	TRUE	1	0.01	5	7	FALSE	133	107	107	86	86	86	86	A/TNNNNNNA/CA/GN	36.4222	CNTNNNNNNN	35.0525
IV-A1	TRUE	TRUE	1	0.05	0	1	FALSE	133	107	107	107	98	98	98	NNNNNNNA/CA/GN	47.7569	CNTNNNNNNN	38.0879
IV-A1	TRUE	TRUE	1	0.05	0	2	FALSE	133	107	107	107	98	98	98	NNNNNNNA/CA/GN	47.7569	CNTNNNNNNN	38.0879
IV-A1	TRUE	TRUE	1	0.05	0	5	FALSE	133	107	107	107	98	98	98	NNNNNNNA/CA/GN	47.7569	CNTNNNNNNN	38.0879
IV-A1	TRUE	TRUE	1	0.05	0	7	FALSE	133	107	107	107	98	98	98	NNNNNNNA/CA/GN	47.7569	CNTNNNNNNN	38.0879
IV-A1	TRUE	TRUE	1	0.05	1	1	FALSE	133	107	107	107	98	98	98	NNNNNNNA/CA/GN	47.7569	CNTNNNNNNN	38.0879
IV-A1	TRUE	TRUE	1	0.05	1	2	FALSE	133	107	107	107	98	98	98	NNNNNNNA/CA/GN	47.7569	CNTNNNNNNN	38.0879
IV-A1	TRUE	TRUE	1	0.05	1	5	FALSE	133	107	107	107	98	98	98	NNNNNNNA/CA/GN	47.7569	CNTNNNNNNN	38.0879
IV-A1	TRUE	TRUE	1	0.05	1	7	FALSE	133	107	107	107	98	98	98	NNNNNNNA/CA/GN	47.7569	CNTNNNNNNN	38.0879
IV-A1	TRUE	TRUE	1	0.05	3	1	FALSE	133	107	107	107	104	99	99	A/TNNNNNNA/CA/GN	41.499	CNTNNNNNNN	38.8588
IV-A1	TRUE	TRUE	1	0.05	3	2	FALSE	133	107	107	107	104	99	99	A/TNNNNNNA/CA/GN	41.499	CNTNNNNNNN	38.8588
IV-A1	TRUE	TRUE	1	0.05	3	5	FALSE	133	107	107	107	104	104	104	NT/CNNNNNA/CNN	52.2246	CNTNNNNNNN	42.7578
IV-A1	TRUE	TRUE	1	0.05	3	7	FALSE	133	107	107	107	104	104	104	NT/CNNNNNA/CNN	52.2246	CNTNNNNNNN	42.7578
IV-A1	TRUE	TRUE	1	0.05	5	1	FALSE	133	107	107	107	106	99	99	A/TNNNNNNA/CA/GN	41.499	CNTNNNNNNN	38.8588
IV-A1	TRUE	TRUE	1	0.05	5	2	FALSE	133	107	107	107	106	99	99	A/TNNNNNNA/CA/GN	41.499	CNTNNNNNNN	38.8588
IV-A1	TRUE	TRUE	1	0.05	5	5	FALSE	133	107	107	107	106	105	105	NT/CNNNNNA/CNN	52.1837	CNTNNNNNNN	42.5404
IV-A1	TRUE	TRUE	1	0.05	5	7	FALSE	133	107	107	107	106	106	106	NT/CNNNNNA/CNN	52.1837	CNTNNNNNNN	42.5404
IV-A1	TRUE	TRUE	1	0.5	0	1	FALSE	133	107	107	107	98	98	98	NNNNNNNA/CA/GN	47.7569	CNTNNNNNNN	38.0879
IV-A1	TRUE	TRUE	1	0.5	0	2	FALSE	133	107	107	107	98	98	98	NNNNNNNA/CA/GN	47.7569	CNTNNNNNNN	38.0879
IV-A1	TRUE	TRUE	1	0.5	0	5	FALSE	133	107	107	107	98	98	98	NNNNNNNA/CA/GN	47.7569	CNTNNNNNNN	38.0879
IV-A1	TRUE	TRUE	1	0.5	0	7	FALSE	133	107	107	107	98	98	98	NNNNNNNA/CA/GN	47.7569	CNTNNNNNNN	38.0879
IV-A1	TRUE	TRUE	1	0.5	1	1	FALSE	133	107	107	107	98	98	98	NNNNNNNA/CA/GN	47.7569	CNTNNNNNNN	38.0879
IV-A1	TRUE	TRUE	1	0.5	1	2	FALSE	133	107	107	107	98	98	98	NNNNNNNA/CA/GN	47.7569	CNTNNNNNNN	38.0879
IV-A1	TRUE	TRUE	1	0.5	1	5	FALSE	133	107	107	107	98	98	98	NNNNNNNA/CA/GN	47.7569	CNTNNNNNNN	38.0879
IV-A1	TRUE	TRUE	1	0.5	1	7	FALSE	133	107	107	107	98	98	98	NNNNNNNA/CA/GN	47.7569	CNTNNNNNNN	38.0879
IV-A1	TRUE	TRUE	1	0.5	3	1	FALSE	133	107	107	107	104	99	99	A/TNNNNNNA/CA/GN	41.499	CNTNNNNNNN	38.8588
IV-A1	TRUE	TRUE	1	0.5	3	2	FALSE	133	107	107	107	104	99	99	A/TNNNNNNA/CA/GN	41.499	CNTNNNNNNN	38.8588
IV-A1	TRUE	TRUE	1	0.5	3	5	FALSE	133	107	107	107	104	104	104	NT/CNNNNNA/CNN	52.2246	CNTNNNNNNN	42.7578
IV-A1	TRUE	TRUE	1	0.5	3	7	FALSE	133	107	107	107	104	104	104	NT/CNNNNNA/CNN	52.2246	CNTNNNNNNN	42.7578
IV-A1	TRUE	TRUE	1	0.5	5	1	FALSE	133	107	107	107	106	99	99	A/TNNNNNNA/CA/GN	41.499	CNTNNNNNNN	38.8588
IV-A1	TRUE	TRUE	1	0.5	5	2	FALSE	133	107	107	107	106	99	99	A/TNNNNNNA/CA/GN	41.499	CNTNNNNNNN	38.8588
IV-A1	TRUE	TRUE	1	0.5	5	5	FALSE	133	107	107	107	106	105	105	NT/CNNNNNA/CNN	52.1837	CNTNNNNNNN	42.5404
IV-A1	TRUE	TRUE	1	0.5	5	7	FALSE	133	107	107	107	106	106	106	NT/CNNNNNA/CNN	52.1837	CNTNNNNNNN	42.5404
IV-A1	TRUE	TRUE	1	1	0	1	FALSE	133	107	107	107	98	98	98	NNNNNNNA/CA/GN	47.7569	CNTNNNNNNN	38.0879
IV-A1	TRUE	TRUE	1	1	0	2	FALSE	133	107	107	107	98	98	98	NNNNNNNA/CA/GN	47.7569	CNTNNNNNNN	38.0879
IV-A1	TRUE	TRUE	1	1	0	5	FALSE	133	107	107	107	98	98	98	NNNNNNNA/CA/GN	47.7569	CNTNNNNNNN	38.0879
IV-A1	TRUE	TRUE	1	1	0	7	FALSE	133	107	107	107	98	98	98	NNNNNNNA/CA/GN	47.7569	CNTNNNNNNN	38.0879
IV-A1	TRUE	TRUE	1	1	1	1	FALSE	133	107	107	107	98	98	98	NNNNNNNA/CA/GN	47.7569	CNTNNNNNNN	38.0879
IV-A1	TRUE	TRUE	1	1	1	2	FALSE	133	107	107	107	98	98	98	NNNNNNNA/CA/GN	47.7569	CNTNNNNNNN	38.0879
IV-A1	TRUE	TRUE	1	1	1	5	FALSE	133	107	107	107	98	98	98	NNNNNNNA/CA/GN	47.7569	CNTNNNNNNN	38.0879
IV-A1	TRUE	TRUE	1	1	1	7	FALSE	133	107	107	107	98	98	98	NNNNNNNA/CA/GN	47.7569	CNTNNNNNNN	38.0879
IV-A1	TRUE	TRUE	1	1	3	1	FALSE	133	107	107	107	104	99	99	A/TNNNNNNA/CA/GN	41.499	CNTNNNNNNN	38.8588
IV-A1	TRUE	TRUE	1	1	3	2	FALSE	133	107	107	107	104	99	99	A/TNNNNNNA/CA/GN	41.499	CNTNNNNNNN	38.8588
IV-A1	TRUE	TRUE	1	1	3	5	FALSE	133	107	107	107	104	104	104	NT/CNNNNNA/CNN	52.2246	CNTNNNNNNN	42.7578
IV-A1	TRUE	TRUE	1	1	3	7	FALSE	133	107	107	107	104	104	104	NT/CNNNNNA/CNN	52.2246	CNTNNNNNNN	42.7578
IV-A1	TRUE	TRUE	1	1	5	1	FALSE	133	107	107	107	106	99	99	A/TNNNNNNA/CA/GN	41.499	CNTNNNNNNN	38.8588
IV-A1	TRUE	TRUE	1	1	5	2	FALSE	133	107	107	107	106	99	99	A/TNNNNNNA/CA/GN	41.499	CNTNNNNNNN	38.8588
IV-A1	TRUE	TRUE	1	1	5	5	FALSE	133	107	107	107	106	105	105	NT/CNNNNNA/CNN	52.1837	CNTNNNNNNN	42.5404
IV-A1	TRUE	TRUE	1	1	5	7	FALSE	133	107	107	107	106	106	106	NT/CNNNNNA/CNN	52.1837	CNTNNNNNNN	42.5404
IV-A1	TRUE	TRUE	2	0.01	0	1	FALSE	133	107	107	86	84	84	84	A/TNNNNNNA/CA/GN	36.4469	CNTNNNNNNN	34.2581
IV-A1	TRUE	TRUE	2	0.01	0	2	FALSE	133	107	107	86	84	84	84	A/TNNNNNNA/CA/GN	36.4469	CNTNNNNNNN	34.2581
IV-A1	TRUE	TRUE	2	0.01	0	5	FALSE	133	107	107	86	84	84	84	A/TNNNNNNA/CA/GN	36.4469	CNTNNNNNNN	34.2581
IV-A1	TRUE	TRUE	2	0.01	0	7	FALSE	133	107	107	86	84	84	84	A/TNNNNNNA/CA/GN	36.4469	CNTNNNNNNN	34.2581
IV-A1	TRUE	TRUE	2	0.01	1	1	FALSE	133	107	107	86	84	84	84	A/TNNNNNNA/CA/GN	36.4469	CNTNNNNNNN	34.2581
IV-A1	TRUE	TRUE	2	0.01	1	2	FALSE	133	107	107	86	84	84	84	A/TNNNNNNA/CA/GN	36.4469	CNTNNNNNNN	34.2581
IV-A1	TRUE	TRUE	2	0.01	1	5	FALSE	133	107	107	86	84	84	84	A/TNNNNNNA/CA/GN	36.4469	CNTNNNNNNN	34.2581
IV-A1	TRUE	TRUE	2	0.01	1	7	FALSE	133	107	107	86	84	84	84	A/TNNNNNNA/CA/GN	36.4469	CNTNNNNNNN	34.2581
IV-A1	TRUE	TRUE	2	0.01	3	1	FALSE	133	107	107	86	85	85	85	A/TNNNNNNA/CA/GN	36.4222	CNTNNNNNNN	35.0525
IV-A1	TRUE	TRUE	2	0.01	3	2	FALSE	133	107	107	86	85	85	85	A/TNNNNNNA/CA/GN	36.4222	CNTNNNNNNN	35.0525
IV-A1	TRUE	TRUE	2	0.01	3	5	FALSE	133	107	107	86	85	85	85	A/TNNNNNNA/CA/GN	36.4222	CNTNNNNNNN	35.0525
IV-A1	TRUE	TRUE	2	0.01	3	7	FALSE	133	107	107	86	85	85	85	A/TNNNNNNA/CA/GN	36.4222	CNTNNNNNNN	35.0525
IV-A1	TRUE	TRUE	2	0.01	5	1	FALSE	133	107	107	86	86	85	85	A/TNNNNNNA/CA/GN	36.4222	CNTNNNNNNN	35.0525
IV-A1	TRUE	TRUE	2	0.01	5	2	FALSE	133	107	107	86	86	85	85	A/TNNNNNNA/CA/GN	36.4222	CNTNNNNNNN	35.0525
IV-A1	TRUE	TRUE	2	0.01	5	5	FALSE	133	107	107	86	86	85	85	A/TNNNNNNA/CA/GN	36.4222	CNTNNNNNNN	35.0525
IV-A1	TRUE	TRUE	2	0.01	5	7	FALSE	133	107	107	86	86	86	86	A/TNNNNNNA/CA/GN	36.4222	CNTNNNNNNN	35.0525
IV-A1	TRUE	TRUE	2	0.05	0	1	FALSE	133	107	107	107	98	98	98	NNNNNNNA/CA/GN	47.7569	CNTNNNNNNN	38.0879
IV-A1	TRUE	TRUE	2	0.05	0	2	FALSE	133	107	107	107	98	98	98	NNNNNNNA/CA/GN	47.7569	CNTNNNNNNN	38.0879
IV-A1	TRUE	TRUE	2	0.05	0	5	FALSE	133	107	107	107	98	98	98	NNNNNNNA/CA/GN	47.7569	CNTNNNNNNN	38.0879
IV-A1	TRUE	TRUE	2	0.05	0	7	FALSE	133	107	107	107	98	98	98	NNNNNNNA/CA/GN	47.7569	CNTNNNNNNN	38.0879
IV-A1	TRUE	TRUE	2	0.05	1	1	FALSE	133	107	107	107	98	98	98	NNNNNNNA/CA/GN	47.7569	CNTNNNNNNN	38.0879
IV-A1	TRUE	TRUE	2	0.05	1	2	FALSE	133	107	107	107	98	98	98	NNNNNNNA/CA/GN	47.7569	CNTNNNNNNN	38.0879
IV-A1	TRUE	TRUE	2	0.05	1	5	FALSE	133	107	107	107	98	98	98	NNNNNNNA/CA/GN	47.7569	CNTNNNNNNN	38.0879
IV-A1	TRUE	TRUE	2	0.05	1	7	FALSE	133	107	107	107	98	98	98	NNNNNNNA/CA/GN	47.7569	CNTNNNNNNN	38.0879
IV-A1	TRUE	TRUE	2	0.05	3	1	FALSE	133	107	107	107	104	99	99	A/TNNNNNNA/CA/GN	41.499	CNTNNNNNNN	38.8588
IV-A1	TRUE	TRUE	2	0.05	3	2	FALSE	133	107	107	107	104	99	99	A/TNNNNNNA/CA/GN	41.499	CNTNNNNNNN	38.8588
IV-A1	TRUE	TRUE	2	0.05	3	5	FALSE	133	107	107	107	104	104	104	NT/CNNNNNA/CNN	52.2246	CNTNNNNNNN	42.7578
IV-A1	TRUE	TRUE	2	0.05	3	7	FALSE	133	107	107	107	104	104	104	NT/CNNNNNA/CNN	52.2246	CNTNNNNNNN	42.7578
IV-A1	TRUE	TRUE	2	0.05	5	1	FALSE	133	107	107	107	106	99	99	A/TNNNNNNA/CA/GN	41.499	CNTNNNNNNN	38.8588
IV-A1	TRUE	TRUE	2	0.05	5	2	FALSE	133	107	107	107	106	99	99	A/TNNNNNNA/CA/GN	41.499	CNTNNNNNNN	38.8588
IV-A1	TRUE	TRUE	2	0.05	5	5	FALSE	133	107	107	107	106	105	105	NT/CNNNNNA/CNN	52.1837	CNTNNNNNNN	42.5404
IV-A1	TRUE	TRUE	2	0.05	5	7	FALSE	133	107	107	107	106	106	106	NT/CNNNNNA/CNN	52.1837	CNTNNNNNNN	42.5404
IV-A1	TRUE	TRUE	2	0.5	0	1	FALSE	133	107	107	107	98	98	98	NNNNNNNA/CA/GN	47.7569	CNTNNNNNNN	38.0879
IV-A1	TRUE	TRUE	2	0.5	0	2	FALSE	133	107	107	107	98	98	98	NNNNNNNA/CA/GN	47.7569	CNTNNNNNNN	38.0879
IV-A1	TRUE	TRUE	2	0.5	0	5	FALSE	133	107	107	107	98	98	98	NNNNNNNA/CA/GN	47.7569	CNTNNNNNNN	38.0879
IV-A1	TRUE	TRUE	2	0.5	0	7	FALSE	133	107	107	107	98	98	98	NNNNNNNA/CA/GN	47.7569	CNTNNNNNNN	38.0879
IV-A1	TRUE	TRUE	2	0.5	1	1	FALSE	133	107	107	107	98	98	98	NNNNNNNA/CA/GN	47.7569	CNTNNNNNNN	38.0879
IV-A1	TRUE	TRUE	2	0.5	1	2	FALSE	133	107	107	107	98	98	98	NNNNNNNA/CA/GN	47.7569	CNTNNNNNNN	38.0879
IV-A1	TRUE	TRUE	2	0.5	1	5	FALSE	133	107	107	107	98	98	98	NNNNNNNA/CA/GN	47.7569	CNTNNNNNNN	38.0879
IV-A1	TRUE	TRUE	2	0.5	1	7	FALSE	133	107	107	107	98	98	98	NNNNNNNA/CA/GN	47.7569	CNTNNNNNNN	38.0879
IV-A1	TRUE	TRUE	2	0.5	3	1	FALSE	133	107	107	107	104	99	99	A/TNNNNNNA/CA/GN	41.499	CNTNNNNNNN	38.8588
IV-A1	TRUE	TRUE	2	0.5	3	2	FALSE	133	107	107	107	104	99	99	A/TNNNNNNA/CA/GN	41.499	CNTNNNNNNN	38.8588
IV-A1	TRUE	TRUE	2	0.5	3	5	FALSE	133	107	107	107	104	104	104	NT/CNNNNNA/CNN	52.2246	CNTNNNNNNN	42.7578
IV-A1	TRUE	TRUE	2	0.5	3	7	FALSE	133	107	107	107	104	104	104	NT/CNNNNNA/CNN	52.2246	CNTNNNNNNN	42.7578
IV-A1	TRUE	TRUE	2	0.5	5	1	FALSE	133	107	107	107	106	99	99	A/TNNNNNNA/CA/GN	41.499	CNTNNNNNNN	38.8588
IV-A1	TRUE	TRUE	2	0.5	5	2	FALSE	133	107	107	107	106	99	99	A/TNNNNNNA/CA/GN	41.499	CNTNNNNNNN	38.8588
IV-A1	TRUE	TRUE	2	0.5	5	5	FALSE	133	107	107	107	106	105	105	NT/CNNNNNA/CNN	52.1837	CNTNNNNNNN	42.5404
IV-A1	TRUE	TRUE	2	0.5	5	7	FALSE	133	107	107	107	106	106	106	NT/CNNNNNA/CNN	52.1837	CNTNNNNNNN	42.5404
IV-A1	TRUE	TRUE	2	1	0	1	FALSE	133	107	107	107	98	98	98	NNNNNNNA/CA/GN	47.7569	CNTNNNNNNN	38.0879
IV-A1	TRUE	TRUE	2	1	0	2	FALSE	133	107	107	107	98	98	98	NNNNNNNA/CA/GN	47.7569	CNTNNNNNNN	38.0879
IV-A1	TRUE	TRUE	2	1	0	5	FALSE	133	107	107	107	98	98	98	NNNNNNNA/CA/GN	47.7569	CNTNNNNNNN	38.0879
IV-A1	TRUE	TRUE	2	1	0	7	FALSE	133	107	107	107	98	98	98	NNNNNNNA/CA/GN	47.7569	CNTNNNNNNN	38.0879
IV-A1	TRUE	TRUE	2	1	1	1	FALSE	133	107	107	107	98	98	98	NNNNNNNA/CA/GN	47.7569	CNTNNNNNNN	38.0879
IV-A1	TRUE	TRUE	2	1	1	2	FALSE	133	107	107	107	98	98	98	NNNNNNNA/CA/GN	47.7569	CNTNNNNNNN	38.0879
IV-A1	TRUE	TRUE	2	1	1	5	FALSE	133	107	107	107	98	98	98	NNNNNNNA/CA/GN	47.7569	CNTNNNNNNN	38.0879
IV-A1	TRUE	TRUE	2	1	1	7	FALSE	133	107	107	107	98	98	98	NNNNNNNA/CA/GN	47.7569	CNTNNNNNNN	38.0879
IV-A1	TRUE	TRUE	2	1	3	1	FALSE	133	107	107	107	104	99	99	A/TNNNNNNA/CA/GN	41.499	CNTNNNNNNN	38.8588
IV-A1	TRUE	TRUE	2	1	3	2	FALSE	133	107	107	107	104	99	99	A/TNNNNNNA/CA/GN	41.499	CNTNNNNNNN	38.8588
IV-A1	TRUE	TRUE	2	1	3	5	FALSE	133	107	107	107	104	104	104	NT/CNNNNNA/CNN	52.2246	CNTNNNNNNN	42.7578
IV-A1	TRUE	TRUE	2	1	3	7	FALSE	133	107	107	107	104	104	104	NT/CNNNNNA/CNN	52.2246	CNTNNNNNNN	42.7578
IV-A1	TRUE	TRUE	2	1	5	1	FALSE	133	107	107	107	106	99	99	A/TNNNNNNA/CA/GN	41.499	CNTNNNNNNN	38.8588
IV-A1	TRUE	TRUE	2	1	5	2	FALSE	133	107	107	107	106	99	99	A/TNNNNNNA/CA/GN	41.499	CNTNNNNNNN	38.8588
IV-A1	TRUE	TRUE	2	1	5	5	FALSE	133	107	107	107	106	105	105	NT/CNNNNNA/CNN	52.1837	CNTNNNNNNN	42.5404
IV-A1	TRUE	TRUE	2	1	5	7	FALSE	133	107	107	107	106	106	106	NT/CNNNNNA/CNN	52.1837	CNTNNNNNNN	42.5404
IV-A1	TRUE	TRUE	3	0.01	0	1	FALSE	133	107	107	86	84	84	84	A/TNNNNNNA/CA/GN	36.4469	CNTNNNNNNN	34.2581
IV-A1	TRUE	TRUE	3	0.01	0	2	FALSE	133	107	107	86	84	84	84	A/TNNNNNNA/CA/GN	36.4469	CNTNNNNNNN	34.2581
IV-A1	TRUE	TRUE	3	0.01	0	5	FALSE	133	107	107	86	84	84	84	A/TNNNNNNA/CA/GN	36.4469	CNTNNNNNNN	34.2581
IV-A1	TRUE	TRUE	3	0.01	0	7	FALSE	133	107	107	86	84	84	84	A/TNNNNNNA/CA/GN	36.4469	CNTNNNNNNN	34.2581
IV-A1	TRUE	TRUE	3	0.01	1	1	FALSE	133	107	107	86	84	84	84	A/TNNNNNNA/CA/GN	36.4469	CNTNNNNNNN	34.2581
IV-A1	TRUE	TRUE	3	0.01	1	2	FALSE	133	107	107	86	84	84	84	A/TNNNNNNA/CA/GN	36.4469	CNTNNNNNNN	34.2581
IV-A1	TRUE	TRUE	3	0.01	1	5	FALSE	133	107	107	86	84	84	84	A/TNNNNNNA/CA/GN	36.4469	CNTNNNNNNN	34.2581
IV-A1	TRUE	TRUE	3	0.01	1	7	FALSE	133	107	107	86	84	84	84	A/TNNNNNNA/CA/GN	36.4469	CNTNNNNNNN	34.2581
IV-A1	TRUE	TRUE	3	0.01	3	1	FALSE	133	107	107	86	85	85	85	A/TNNNNNNA/CA/GN	36.4222	CNTNNNNNNN	35.0525
IV-A1	TRUE	TRUE	3	0.01	3	2	FALSE	133	107	107	86	85	85	85	A/TNNNNNNA/CA/GN	36.4222	CNTNNNNNNN	35.0525
IV-A1	TRUE	TRUE	3	0.01	3	5	FALSE	133	107	107	86	85	85	85	A/TNNNNNNA/CA/GN	36.4222	CNTNNNNNNN	35.0525
IV-A1	TRUE	TRUE	3	0.01	3	7	FALSE	133	107	107	86	85	85	85	A/TNNNNNNA/CA/GN	36.4222	CNTNNNNNNN	35.0525
IV-A1	TRUE	TRUE	3	0.01	5	1	FALSE	133	107	107	86	86	85	85	A/TNNNNNNA/CA/GN	36.4222	CNTNNNNNNN	35.0525
IV-A1	TRUE	TRUE	3	0.01	5	2	FALSE	133	107	107	86	86	85	85	A/TNNNNNNA/CA/GN	36.4222	CNTNNNNNNN	35.0525
IV-A1	TRUE	TRUE	3	0.01	5	5	FALSE	133	107	107	86	86	85	85	A/TNNNNNNA/CA/GN	36.4222	CNTNNNNNNN	35.0525
IV-A1	TRUE	TRUE	3	0.01	5	7	FALSE	133	107	107	86	86	86	86	A/TNNNNNNA/CA/GN	36.4222	CNTNNNNNNN	35.0525
IV-A1	TRUE	TRUE	3	0.05	0	1	FALSE	133	107	107	107	98	98	98	NNNNNNNA/CA/GN	47.7569	CNTNNNNNNN	38.0879
IV-A1	TRUE	TRUE	3	0.05	0	2	FALSE	133	107	107	107	98	98	98	NNNNNNNA/CA/GN	47.7569	CNTNNNNNNN	38.0879
IV-A1	TRUE	TRUE	3	0.05	0	5	FALSE	133	107	107	107	98	98	98	NNNNNNNA/CA/GN	47.7569	CNTNNNNNNN	38.0879
IV-A1	TRUE	TRUE	3	0.05	0	7	FALSE	133	107	107	107	98	98	98	NNNNNNNA/CA/GN	47.7569	CNTNNNNNNN	38.0879
IV-A1	TRUE	TRUE	3	0.05	1	1	FALSE	133	107	107	107	98	98	98	NNNNNNNA/CA/GN	47.7569	CNTNNNNNNN	38.0879
IV-A1	TRUE	TRUE	3	0.05	1	2	FALSE	133	107	107	107	98	98	98	NNNNNNNA/CA/GN	47.7569	CNTNNNNNNN	38.0879
IV-A1	TRUE	TRUE	3	0.05	1	5	FALSE	133	107	107	107	98	98	98	NNNNNNNA/CA/GN	47.7569	CNTNNNNNNN	38.0879
IV-A1	TRUE	TRUE	3	0.05	1	7	FALSE	133	107	107	107	98	98	98	NNNNNNNA/CA/GN	47.7569	CNTNNNNNNN	38.0879
IV-A1	TRUE	TRUE	3	0.05	3	1	FALSE	133	107	107	107	104	99	99	A/TNNNNNNA/CA/GN	41.499	CNTNNNNNNN	38.8588
IV-A1	TRUE	TRUE	3	0.05	3	2	FALSE	133	107	107	107	104	99	99	A/TNNNNNNA/CA/GN	41.499	CNTNNNNNNN	38.8588
IV-A1	TRUE	TRUE	3	0.05	3	5	FALSE	133	107	107	107	104	104	104	NT/CNNNNNA/CNN	52.2246	CNTNNNNNNN	42.7578
IV-A1	TRUE	TRUE	3	0.05	3	7	FALSE	133	107	107	107	104	104	104	NT/CNNNNNA/CNN	52.2246	CNTNNNNNNN	42.7578
IV-A1	TRUE	TRUE	3	0.05	5	1	FALSE	133	107	107	107	106	99	99	A/TNNNNNNA/CA/GN	41.499	CNTNNNNNNN	38.8588
IV-A1	TRUE	TRUE	3	0.05	5	2	FALSE	133	107	107	107	106	99	99	A/TNNNNNNA/CA/GN	41.499	CNTNNNNNNN	38.8588
IV-A1	TRUE	TRUE	3	0.05	5	5	FALSE	133	107	107	107	106	105	105	NT/CNNNNNA/CNN	52.1837	CNTNNNNNNN	42.5404
IV-A1	TRUE	TRUE	3	0.05	5	7	FALSE	133	107	107	107	106	106	106	NT/CNNNNNA/CNN	52.1837	CNTNNNNNNN	42.5404
IV-A1	TRUE	TRUE	3	0.5	0	1	FALSE	133	107	107	107	98	98	98	NNNNNNNA/CA/GN	47.7569	CNTNNNNNNN	38.0879
IV-A1	TRUE	TRUE	3	0.5	0	2	FALSE	133	107	107	107	98	98	98	NNNNNNNA/CA/GN	47.7569	CNTNNNNNNN	38.0879
IV-A1	TRUE	TRUE	3	0.5	0	5	FALSE	133	107	107	107	98	98	98	NNNNNNNA/CA/GN	47.7569	CNTNNNNNNN	38.0879
IV-A1	TRUE	TRUE	3	0.5	0	7	FALSE	133	107	107	107	98	98	98	NNNNNNNA/CA/GN	47.7569	CNTNNNNNNN	38.0879
IV-A1	TRUE	TRUE	3	0.5	1	1	FALSE	133	107	107	107	98	98	98	NNNNNNNA/CA/GN	47.7569	CNTNNNNNNN	38.0879
IV-A1	TRUE	TRUE	3	0.5	1	2	FALSE	133	107	107	107	98	98	98	NNNNNNNA/CA/GN	47.7569	CNTNNNNNNN	38.0879
IV-A1	TRUE	TRUE	3	0.5	1	5	FALSE	133	107	107	107	98	98	98	NNNNNNNA/CA/GN	47.7569	CNTNNNNNNN	38.0879
IV-A1	TRUE	TRUE	3	0.5	1	7	FALSE	133	107	107	107	98	98	98	NNNNNNNA/CA/GN	47.7569	CNTNNNNNNN	38.0879
IV-A1	TRUE	TRUE	3	0.5	3	1	FALSE	133	107	107	107	104	99	99	A/TNNNNNNA/CA/GN	41.499	CNTNNNNNNN	38.8588
IV-A1	TRUE	TRUE	3	0.5	3	2	FALSE	133	107	107	107	104	99	99	A/TNNNNNNA/CA/GN	41.499	CNTNNNNNNN	38.8588
IV-A1	TRUE	TRUE	3	0.5	3	5	FALSE	133	107	107	107	104	104	104	NT/CNNNNNA/CNN	52.2246	CNTNNNNNNN	42.7578
IV-A1	TRUE	TRUE	3	0.5	3	7	FALSE	133	107	107	107	104	104	104	NT/CNNNNNA/CNN	52.2246	CNTNNNNNNN	42.7578
IV-A1	TRUE	TRUE	3	0.5	5	1	FALSE	133	107	107	107	106	99	99	A/TNNNNNNA/CA/GN	41.499	CNTNNNNNNN	38.8588
IV-A1	TRUE	TRUE	3	0.5	5	2	FALSE	133	107	107	107	106	99	99	A/TNNNNNNA/CA/GN	41.499	CNTNNNNNNN	38.8588
IV-A1	TRUE	TRUE	3	0.5	5	5	FALSE	133	107	107	107	106	105	105	NT/CNNNNNA/CNN	52.1837	CNTNNNNNNN	42.5404
IV-A1	TRUE	TRUE	3	0.5	5	7	FALSE	133	107	107	107	106	106	106	NT/CNNNNNA/CNN	52.1837	CNTNNNNNNN	42.5404
IV-A1	TRUE	TRUE	3	1	0	1	FALSE	133	107	107	107	98	98	98	NNNNNNNA/CA/GN	47.7569	CNTNNNNNNN	38.0879
IV-A1	TRUE	TRUE	3	1	0	2	FALSE	133	107	107	107	98	98	98	NNNNNNNA/CA/GN	47.7569	CNTNNNNNNN	38.0879
IV-A1	TRUE	TRUE	3	1	0	5	FALSE	133	107	107	107	98	98	98	NNNNNNNA/CA/GN	47.7569	CNTNNNNNNN	38.0879
IV-A1	TRUE	TRUE	3	1	0	7	FALSE	133	107	107	107	98	98	98	NNNNNNNA/CA/GN	47.7569	CNTNNNNNNN	38.0879
IV-A1	TRUE	TRUE	3	1	1	1	FALSE	133	107	107	107	98	98	98	NNNNNNNA/CA/GN	47.7569	CNTNNNNNNN	38.0879
IV-A1	TRUE	TRUE	3	1	1	2	FALSE	133	107	107	107	98	98	98	NNNNNNNA/CA/GN	47.7569	CNTNNNNNNN	38.0879
IV-A1	TRUE	TRUE	3	1	1	5	FALSE	133	107	107	107	98	98	98	NNNNNNNA/CA/GN	47.7569	CNTNNNNNNN	38.0879
IV-A1	TRUE	TRUE	3	1	1	7	FALSE	133	107	107	107	98	98	98	NNNNNNNA/CA/GN	47.7569	CNTNNNNNNN	38.0879
[truncated: 264 more rows]

## Sheet: Suppl. Table S3
Supplementary Table S3. Abundance (%) of the different PAM sequences of length matching those predicted by Spacer2PAM found in the plasmids and viruses targeted by the P. aeruginosa CRISPR-Cas systems. Targeted plasmids and viruses were defined as those with a sequence identity ≥ 95% (or 100%) and a query coverage = 100% against spacers of a P. aeruginosa CRISPR-Cas system, respectively.
[truncated: 409 more rows]

[truncated: 1 more sheets: Suppl. Table S4]
